# Supplementary material for: SP140–RESIST pathway regulates interferon mRNA stability and antiviral immunity
Source: Nature. 2025 Jun 11;643(8074):1372–80. doi: 10.1038/s41586-025-09152-2 (PMC12310523; doi:10.1038/s41586-025-09152-2)
Supplement: Supplementary file 4 — Source Data Fig. 1 [file 41586_2025_9152_MOESM4_ESM.xlsx]

## Sheet: 1a
Figure 1a
Raw data
	B6			Sp140–/–
LPS T4	0.025192	0.018388	0.0215	0.0209929	0.0344802	0.0309352
Poly (I:C) 100 μg/mL T4	0.022582	0.004308	0.012021	0.02449	0.035168	0.020937
DMXAA 100 μg/mL T4	2.31884	0.959322		0.826228	3.10071	1.86117
LPS T8	0.00158	0.001193		0.006732	0.007215
Poly (I:C) 100 μg/mL T8	0.007293	0.008991		0.027536	0.034521	0.034832
DMXAA 100 μg/mL T8	0.008955	0.007002	0.005393	0.06022	0.059987	0.043372
T-test
Test details
Test name	Unpaired t test with Welch correction
Variance assumption	Individual variance for each group
Multiple comparisons	False Discovery Rate (FDR)
Method	Two-stage step-up (Benjamini, Krieger, and Yekutieli)
Desired FDR (Q)	1.00%
Number of tests performed	6
Number of rows omitted	0
Outputs
	Discovery?	P value	Mean of B6	Mean of Sp140–/–	Difference	SE of difference	t ratio	df	q value	star value or annotation in figure
LPS T4	No	0.214646	0.02169	0.0288	-0.007109	0.00449	1.583	2.899	0.260151	ns
Poly (I:C) 100 μg/mL T4	No	0.113911	0.01297	0.02687	-0.01389	0.006807	2.041	3.83	0.172575	ns
DMXAA 100 μg/mL T4	No	0.781732	1.639	1.929	-0.2903	0.9457	0.307	2.606	0.789549	ns
LPS T8	No	0.003749	0.001387	0.006974	-0.005587	0.0003095	18.05	1.909	0.015955		significance not indicated as n <3 per group
Poly (I:C) 100 μg/mL T8	No	0.005266	0.008142	0.0323	-0.02415	0.002529	9.552	2.461	0.015955		significance not indicated as n <3 per group
DMXAA 100 μg/mL T8	No	0.011466	0.007117	0.05453	-0.04741	0.005672	8.359	2.136	0.023162	*

## Sheet: 1b
Figure 1b
Raw Data
	Time	B6			Sp140–/–
	0	9.74709e-06	1.18412e-05	1.25021e-05	5.93402e-06	8.85186e-06	3.66141e-05
	1	0.003166	0.00515083	0.00446211	0.00433567	0.00241213	0.00337936
	2	0.742118	1.00564	0.944534	0.690291	0.584856	0.943214
	4	1.57903	1.35535	1.26023	1.21267	1.36215	1.48686
	6	0.0948323	0.310469	0.0852812	0.445395	0.354008	0.41172
	8	0.00940055	0.0106484	0.0149687	0.235642	0.170588	0.117383
	10.5	0.00698762	0.00760712	0.00856118	0.0941706	0.0508596	0.0574539
	12	0.00603283	0.00500275	0.00526606	0.0582375	0.0525649	0.070801
log10
	Time	B6			Sp140–/–
	0	-5.01113	-4.92661	-4.90302	-5.22665	-5.05297	-4.43635
	1	-2.49949	-2.28812	-2.35046	-2.36294	-2.6176	-2.47117
	2	-0.129527	0.00244148	-0.0247822	-0.160968	-0.232951	-0.0253899
	4	0.19839	0.132052	0.100451	0.083742	0.134226	0.172271
	6	-1.02304	-0.507981	-1.06915	-0.351255	-0.450987	-0.385398
	8	-2.02685	-1.97272	-1.82482	-0.627747	-0.768051	-0.930395
	10.5	-2.15567	-2.11878	-2.06747	-1.02608	-1.29363	-1.24068
	12	-2.21948	-2.30079	-2.27851	-1.2348	-1.2793	-1.14996
Are residuals of raw data normally distributed?	no, use log10 data
2-Way ANOVA
We used a 2-way ANOVA with an interaction term for this data, as the effect of genotype varies over time
Two-way ANOVA	Ordinary
Alpha	0.05
Source of Variation	% of total variation	P value	P value summary	Significant?
Interaction	2.716	<0.0001	****	Yes
Timepoint	94.67	<0.0001	****	Yes
Genotype	1.943	<0.0001	****	Yes
ANOVA table	SS	DF	MS	F (DFn, DFd)	P value
Interaction	3.107	7	0.4439	F (7, 32) = 18.41	P<0.0001
Timepoint	108.3	7	15.48	F (7, 32) = 641.6	P<0.0001
Genotype	2.223	1	2.223	F (1, 32) = 92.17	P<0.0001
Residual	0.7718	32	0.02412
Difference between column means
Mean of B6	-1.803
Mean of Sp140–/–	-1.372
Difference between means	-0.4304
SE of difference	0.04483
95% CI of difference	-0.5217 to -0.3391
Data summary
Number of columns (Genotype)	2
Number of rows (Timepoint)	8
Number of values	48
Multiple comparisons
Compare each cell mean with the other cell mean in that row
Number of families	1
Number of comparisons per family	8
Alpha	0.05
Šídák's multiple comparisons test	Mean Diff.	95.00% CI of diff.	Below threshold?	Summary	Adjusted P Value	star value or annotation in figure
B6 - Sp140–/–
0.0	-0.04159	-0.4117 to 0.3285	No	ns	>0.9999
1.0	0.1045	-0.2655 to 0.4746	No	ns	0.9864
2.0	0.08915	-0.2809 to 0.4592	No	ns	0.9952
4.0	0.01355	-0.3565 to 0.3836	No	ns	>0.9999
6.0	-0.4708	-0.8409 to -0.1008	Yes	**	0.0062	*
8.0	-1.166	-1.536 to -0.7960	Yes	****	<0.0001	****
10.5	-0.9272	-1.297 to -0.5571	Yes	****	<0.0001	****
12.0	-1.045	-1.415 to -0.6749	Yes	****	<0.0001	****
Test details	Mean 1	Mean 2	Mean Diff.	SE of diff.	N1	N2	t	DF
B6 - Sp140–/–
0.0	-4.947	-4.905	-0.04159	0.1268	3	3	0.328	32
1.0	-2.379	-2.484	0.1045	0.1268	3	3	0.8245	32
2.0	-0.05062	-0.1398	0.08915	0.1268	3	3	0.703	32
4.0	0.1436	0.1301	0.01355	0.1268	3	3	0.1069	32
6.0	-0.8667	-0.3959	-0.4708	0.1268	3	3	3.713	32
8.0	-1.941	-0.7754	-1.166	0.1268	3	3	9.196	32
10.5	-2.114	-1.187	-0.9272	0.1268	3	3	7.312	32
12.0	-2.266	-1.221	-1.045	0.1268	3	3	8.24	32

## Sheet: 1c
Figure 1c
Raw Data
	Time (hours)	B6			Sp140–/–
	2	121.192	83.5956	95.2126	60.6734	120.767	118.559
	6	21.6784	19.5349	26.6151	61.7764	80.6703	72.2154
	8	5.45589	4.56917	3.66871	25.1831	32.6283	29.9719
	9	2.16052	2.00758	2.01542	21.7546	23.7481	24.1363
	10.5	1.1081	1.43943	1.22137	13.7865	22.732	14.911
log 10 data
	Time (hours)	B6			Sp140–/–
	2	2.08347	1.92218	1.97869	1.783	2.08195	2.07394
	6	1.33603	1.29081	1.42513	1.79082	1.90671	1.85863
	8	0.736865	0.659837	0.564514	1.40111	1.51359	1.47671
	9	0.334559	0.302673	0.304365	1.33755	1.37563	1.38267
	10.5	0.0445774	0.158192	0.0868472	1.13946	1.35664	1.17351
Are residuals normally distributed for raw data?	no, use log10 data
Two-way ANOVA
We included an interaciton term as the effect of genotype varies over time
Two-way ANOVA	Ordinary
Alpha	0.05
Source of Variation	% of total variation	P value	P value summary	Significant?
Interaction	10.52	<0.0001	****	Yes
Timepoint	59.05	<0.0001	****	Yes
Genotype	29.26	<0.0001	****	Yes
ANOVA table	SS	DF	MS	F (DFn, DFd)	P value
Interaction	1.303	4	0.3257	F (4, 20) = 45.00	P<0.0001
Timepoint	7.308	4	1.827	F (4, 20) = 252.5	P<0.0001
Genotype	3.621	1	3.621	F (1, 20) = 500.4	P<0.0001
Residual	0.1447	20	0.007237
Difference between column means
Mean of B6	0.8819
Mean of Sp140–/–	1.577
Difference between means	-0.6949
SE of difference	0.03106
95% CI of difference	-0.7597 to -0.6301
Data summary
Number of columns (Genotype)	2
Number of rows (Timepoint)	5
Number of values	30
Multiple comparison correction
Compare each cell mean with the other cell mean in that row
Number of families	1
Number of comparisons per family	5
Alpha	0.05
Šídák's multiple comparisons test	Mean Diff.	95.00% CI of diff.	Below threshold?	Summary	Adjusted P Value	star value or annotation in figure
B6 - Sp140–/–
2.0	0.01516	-0.1818 to 0.2122	No	ns	0.9999
6.0	-0.5014	-0.6984 to -0.3044	Yes	****	<0.0001	****
8.0	-0.8101	-1.007 to -0.6131	Yes	****	<0.0001	****
9.0	-1.051	-1.248 to -0.8544	Yes	****	<0.0001	****
10.5	-1.127	-1.324 to -0.9297	Yes	****	<0.0001	****
Test details	Mean 1	Mean 2	Mean Diff.	SE of diff.	N1	N2	t	DF
B6 - Sp140–/–
2.0	1.995	1.98	0.01516	0.06946	3	3	0.2182	20
6.0	1.351	1.852	-0.5014	0.06946	3	3	7.219	20
8.0	0.6537	1.464	-0.8101	0.06946	3	3	11.66	20
9.0	0.3139	1.365	-1.051	0.06946	3	3	15.14	20
10.5	0.09654	1.223	-1.127	0.06946	3	3	16.22	20

## Sheet: 1d
Figure 1d
Raw data
	B6			Sp140–/–						B6			Sp140–/–
UT	0.314874	0.493453	1.09222	0.99768	0.766576	0.861118			UT	33.5883	55.6481	10.478	-6.32941	18.8818	102.919
Poly (I:C)	356.736	310.784	405.767	613.744	658.829	670.502			DMXAA	4682.98	6123.94	5869.57	8634.28	9881.27	11041.1
T-Test PolyIC data
Test details
Test name	Unpaired t test with Welch correction
Variance assumption	Individual variance for each group
Multiple comparisons	False Discovery Rate (FDR)
Method	Two-stage step-up (Benjamini, Krieger, and Yekutieli)
Desired FDR (Q)	1.00%
Number of tests performed	2
Number of rows omitted	0
Output
	Discovery?	P value	Mean of B6	Mean of Sp140–/–	Difference	SE of difference	t ratio	df	q value	star value or annotation in figure
UT	No	0.414481	0.6335	0.8751	-0.2416	0.2445	0.9883	2.324	0.209313
Poly (I:C)	Yes	0.001828	357.8	647.7	-289.9	32.43	8.941	3.375	0.001847	**
T-test DMXAA data
Test details
Test name	Unpaired t test with Welch correction
Variance assumption	Individual variance for each group
Multiple comparisons	False Discovery Rate (FDR)
Method	Two-stage step-up (Benjamini, Krieger, and Yekutieli)
Desired FDR (Q)	1.00%
Number of tests performed	2
Number of rows omitted	0
Output
	Discovery?	P value	Mean of B6	Mean of Sp140–/–	Difference	SE of difference	t ratio	df	q value	star value or annotation in figure
UT	No	0.893078	33.24	38.49	-5.252	35.51	0.1479	2.609	0.902009
DMXAA	No	0.01002	5559	9852	-4293	824.7	5.206	3.4	0.02024	*
