# Supplementary material for: SP140–RESIST pathway regulates interferon mRNA stability and antiviral immunity
Source: Nature. 2025 Jun 11;643(8074):1372–80. doi: 10.1038/s41586-025-09152-2 (PMC12310523; doi:10.1038/s41586-025-09152-2)
Supplement: Supplementary file 5 — Source Data Fig. 2 [file 41586_2025_9152_MOESM5_ESM.xlsx]

## Sheet: 2a
DeSeq2 output, presented in volcano plot
Gene	gene_name	baseMean	log2FoldChange	lfcSE	stat	pvalue	padj	UTIf1	UTIf2	UTIf3	DIf1	DIf2	DIf3	UTSpIf1	UTSpIf2	UTSpIf3	DSpIf1	DSpIf2	DSpIf3
ENSMUSG00000000001	Gnai3	12273.6	0.00449617	0.0621342	0.0723621	0.942314	0.997306	11024.6	11082.8	12514.3	13619.7	12818.6	13593.5	10472.2	11526.8	10436.3	12710	14144	13340.1
ENSMUSG00000000028	Cdc45	1738.72	-0.041854	0.0875366	-0.478131	0.632557	0.953421	1830.45	1912.68	2037.9	1474.92	1451.42	1919.48	1747.42	1902.71	1903.48	1630.92	1514.63	1538.61
ENSMUSG00000000056	Narf	2244.92	-0.0174003	0.0712365	-0.244261	0.807028	0.980717	2261.15	2706.85	2479.68	1849.12	2338.4	2024.87	2063.94	2414.91	2660.75	1769.39	2159.15	2210.86
ENSMUSG00000000058	Cav2	2935.47	0.0830258	0.0791585	1.04885	0.294245	0.847033	2983.76	3095.85	3673.92	2515.76	2394.05	2569.39	3184.93	3616.11	3242.67	2346.04	2698.4	2904.78
ENSMUSG00000000078	Klf6	12618.4	0.0443261	0.0630937	0.702544	0.48234	0.916565	12499.7	14275.6	14186.4	11899.5	10722.1	11930.6	12446.3	14023.4	13803.4	11979.9	11966.6	11686.6
ENSMUSG00000000085	Scmh1	2077.93	-0.0722745	0.0541177	-1.33551	0.181711	0.751709	2177.4	2188.54	2192.76	2050.61	2147.6	2009.26	2018.6	2213.1	2035.73	1951.67	2013.06	1936.8
ENSMUSG00000000088	Cox5a	7677.34	0.0850259	0.0399055	2.13068	0.0331152	0.390557	8384.19	7693.82	7229.08	7748.78	7209.41	7077.78	8276.36	7544.54	7581.58	8377.19	7446.38	7558.92
ENSMUSG00000000127	Fer	1605.62	-0.100011	0.0631672	-1.58327	0.113359	0.654908	1820.88	2033.37	1832.68	1363.23	1438.93	1494.99	1704.56	1802.77	1767.31	1308.42	1344.9	1355.34
ENSMUSG00000000131	Xpo6	7110.86	-0.0451045	0.0428172	-1.05342	0.292149	0.845825	7394.79	7423.36	7284.18	6694.12	7135.59	6962.63	7114.15	7771.33	7391.53	6705.96	6994.14	6458.48
ENSMUSG00000000134	Tfe3	11912.7	-0.015265	0.0455163	-0.335375	0.737342	0.971722	10775.7	11544	11002.8	12939.2	13049.2	12555.2	10711.2	11061.7	11166.2	13177.1	12985	11984.8
ENSMUSG00000000148	Brat1	1287.87	-0.0825534	0.0628477	-1.31355	0.188998	0.758212	1320.8	1221.96	1236.04	1334.45	1328.77	1326.17	1319.63	1280.97	1318.62	1286.51	1200.96	1279.53
ENSMUSG00000000149	Gna12	14780.8	0.0505397	0.0501306	1.00816	0.313377	0.853754	16983.7	18319.7	16821.9	11196	12617.6	12365.9	16162.8	18943.5	16386.8	11813.4	14056	11702.4
ENSMUSG00000000154	Slc22a18	119.414	0.149013	0.233408	0.638425	0.523197	0.931022	174.671	89.438	116.859	111.684	87.4487	137.594	114.572	114.355	115.6	116.557	119.237	134.951
ENSMUSG00000000168	Dlat	3999.4	0.0131265	0.05317	0.246878	0.805002	0.980625	3939.66	3798.42	3981.74	4354.52	3981.76	4081.94	3771.8	3863.08	3685.48	4160.99	4351.6	4021.87
ENSMUSG00000000171	Sdhd	7860.42	0.0349826	0.0399634	0.875364	0.381376	0.887685	7527.58	7517.1	7956.83	7965.24	7985.09	7796.97	7833.73	7701.18	7712.86	8134.44	8028.6	8165.36
ENSMUSG00000000184	Ccnd2	6283.51	-0.268317	0.0921934	-2.91038	0.00360994	0.110302	8485.88	10267.1	9726.81	4024.07	3960.18	4609.87	6139.88	8873.56	8684.68	2668.54	3993.89	3967.72
ENSMUSG00000000194	Gpr107	6537.08	-0.0387811	0.0494064	-0.784942	0.432488	0.902155	6997.59	7061.29	6945.96	6281.93	6518.91	6037.53	6416.83	6823.82	7025.14	5911.1	6071.4	6353.52
ENSMUSG00000000244	Tspan32	1766.11	0.0783489	0.0696963	1.12415	0.260951	0.822804	1997.94	2027.98	1857.39	1333.3	1576.35	1380.82	2012.83	2265	2212.07	1366.26	1638.16	1525.28
ENSMUSG00000000253	Gmpr	1374.85	0.0796833	0.0749323	1.0634	0.287599	0.843481	1770.63	1591.57	1452.66	1079.99	1093.68	1130.02	1674.89	1669.2	1537.09	1186.6	1188.07	1123.76
ENSMUSG00000000275	Trim25	10836.1	-0.0195605	0.0684878	-0.285606	0.77518	0.975566	8264.55	7744.47	7954.93	13328.4	11874.9	15638.8	8022.48	8072.11	9022.66	13549.5	13264.3	13296
ENSMUSG00000000276	Dgke	919.637	-0.0318349	0.0785776	-0.405139	0.685375	0.964607	837.462	818.95	914.917	995.943	931.272	1085.14	817.662	855.259	830.751	916.68	1001.16	1030.46
ENSMUSG00000000278	Scpep1	20603.4	0.111209	0.0347381	3.20136	0.00136781	0.0603772	20747.5	17521.2	16958.7	24686.7	21353.4	19432.9	20660	17972.9	17261.6	26447	22445.5	21752.9
ENSMUSG00000000282	Mnt	2142.17	0.0354654	0.083411	0.425188	0.6707	0.963233	2654.75	3004.26	2583.24	1314.88	1700.14	1471.57	2678.83	2924.22	2796.93	1413.58	1468.44	1695.22
ENSMUSG00000000290	Itgb2	48529.6	0.0216355	0.041933	0.515955	0.605886	0.947925	53594	49570.2	50498.1	44553.8	46822.5	46280.3	50321.7	50530.4	50433.8	46057.5	45877.1	47815.9
ENSMUSG00000000295	Hddc2	639.385	0.0819218	0.094782	0.864317	0.387414	0.890003	727.395	620.678	704.002	583.749	519.014	608.925	821.783	608.291	664.209	645.883	548.918	619.775
ENSMUSG00000000301	Pemt	156.182	-0.0164945	0.174816	-0.0943537	0.924828	0.996246	185.438	172.411	152.011	128.955	137.419	149.304	194.524	162.403	178.298	158.622	125.682	129.12
ENSMUSG00000000318	Clec10a	705.175	0.346408	0.0894074	3.87449	0.00010685	0.0106485	568.278	753.219	692.601	496.245	605.327	534.761	825.08	940.785	971.822	652.017	719.716	702.245
ENSMUSG00000000326	Comt	5738.69	0.0483314	0.0491862	0.982622	0.325794	0.86131	7551.51	7060.22	6310.36	4511.11	4305.43	4312.24	7416.66	7027.54	6768.46	4747.28	4649.15	4204.3
ENSMUSG00000000339	Rtca	1959.53	0.0786174	0.0652216	1.20539	0.228053	0.795144	2003.93	1753.2	1845.99	2089.75	2090.82	1845.32	1836.44	1923.85	1766.33	2234.74	2109.74	2014.27
ENSMUSG00000000340	Dbt	974.267	0.0282822	0.081313	0.347819	0.727976	0.970013	1055.2	996.749	1038.43	929.163	958.529	926.073	907.506	1067.63	938.513	963.128	1017.27	893.009
ENSMUSG00000000346	Dazap2	28815.6	0.058172	0.0418839	1.38888	0.164868	0.735874	29165.2	30451	30513.4	27696.4	27461.2	27302.1	28745.1	30813.4	27738.1	28543.3	29717.8	27640.8
ENSMUSG00000000355	Mcts1	1683.04	0.112739	0.0809173	1.39326	0.16354	0.734662	1587.59	1800.61	1877.34	1632.66	1490.04	1486.21	1838.09	1843.13	1660.52	1674.74	1607.01	1698.55
ENSMUSG00000000374	Trappc10	7345.06	-0.0963009	0.0413474	-2.32907	0.0198554	0.296073	7418.71	7659.34	7317.44	7298.6	7922.63	7618.39	6966.61	7669.47	6894.84	6780.45	7522.65	7071.6
ENSMUSG00000000378	Ccm2	2335.73	-0.000276408	0.0555931	-0.00497198	0.996033	0.998794	2586.56	2323.23	2453.08	2272.82	2224.83	2212.23	2420.02	2313.04	2511.85	2318.87	2209.64	2182.54
ENSMUSG00000000384	Tbrg4	3879.07	-0.0431931	0.0469029	-0.920907	0.357099	0.87763	3775.76	3774.72	3942.79	3814.52	4119.18	4132.69	3773.44	3739.12	3765.81	3827.97	3984.22	3898.58
ENSMUSG00000000386	Mx1	55.8236	0.42973	0.317172	1.35488	0.175455	0.745653	7.17824	12.9308	12.3509	104.776	85.1773	63.4297	9.06682	15.3754	13.7152	120.062	145.017	80.804
ENSMUSG00000000399	Ndufa9	6836.83	0.0450132	0.0437154	1.02969	0.303157	0.852438	7512.03	6574.23	6566.88	7029.17	6585.91	6570.34	6987.22	6573.96	6810.59	7303.64	6858.79	6669.24
ENSMUSG00000000409	Lck	55.9214	0.125443	0.261354	0.479972	0.631247	0.952896	45.4622	29.0943	28.5021	99.0186	68.1419	55.623	48.6311	24.0241	32.3288	98.1531	76.2684	65.8094
ENSMUSG00000000420	Galnt1	7027.72	-0.0180443	0.0619131	-0.291446	0.77071	0.975061	7117.23	7358.7	7518.85	7147.76	6491.65	7126.57	6781.15	7547.42	6718.5	6941.71	7070.41	6512.63
ENSMUSG00000000439	Mkrn2	1631.09	-0.00606755	0.0697264	-0.0870194	0.930656	0.997306	1506.23	1664.84	1712.98	1662.59	1716.04	1552.56	1674.06	1630.76	1545.9	1602.88	1671.46	1632.74
ENSMUSG00000000440	Pparg	893.987	0.0857765	0.103035	0.832499	0.405128	0.893388	1059.99	929.94	1148.63	572.236	679.147	760.18	1172.92	1024.39	1235.35	630.984	640.225	873.849
ENSMUSG00000000441	Raf1	5555.93	-0.140071	0.0636291	-2.20136	0.0277102	0.354424	5398.04	5399.69	5362.19	6013.66	6577.96	5407.14	5421.13	5293.96	5489.03	5316.04	5386.06	5606.29
ENSMUSG00000000486	Septin1	53.4332	-0.0184614	0.328613	-0.0561798	0.955199	0.997306	52.6404	42.0251	41.8031	46.0552	63.5991	58.5505	66.7647	37.4777	62.6982	45.5711	44.0423	79.9709
ENSMUSG00000000489	Pdgfb	11214.5	-0.177939	0.077846	-2.28578	0.0222673	0.316008	7364.88	6776.82	7652.81	14110.2	17514.7	16571.7	6946.01	6768.08	8079.25	12366.4	13890.5	16533.2
ENSMUSG00000000530	Acvrl1	2353.19	-0.00652135	0.0796226	-0.0819032	0.934724	0.997306	2657.15	2325.39	2167.11	2353.42	2408.81	2026.82	2623.61	2363.98	2564.75	2310.1	2102.22	2334.98
ENSMUSG00000000531	Tamalin	130.779	0.0767608	0.263365	0.291462	0.770698	0.975061	167.492	101.291	120.659	153.133	97.67	97.5841	135.178	148.95	184.176	91.1422	132.127	139.949
ENSMUSG00000000532	Acvr1b	2992.06	-0.102335	0.0621879	-1.64558	0.0998503	0.629473	2843.78	2942.83	3129.53	3242.28	3398.01	3027.06	2765.38	2741.63	2807.7	2853.45	2991.66	3161.35
ENSMUSG00000000538	Tom1l2	2009.5	-0.0766178	0.0577647	-1.32638	0.184715	0.754959	2036.23	2079.7	2042.65	1857.18	2032.9	2031.7	2053.22	2119.89	2243.42	1815.83	1956.12	1845.16
ENSMUSG00000000552	Zfp385a	4994.64	-0.0224033	0.0681318	-0.328823	0.74229	0.97183	5116.89	4066.74	3803.13	6032.08	5778.43	5350.54	4699.08	4199.42	4016.6	5642.93	5905.97	5323.9
ENSMUSG00000000555	Itga5	32388.3	-0.120354	0.0579403	-2.0772	0.037783	0.417218	17781.7	16652.7	17278	45288.4	51986.6	49889.9	17728.9	17161.9	19443.3	42511.7	45075.7	47860.9
ENSMUSG00000000561	Wdr77	3838.93	-0.0372906	0.0478996	-0.778515	0.436265	0.902155	3786.52	4205.74	4323.77	3423.05	3662.63	3838.96	3912.74	4154.25	4118.49	3388.91	3471.83	3780.29
ENSMUSG00000000562	Adora3	73.7121	0.159766	0.250344	0.638188	0.523351	0.931022	71.7824	61.4213	100.707	51.8121	65.8705	65.3814	73.3588	86.4869	101.885	52.582	74.12	79.1379
ENSMUSG00000000563	Atp5pb	16394.1	0.0791084	0.0424043	1.86558	0.0621008	0.52746	15592.3	15848.8	16491.3	16807.8	15354.6	16280	17142.9	15905.9	16150.7	17411.7	16667.3	17075.5
ENSMUSG00000000568	Hnrnpd	11765.4	0.053919	0.0733902	0.734689	0.462529	0.910366	10839.1	12409.3	12940.9	10902.4	10914.1	12232.2	11310.4	13215.2	11035.9	11523.4	12687.4	11175.1
ENSMUSG00000000579	Dynlt1c	971.263	-0.0432121	0.0863774	-0.500271	0.616884	0.949031	983.419	1115.28	1011.82	918.801	889.251	849.958	1054.22	1070.52	1185.39	886.007	817.469	873.016
ENSMUSG00000000581	C1d	2481.8	0.128762	0.0553397	2.32676	0.0199781	0.29737	2419.07	2154.06	2532.89	2545.7	2210.07	2417.16	2745.6	2317.85	2600.99	2758.8	2487.86	2591.56
ENSMUSG00000000594	Gm2a	17199.2	0.0595348	0.0466713	1.27562	0.20209	0.770997	13678.1	14779.9	14690.9	19823.3	19763.4	19793	13343.9	14736.4	13878.8	21014.4	21249.9	19637.9
ENSMUSG00000000600	Krit1	1702.07	0.00931988	0.0638494	0.145967	0.883948	0.987965	1426.08	1566.78	1602.77	1936.62	1839.83	1914.6	1407.01	1526.97	1474.39	1909.6	1947.53	1872.65
ENSMUSG00000000605	Clcn4	5174.41	-0.0128734	0.0470775	-0.273452	0.784506	0.978913	5301.13	5539.77	5492.35	5184.66	4883.5	4998.26	5190.34	5317.02	5254.89	4891.88	4854.33	5184.78
ENSMUSG00000000628	Hk2	3863.62	-0.0129385	0.0607417	-0.213008	0.831321	0.982798	4878.81	5191.72	4626.84	2749.49	2860.82	2793.83	4939.77	5555.34	4413.36	2883.25	2941.17	2529.08
ENSMUSG00000000631	Myo18a	4539.65	-0.0922713	0.0450539	-2.04802	0.040558	0.430375	5633.72	5359.82	5023.02	3918.14	3901.12	3791.14	5360.96	5455.4	5132.43	3783.28	3670.55	3446.25
ENSMUSG00000000673	Haao	141.988	-0.205071	0.207629	-0.98768	0.323309	0.860351	156.725	154.092	198.565	117.441	126.062	132.714	119.517	195.076	172.42	81.5022	103.124	146.613
ENSMUSG00000000682	Cd52	13964.4	0.0652413	0.0474541	1.37483	0.169185	0.739149	12768.9	10468.6	10655	17392.7	15745.3	15213.4	12405.9	10535.1	11739.3	18538.7	15678	16432.4
ENSMUSG00000000686	Abhd15	593.731	0.25178	0.182813	1.37725	0.168434	0.739149	602.972	492.448	509.237	794.452	400.901	593.312	475.596	640.964	496.687	865.851	669.229	583.121
ENSMUSG00000000693	Loxl3	787.314	-0.0582577	0.0796757	-0.731185	0.464666	0.911365	674.755	491.37	403.78	1356.33	978.971	839.224	678.363	507.39	486.891	1249.7	923.815	857.188
ENSMUSG00000000708	Kat2b	2551.08	-0.0898568	0.0815353	-1.10206	0.270435	0.82948	2586.56	3116.32	3276.79	2245.19	2153.28	2470.83	2537.06	3054.91	2707.78	2065.6	2312.76	2085.91
ENSMUSG00000000711	Rab5b	10061.6	-0.0145255	0.0420641	-0.345318	0.729855	0.970299	9001.52	9523.53	9151.07	11182.2	11257	10517.6	8788.22	9604.85	9102.99	10967.7	10937.5	10705.3
ENSMUSG00000000730	Dnmt3l	178.623	-0.190756	0.190907	-0.999209	0.317693	0.857203	251.238	104.524	177.663	265.969	165.812	152.231	218.428	108.589	180.257	222.597	109.569	186.599
ENSMUSG00000000732	Icosl	4426.31	-0.0859246	0.0945959	-0.908332	0.363703	0.88026	2439.41	2429.91	2526.24	7428.7	7045.87	5694.03	2118.34	2123.73	2294.36	5984.71	7358.29	5672.1
ENSMUSG00000000738	Spg7	3393.83	0.0215176	0.0531729	0.404673	0.685718	0.964733	3575.96	3516.1	3266.34	3159.39	3444.57	3289.56	3456.93	3622.84	3354.35	3440.62	3317.14	3282.14
ENSMUSG00000000740	Rpl13	54166.4	0.0527685	0.0395936	1.33275	0.182613	0.752729	60297.2	53055.1	54307.9	51661.3	49611.8	51620.1	60387.5	53313.4	57031.8	55605.5	51412.4	51692.9
ENSMUSG00000000743	Chmp1a	7809.49	-0.0111862	0.038797	-0.288325	0.773098	0.975345	7775.23	7733.69	7752.57	7620.98	7997.58	8073.14	7635.08	7774.21	7841.19	7825.08	7966.29	7718.86
ENSMUSG00000000751	Rpa1	12406.3	-0.0112053	0.0626736	-0.178788	0.858105	0.985088	12066.6	12390.9	13342.8	12520.1	11587.5	13673.5	11240.4	12552.1	12040	12222.7	13108.5	12130.6
ENSMUSG00000000753	Serpinf1	68.2479	-0.0575511	0.268078	-0.21468	0.830017	0.982798	78.9607	100.214	85.5063	55.2662	42.0208	50.7438	87.3711	98.9794	76.4134	42.0656	54.7844	46.6497
ENSMUSG00000000759	Tubgcp3	3199.15	-0.0474666	0.0539976	-0.87905	0.379374	0.887542	3109.38	3147.57	3082.98	3184.72	3353.72	3360.8	3037.38	3480.62	3051.64	3162.81	3278.47	3139.69
ENSMUSG00000000776	Polr3d	1394.86	0.0408524	0.0638041	0.64028	0.521991	0.931022	1345.92	1185.32	1193.29	1548.61	1533.19	1548.66	1300.68	1152.2	1158.94	1677.37	1567.26	1526.94
ENSMUSG00000000787	Ddx3x	22591.6	0.029389	0.0724831	0.40546	0.685139	0.964607	22521.7	26379.9	26914.5	20416.3	21159.2	20473.2	21460.3	27453.8	20712.9	19254.7	23527.2	20824.9
ENSMUSG00000000804	Usp32	1987.45	-0.0481322	0.0609975	-0.789085	0.430062	0.901332	1573.23	1652.99	1571.42	2503.1	2395.19	2336.16	1508.39	1746.07	1563.54	2288.19	2409.44	2301.66
ENSMUSG00000000811	Txnrd3	502.543	0.00945138	0.101952	0.0927043	0.926139	0.996437	655.613	493.525	485.486	484.731	411.123	451.815	648.69	538.141	497.667	530.202	410.346	423.179
ENSMUSG00000000823	Zfp512b	1799.68	-0.0445313	0.0674373	-0.660336	0.509038	0.927016	1887.88	1960.09	1876.39	1580.84	1798.95	1790.67	1928.76	1915.2	1837.84	1538.02	1804.66	1676.89
ENSMUSG00000000826	Dnajc5	8536.73	-0.0290794	0.0541533	-0.536982	0.59128	0.946474	8167.64	8384.54	8756.79	8915.13	8741.47	9064.59	7682.07	8648.69	7849.03	8296.57	9405.72	8528.57
ENSMUSG00000000827	Tpd52l2	4137.56	0.0179487	0.0564404	0.318011	0.750476	0.972671	4079.63	4192.81	3873.43	4169.15	4280.44	4029.25	4300.97	3891.91	4201.76	4276.67	4052.97	4301.77
ENSMUSG00000000838	Fmr1	2015.04	-0.00435649	0.107895	-0.040377	0.967793	0.997306	1521.79	1866.35	2041.7	2409.84	2103.31	2397.64	1435.03	1912.32	1537.09	2018.27	2629.65	2307.49
ENSMUSG00000000876	Pxmp4	1293.76	0.0155973	0.0661488	0.235792	0.813594	0.981833	1381.81	1497.82	1365.25	1070.78	1215.2	1185.65	1385.57	1542.35	1366.62	1094.58	1263.26	1156.25
ENSMUSG00000000881	Dlg3	87.7713	0.177405	0.239971	0.739279	0.459737	0.910357	87.3353	122.843	101.657	52.9635	71.549	70.2606	111.275	100.901	115.6	73.6148	64.4522	80.804
ENSMUSG00000000884	Gnb1l	249.374	0.128573	0.142777	0.900516	0.367845	0.881144	240.471	210.125	278.37	247.547	218.054	247.864	283.544	245.046	241.976	251.517	266.402	261.572
ENSMUSG00000000902	Smarcb1	4399.23	0.0266128	0.0517144	0.514612	0.606825	0.947925	4632.36	4392.16	4324.72	4299.25	4482.6	4236.13	4320.75	4254.19	4589.7	4416.89	4397.79	4444.22
ENSMUSG00000000915	Hip1r	57.7883	0.0288251	0.265766	0.108461	0.91363	0.994115	44.2658	60.3437	62.7046	55.2662	67.0062	76.1156	41.2128	34.5948	48.983	54.3348	79.491	69.1415
ENSMUSG00000000916	Nsun5	941.638	-0.0220468	0.0858394	-0.256838	0.797304	0.980541	875.746	975.198	968.121	886.562	976.7	952.421	1005.59	879.283	1007.09	908.793	871.179	992.972
ENSMUSG00000000934	Top1mt	435.893	0.0340267	0.117074	0.290643	0.771324	0.975061	502.477	422.406	429.432	414.497	446.329	376.675	493.729	465.107	417.335	416.274	397.455	449.003
ENSMUSG00000000942	Hoxa4	85.0484	-0.135006	0.279023	-0.483853	0.62849	0.951768	136.387	114.222	123.509	66.78	32.9352	68.3089	94.7894	120.121	111.681	49.9529	49.4134	52.4809
ENSMUSG00000000957	Mmp14	382.849	0.0749834	0.142638	0.525689	0.599104	0.947796	20.3384	25.8616	15.2011	871.594	831.331	469.38	26.3762	38.4386	8.81693	837.807	944.225	504.816
ENSMUSG00000000958	Slc7a7	1291.34	0.0474685	0.076666	0.619159	0.535811	0.935398	1765.85	1726.26	1339.6	1031.64	966.479	833.369	1847.16	1592.32	1449.9	1082.31	1073.13	788.047
ENSMUSG00000000959	Oxa1l	3734.66	0.0341191	0.0449857	0.758443	0.448186	0.906682	3827.2	3838.29	3644.47	3642.97	3769.38	3454.48	3965.5	3912.09	3643.35	3699.15	3762.93	3656.17
ENSMUSG00000000976	Heatr6	2406.7	-0.103606	0.0620043	-1.67094	0.0947329	0.622479	2331.73	2313.54	2052.15	2668.9	2883.54	2560.61	2124.93	2226.56	2180.72	2567.76	2456.7	2513.25
ENSMUSG00000000982	Ccl3	3688.75	0.417246	0.156538	2.66546	0.00768842	0.177845	2592.54	2356.64	1687.32	5570.37	3592.21	3893.61	2709.33	1955.56	2222.85	8242.23	4652.37	4789.92
ENSMUSG00000001016	Ilf2	3721.41	0.0142193	0.0481941	0.295043	0.767961	0.975061	3720.72	3545.19	3929.49	3797.25	3503.63	3951.18	3705.86	3366.26	3781.48	3846.38	3719.97	3789.46
ENSMUSG00000001017	Chtop	6254.41	0.0148462	0.055299	0.268472	0.788336	0.980114	5500.93	6049.46	6129.85	6871.43	6467.8	6382.98	5887.66	6115.58	5725.13	6691.06	6545.12	6685.9
ENSMUSG00000001018	Snapin	3524.99	0.0713929	0.0489207	1.45936	0.144466	0.709748	3654.92	3485.93	3328.09	3495.59	3465.01	3378.36	3740.47	3556.53	3323	3882.31	3475.05	3514.56
ENSMUSG00000001020	S100a4	71509.3	0.137655	0.0556582	2.47323	0.0133899	0.238548	74608.3	67693.8	69038.7	60628.2	68149.8	67141.8	80377.3	75294.5	79588.5	70919.1	70736.3	73934.8
ENSMUSG00000001025	S100a6	40490.7	0.158354	0.0546151	2.89945	0.00373817	0.112324	42604.1	36689	38894.9	35300.1	37440.5	38636.5	45414	41068.8	45351.4	42455.6	39081.7	42951.9
ENSMUSG00000001029	Icam2	665.883	-0.126081	0.0997918	-1.26344	0.20643	0.774131	738.163	804.942	760.056	546.905	638.262	617.708	676.714	751.475	804.3	495.148	511.321	645.599
ENSMUSG00000001034	Mapk7	2035.66	-0.0224443	0.0565119	-0.39716	0.691249	0.964933	2091.26	1919.15	1915.34	2080.54	2011.32	2070.74	2179.33	2045.9	2040.63	2181.28	1879.86	2012.6
ENSMUSG00000001036	Epn2	254.781	-0.13647	0.151538	-0.900569	0.367817	0.881144	276.362	332.968	302.122	184.221	229.411	185.41	337.121	330.572	336.023	155.993	177.244	209.924
ENSMUSG00000001039	B9d1	70.0036	-0.120099	0.30636	-0.392021	0.695043	0.965153	87.3353	78.6624	61.7545	65.6286	80.6345	55.623	84.0741	69.1895	72.4948	43.8184	55.8586	84.9691
ENSMUSG00000001052	Sec24b	9538.65	-0.0968175	0.0610062	-1.58701	0.11251	0.652454	5725.84	6045.15	6282.81	13997.3	12918.6	13842.3	5543.95	6105.01	5848.56	12585.5	13630.6	11938.2
ENSMUSG00000001053	N4bp3	314.737	0.0610894	0.116418	0.524743	0.599762	0.947796	281.148	214.436	279.321	364.987	329.352	411.805	267.059	226.788	247.854	395.242	352.339	406.519
ENSMUSG00000001054	Rmnd5b	1987.71	0.0602225	0.0816167	0.73787	0.460594	0.910357	2548.28	2012.89	2217.46	1660.29	1553.63	1677.47	2490.08	2463.92	2127.82	1703.66	1702.61	1694.38
ENSMUSG00000001056	Nhp2	5269.14	0.0335701	0.0525524	0.638793	0.522958	0.931022	5414.79	5023.61	5368.84	4986.63	5215.12	5460.81	5422.78	4924.95	5368.53	5617.51	5142.21	5283.91
ENSMUSG00000001062	Vps9d1	1930.41	-0.0934829	0.087109	-1.07317	0.283194	0.839846	2330.54	2224.1	1929.59	1520.97	1831.88	1676.5	2401.06	2195.81	2338.45	1656.33	1502.81	1556.93
ENSMUSG00000001065	Zfp276	1953.14	-0.112787	0.0694741	-1.62344	0.104495	0.637914	1805.33	1832.94	1823.18	2054.06	2232.78	2125.38	1915.57	1704.75	2011.24	2020.9	1875.56	2035.93
ENSMUSG00000001082	Mfsd10	3012.89	-0.0196484	0.0578306	-0.339758	0.734038	0.97095	3102.2	2914.82	3193.18	2833.55	2999.38	3179.29	2989.58	3052.03	3001.68	3056.77	2902.5	2929.77
ENSMUSG00000001089	Luzp1	6607.31	-0.234762	0.0596487	-3.93574	8.29415e-05	0.00905597	7038.27	7727.23	7454.25	6437.36	6880.06	6690.37	5904.15	7201.48	6859.57	4992.66	6560.16	5542.15
ENSMUSG00000001098	Kctd10	8729.82	0.0180918	0.0516868	0.350027	0.726319	0.969684	8167.64	8377	8710.24	9146.56	9136.69	8955.3	7494.14	8762.08	8397.64	8822.39	9673.2	9115.02
ENSMUSG00000001100	Poldip2	3034.76	-0.00404052	0.0527129	-0.0766515	0.938901	0.997306	3226.62	2830.77	2968.02	3060.37	2977.8	3029.99	3332.47	3028.96	2908.61	3191.73	2900.35	2961.42
ENSMUSG00000001105	Ift20	1776.72	0.0175543	0.0619594	0.28332	0.776932	0.976031	1717.99	1744.58	1646.47	1833	1797.81	1722.36	1959.26	1695.14	1786.9	1860.53	1768.14	1788.52
ENSMUSG00000001120	Pcbp3	251.048	-0.119535	0.141926	-0.842237	0.399655	0.892788	259.613	273.702	290.721	232.579	246.446	246.888	254.695	281.563	253.732	177.903	255.66	239.08
ENSMUSG00000001123	Lgals9	4158.31	0.0910945	0.0779644	1.16841	0.242641	0.806315	5216.19	3865.23	3486.76	5031.53	3619.47	3396.9	4516.1	4315.7	3716.83	4725.37	4404.23	3605.36
ENSMUSG00000001127	Araf	4072.88	-0.00778319	0.042493	-0.183164	0.854669	0.984681	4248.32	4160.48	4218.31	4054.01	3807.99	3919.95	4421.31	4131.19	4192.94	4063.71	3810.2	3846.1
ENSMUSG00000001128	Cfp	33356.5	0.0912939	0.0416582	2.1915	0.0284156	0.358085	32779.4	37372.2	33007.3	29085	33421.3	30984.9	34199.2	35937.2	33928.5	32945.3	35210.2	31406.9
ENSMUSG00000001131	Timp1	138.927	0.0706272	0.201395	0.35069	0.725821	0.969684	94.5135	147.627	152.961	125.5	140.827	157.11	145.069	139.34	120.498	148.106	151.463	144.114
ENSMUSG00000001134	Uxt	781.598	0.0844481	0.0958256	0.881269	0.378172	0.887542	897.28	739.211	667.899	739.186	757.51	759.205	869.59	764.929	780.788	900.906	730.458	772.219
ENSMUSG00000001138	Cnnm3	1701.67	-0.00342757	0.0618136	-0.05545	0.95578	0.997306	1589.98	1892.21	1825.08	1549.76	1738.75	1556.47	1675.71	1950.76	1816.29	1552.05	1658.57	1614.41
ENSMUSG00000001143	Lman2l	2309.55	-0.0927501	0.060778	-1.52605	0.126998	0.678115	2653.56	2627.11	2648.79	2055.21	2040.85	2343.97	2472.77	2381.27	2452.09	2076.11	1956.12	2006.77
ENSMUSG00000001150	Mcm3ap	3491.71	-0.170065	0.0474297	-3.58563	0.000336269	0.0236556	3486.23	3679.89	3282.49	3683.26	3884.09	3740.4	3258.28	3470.05	3365.13	3320.56	3447.12	3282.97
ENSMUSG00000001151	Pcnt	3360.36	-0.145939	0.0797248	-1.83054	0.0671698	0.54703	3566.39	3871.7	3294.84	3071.88	3259.45	3476.92	3633.32	3594.01	3679.6	3279.37	2826.23	2770.66
ENSMUSG00000001156	Mxd1	743.766	0.235509	0.0831355	2.83283	0.00461379	0.13075	659.202	614.213	545.34	862.383	851.773	736.76	621.489	611.174	543.711	929.826	1020.49	928.829
ENSMUSG00000001157	Gmcl1	1071.78	0.0151657	0.0798279	0.18998	0.849325	0.984148	1033.67	1032.31	1056.48	1185.92	1133.43	1065.62	994.877	1009.97	932.635	1078.81	1113.95	1223.72
ENSMUSG00000001158	Snrnp27	2073.73	0.00900344	0.0575996	0.156311	0.875788	0.986068	2197.74	1851.26	1956.19	2282.03	2040.85	2042.44	2255.16	1806.62	2030.83	2431.04	1957.2	2033.43
ENSMUSG00000001166	Oas1c	257.062	0.141858	0.139444	1.01731	0.309007	0.853498	197.402	191.807	222.316	259.06	314.588	293.728	223.373	213.334	209.647	273.427	362.007	324.049
ENSMUSG00000001173	Ocrl	2986.97	-0.0551735	0.0464626	-1.18748	0.235037	0.801817	3159.62	3358.77	3165.63	2685.02	2915.34	2750.9	3165.14	3456.59	3141.77	2579.15	2869.2	2596.56
ENSMUSG00000001175	Calm1	78140.5	0.0722832	0.0450035	1.60617	0.108237	0.644305	69645.7	74019.1	79615.8	82070.3	79184.3	81187.1	71402	73368.8	72249.9	83809.6	85838.5	85294.8
ENSMUSG00000001211	Agpat3	5105.12	-0.0743037	0.0425448	-1.74648	0.0807277	0.588388	6314.46	5809.16	5884.73	4557.16	4409.91	4442.03	5847.27	5751.38	5502.75	4427.41	4188.32	4126.83
ENSMUSG00000001227	Sema6b	2114.29	0.0171281	0.0774541	0.221138	0.824985	0.981833	2225.26	2457.93	2633.59	1401.23	2006.78	1917.53	2204.06	2760.85	2396.25	1531.89	1944.31	1891.81
ENSMUSG00000001228	Uhrf1	5685.06	0.0129491	0.101986	0.12697	0.898964	0.991571	6193.63	6953.54	7959.68	3603.82	3927.24	5898.96	5934.64	7454.21	6964.4	4169.76	4649.15	4511.69
ENSMUSG00000001229	Dpp9	6218.49	-0.0724453	0.0474716	-1.52608	0.12699	0.678115	6194.82	6691.69	6175.45	6232.42	6277	6382.98	6142.36	6248.2	6296.27	6081.11	6209.97	5689.6
ENSMUSG00000001240	Ramp2	122.568	-0.26511	0.281081	-0.943181	0.345588	0.872102	63.4078	135.773	120.659	101.321	129.47	151.255	181.336	165.286	106.783	110.422	100.975	104.129
ENSMUSG00000001247	Lsr	144.83	-0.30415	0.191656	-1.58696	0.112522	0.652454	151.939	139.006	166.262	154.285	136.284	186.386	125.287	160.481	130.295	112.175	143.943	131.619
ENSMUSG00000001248	Gramd1a	6114.44	-0.0300388	0.0521697	-0.575789	0.564758	0.938379	6246.27	5870.58	5539.86	6363.68	6091.88	6054.12	6740.77	5891.68	6436.36	6266.9	6161.63	5709.59
ENSMUSG00000001249	Hpn	55.0175	-0.0501042	0.267777	-0.187112	0.851573	0.984148	33.4985	40.9475	31.3523	70.2342	82.9059	56.5988	50.2796	42.2825	49.9626	69.233	76.2684	56.6461
ENSMUSG00000001270	Ckb	34398.7	0.0325991	0.0410375	0.794374	0.426978	0.901027	42148.2	42143.6	41353.7	26109.8	27261.3	28491.6	38306.5	41595.4	41631.6	26616.2	28770.4	28355.5
ENSMUSG00000001280	Sp1	5486.59	-0.193547	0.0734438	-2.63531	0.008406	0.187709	5280.79	5064.56	5293.79	6493.78	6509.82	5865.78	4555.66	5441.95	4796.41	4883.99	6018.76	5633.78
ENSMUSG00000001281	Itgb7	2558.75	0.064115	0.108796	0.589314	0.55565	0.93801	3139.28	2289.83	2719.1	2324.64	2205.53	2369.34	2659.87	2992.45	2782.23	2066.47	2407.29	2749
ENSMUSG00000001285	Myg1	2298.94	-0.0029364	0.0577884	-0.050813	0.959475	0.997306	2476.49	2355.56	2378.02	2112.78	2199.85	2241.51	2453.81	2272.68	2552.99	2236.49	2090.4	2216.69
ENSMUSG00000001288	Rarg	1460.76	0.0124843	0.100775	0.123883	0.901408	0.991856	1321.99	1090.5	1092.58	1919.35	1910.24	1472.54	1209.18	1079.16	1103.1	1849.13	1566.19	1915.14
ENSMUSG00000001289	Pfdn5	6149.31	0.0764169	0.0608984	1.25483	0.209542	0.774386	7131.58	5203.57	5803.98	6276.17	5849.98	5563.27	7267.47	5742.73	6224.75	6987.28	5607.34	6133.6
ENSMUSG00000001305	Rrp15	1520.98	0.0135864	0.0610243	0.22264	0.823816	0.981833	1530.16	1609.88	1473.56	1436.92	1634.27	1514.51	1480.36	1529.86	1416.59	1502.97	1586.6	1536.11
ENSMUSG00000001313	Rnd2	387.851	0.103191	0.107793	0.95731	0.338411	0.868467	342.163	294.176	315.423	438.676	422.48	387.409	412.952	345.948	350.718	515.304	397.455	431.51
ENSMUSG00000001323	Srr	864.397	0.0351582	0.0811533	0.433232	0.664846	0.961298	898.477	891.147	837.962	938.374	868.809	787.504	844.038	925.41	725.927	915.804	908.776	830.531
ENSMUSG00000001366	Fbxo9	1312.62	-0.0365491	0.0671283	-0.544466	0.586121	0.945672	1351.9	1369.59	1309.2	1278.03	1337.85	1284.21	1259.46	1355.92	1398.95	1196.24	1351.35	1258.71
ENSMUSG00000001376	Vps50	2310.27	-0.802882	0.0690315	-11.6307	2.87876e-31	5.73785e-28	2536.31	2967.62	2930.02	3124.84	3152.7	3033.89	1473.77	1692.26	1476.35	1712.42	1752.03	1870.99
ENSMUSG00000001380	Hars	6968.21	0.00356278	0.0381189	0.0934649	0.925534	0.996431	6032.12	6234.8	6116.55	7794.84	7781.8	7988.24	5996.46	6076.18	5967.1	7894.32	8011.41	7724.69
ENSMUSG00000001383	Zmat2	5670.9	0.0650297	0.0389167	1.671	0.0947222	0.622479	5582.28	5365.2	5354.59	5893.91	5871.56	5706.72	5562.9	5253.6	5176.52	6294.07	6072.47	5917.02
ENSMUSG00000001403	Ube2c	10201.1	0.0398446	0.0408077	0.976398	0.328867	0.862122	10366.6	10285.4	10507.8	9746.43	9998.68	10354.7	10135.9	10239.1	9831.86	10472.6	10316.6	10157.1
ENSMUSG00000001415	Smg5	4804.23	-0.136724	0.0462149	-2.95843	0.0030921	0.0997504	4466.06	4724.05	4628.74	5066.07	5502.46	5373.96	4477.36	4424.28	4494.68	4777.08	4721.12	4994.85
ENSMUSG00000001416	Cct3	13710	0.00151447	0.0370499	0.0408765	0.967394	0.997306	13687.7	13518.1	14119	13483.8	14139.4	13993.6	13286.2	13115.3	13514.4	13567.9	14191.3	13903.3
ENSMUSG00000001418	Glmp	14342.9	0.0734165	0.0354495	2.07102	0.0383572	0.418916	15396.1	13856.4	13128.1	14826.3	13961.1	13371	15243.8	14091.6	13868.1	15828.9	14384.7	14158.2
ENSMUSG00000001419	Mef2d	6904.57	-0.0775019	0.0583864	-1.3274	0.184378	0.754729	8193.96	7794.04	7539.75	5814.47	6498.46	5907.74	8026.61	7971.21	7852.95	5464.15	5736.25	6055.3
ENSMUSG00000001424	Snd1	12096.6	-0.0339181	0.0381471	-0.889141	0.373928	0.885154	11975.7	12468.5	11503.4	12810.2	13049.2	12554.2	11035.1	11509.5	10676.3	12353.3	13455.5	11768.2
ENSMUSG00000001435	Col18a1	6475.79	0.0752342	0.0734017	1.02497	0.305379	0.853498	5929.23	4999.91	5264.34	6856.47	7474.03	6878.71	6847.1	5834.98	5197.09	8038.92	7497.94	6890.83
ENSMUSG00000001436	Slc19a1	1280.15	-0.0953201	0.0721721	-1.32073	0.18659	0.75689	1503.84	1298.47	1389.95	1203.19	1257.22	1284.21	1324.58	1309.8	1283.35	1195.36	1106.43	1205.4
ENSMUSG00000001440	Kpnb1	29060.2	-0.0628795	0.0417757	-1.50517	0.13228	0.686194	28990.5	31832.4	31897.6	27615.8	29104.5	29829.5	27430.4	30792.2	28320	26510.1	29330	27069.3
ENSMUSG00000001441	Npepps	5726.12	-0.0993875	0.0557549	-1.78258	0.074655	0.572674	5445.89	5399.69	4949.86	6638.85	6719.92	5954.58	5249.69	5074.86	5278.4	5933.88	5942.49	6125.27
ENSMUSG00000001445	Mrpl10	2683.22	-0.0153868	0.0580345	-0.265132	0.790908	0.980474	2757.64	2752.1	2666.85	2628.6	2625.73	2781.15	2836.27	2535.03	2655.86	2815.77	2558.75	2584.89
ENSMUSG00000001467	Cyp51	7194.83	0.0157677	0.0486056	0.324401	0.745635	0.972135	9080.48	9309.1	9185.27	5001.59	5645.55	5048.03	9267.94	9439.56	8494.62	5226.65	5597.67	5041.5
ENSMUSG00000001472	Tcf25	15795.7	-0.0416164	0.0342664	-1.21449	0.224559	0.790958	16271.9	15782	15553.6	16196.5	16195.1	15971.6	15893.3	15113.1	15578.5	15988.4	15305.2	15699.3
ENSMUSG00000001473	Tubb6	14052.6	0.0643655	0.0582208	1.10554	0.268925	0.829265	14479.7	14665.7	16358.3	10835.6	12790.2	13937.9	14683.3	16210.5	15487.4	11984.3	13669.2	13528.4
ENSMUSG00000001482	Def8	3102.48	-0.0660509	0.051495	-1.28266	0.19961	0.768583	3500.59	3435.28	3360.4	2758.71	3074.33	2838.72	3216.25	3472.93	3294.59	2686.07	2826.23	2765.66
ENSMUSG00000001517	Foxm1	7121.44	-0.0339362	0.0645958	-0.525362	0.599332	0.947796	7241.65	7475.08	7804.82	6094.25	6932.3	7723.78	7167.73	7675.23	7119.18	6599.92	6986.62	6636.75
ENSMUSG00000001518	Itfg2	656.204	0.0227384	0.093537	0.243095	0.807932	0.980717	759.697	664.858	716.353	553.814	628.041	638.2	664.35	710.153	689.68	600.312	620.89	628.105
ENSMUSG00000001521	Tulp3	1207.43	-0.00708637	0.0645584	-0.109767	0.912594	0.994086	1063.58	1101.27	1049.83	1347.11	1291.29	1371.06	1110.27	1082.05	1081.54	1370.64	1305.16	1315.36
ENSMUSG00000001524	Gtf2h4	1434.72	-0.0398846	0.0681435	-0.585304	0.558344	0.938207	1487.09	1419.16	1386.15	1444.98	1417.35	1518.41	1459.76	1382.83	1431.28	1510.86	1435.14	1323.69
ENSMUSG00000001525	Tubb5	79120.9	0.0298281	0.062918	0.474079	0.635444	0.953791	83186.3	81356.3	95595.1	66816.9	67035.7	81740.4	81664	87986	84819.9	72057.5	73911.6	73281.7
ENSMUSG00000001542	Ell2	15016.1	0.0287387	0.0704125	0.408147	0.683166	0.964607	10529.3	11104.3	12185.6	18415.2	20165.4	16927.9	11223.1	11006.9	11899.9	17160.1	19691.2	19884.4
ENSMUSG00000001552	Jup	467.806	0.0358404	0.111379	0.321786	0.747614	0.972135	452.229	338.356	351.526	588.355	505.386	505.486	432.734	409.371	394.803	530.202	577.921	527.308
ENSMUSG00000001569	Nom1	3049.19	-0.0316129	0.0511897	-0.617563	0.536863	0.935455	2792.34	3057.06	3132.38	3136.36	3209.48	3260.29	2762.91	2988.6	2842.97	2984.91	3314.99	3108.04
ENSMUSG00000001576	Ergic1	9896.28	-0.0678288	0.043519	-1.5586	0.119091	0.66758	9496.82	9230.43	10139.1	9866.17	10538.1	11308	9055.28	9059.02	9793.65	9885.42	9412.17	10971
ENSMUSG00000001588	Acap1	430.45	-0.0655015	0.1397	-0.468872	0.639161	0.954359	582.634	550.636	475.985	326.992	338.438	373.747	497.026	470.873	553.507	283.943	312.593	399.022
ENSMUSG00000001627	Ifrd1	5215.48	0.15126	0.0516095	2.93087	0.00338017	0.10527	2992.13	2919.13	3606.46	6514.51	6290.63	7290.51	3414.07	3501.76	3764.83	7064.4	7425.97	7801.33
ENSMUSG00000001630	Stk38l	991.601	-0.149596	0.104654	-1.42944	0.152879	0.722496	875.746	906.233	950.07	1168.65	1248.13	988.527	796.231	893.698	993.374	900.906	1124.69	1052.95
ENSMUSG00000001632	Brpf1	6885.73	-0.041714	0.0463599	-0.899788	0.368233	0.881144	6844.45	6972.93	6698.94	7159.28	6769.89	7094.37	6736.64	7059.25	6853.7	6920.67	7013.47	6505.13
ENSMUSG00000001642	Akr1b3	14323.4	0.0105379	0.0357951	0.294396	0.768455	0.975061	14580.2	14854.3	14471.5	14240.3	14485.8	13961.4	14290.1	13909	14092.4	14673.9	14063.5	14258.1
ENSMUSG00000001665	Gstt3	868.472	0.0455379	0.0783146	0.581474	0.560921	0.938207	888.906	982.741	841.762	807.117	911.965	823.61	794.583	900.425	847.405	793.112	927.038	903.005
ENSMUSG00000001666	Ddt	1389.65	0.0969066	0.0736108	1.31647	0.188015	0.757984	1538.54	1223.04	1314.9	1443.83	1337.85	1333.98	1602.35	1149.31	1310.78	1669.48	1340.61	1411.15
ENSMUSG00000001674	Ddx18	4244.17	-0.0311608	0.0470592	-0.662162	0.507867	0.926699	4292.59	4609.83	4641.09	3862.88	4102.14	4248.81	4255.63	4552.09	4397.69	3713.17	4261.36	3992.71
ENSMUSG00000001687	Ubl3	8408.72	-0.01476	0.0515351	-0.286407	0.774566	0.975345	8354.28	7794.04	8557.28	9275.51	8774.4	8154.13	8174.15	7773.25	8122.35	8731.25	8475.46	8718.5
ENSMUSG00000001700	Gramd3	1315.01	0.0465002	0.0706133	0.658519	0.510205	0.927043	1338.74	1177.78	1219.89	1435.77	1251.54	1308.6	1301.5	1338.62	1279.43	1439	1399.69	1289.53
ENSMUSG00000001707	Eef1e1	1679.87	-0.0197134	0.0773858	-0.254742	0.798922	0.980625	1737.13	1635.75	1716.78	1682.17	1621.78	1668.69	1936.18	1462.59	1787.88	1617.77	1538.26	1753.53
ENSMUSG00000001729	Akt1	22010.2	-0.0308439	0.0364615	-0.845929	0.397592	0.892788	23100.8	23119.2	22887.2	20820.4	21345.4	22146.7	22619.2	22887.3	22236.3	20918.9	21310	20730.8
ENSMUSG00000001741	Il16	740.338	-0.221731	0.117783	-1.88253	0.0597645	0.517915	1026.49	945.026	924.418	499.699	631.448	548.423	919.87	1027.27	922.839	403.129	482.317	553.132
ENSMUSG00000001750	Tcirg1	32274.5	0.0353254	0.057903	0.610079	0.54181	0.936479	25464.8	19001.8	18689.8	44219.9	40015.2	39868	27869.7	21104.7	23267.9	48457	38849.6	40485.3
ENSMUSG00000001751	Naglu	6329.85	0.00762449	0.0434916	0.17531	0.860836	0.985088	7077.75	6229.41	5905.63	6485.72	6144.12	5917.5	7124.05	6175.16	6231.61	6748.03	5989.76	5929.51
ENSMUSG00000001755	Coasy	1945.31	0.0422226	0.0639665	0.660074	0.509206	0.927016	2317.38	2064.62	1972.34	1728.22	1726.26	1799.45	2164.5	2073.76	2082.76	1841.25	1771.36	1801.84
ENSMUSG00000001761	Smo	557.36	-0.337902	0.102314	-3.3026	0.00095794	0.0479331	514.441	543.093	533.939	677.011	692.776	768.963	454.165	383.425	426.152	533.708	605.851	554.798
ENSMUSG00000001763	Tspan33	4364.8	-0.0416612	0.0625525	-0.66602	0.505399	0.925846	277.559	276.935	307.823	7851.26	8566.57	9322.21	211.834	300.782	288.02	7790.9	8745.09	8438.6
ENSMUSG00000001767	Crnkl1	3045.4	0.00204895	0.0465015	0.044062	0.964855	0.997306	2791.14	2912.66	2804.61	3294.1	3419.59	3155.87	2732.41	2787.76	2769.5	3287.25	3338.62	3251.32
ENSMUSG00000001768	Rin2	6683.87	0.142715	0.0574987	2.48205	0.0130627	0.237773	8506.22	9582.8	8728.29	4110.43	4053.31	3715.03	9790.51	9699.02	8900.2	4725.37	4404.23	3991.05
ENSMUSG00000001774	Chordc1	4076.98	-0.00815219	0.0515542	-0.158128	0.874356	0.986068	3775.76	4339.36	4148.95	4131.15	4299.75	4071.21	3691.02	4029.33	4006.81	3962.06	4132.46	4335.92
ENSMUSG00000001783	Rtcb	8292.7	0.0211463	0.0444125	0.476134	0.633979	0.953782	9470.49	9017.08	8782.45	7526.57	7872.66	7520.81	8497.26	9123.41	8437.8	7598.98	8065.12	7599.74
ENSMUSG00000001785	Pwp1	3978.21	0.0593045	0.0710134	0.835118	0.403651	0.893388	3400.09	3426.66	3754.68	4597.46	4027.18	4511.31	3456.93	3523.86	3352.39	4721.87	4768.39	4197.64
ENSMUSG00000001786	Fbxo7	1202.24	0.0564202	0.0746111	0.756191	0.449535	0.907147	1282.51	1241.36	1103.98	1165.2	1192.48	1150.52	1166.32	1229.07	1248.09	1264.6	1192.37	1190.4
ENSMUSG00000001794	Capns1	27093.5	0.0124908	0.0322023	0.387887	0.6981	0.965153	28133.9	26405.8	26890.8	27285.4	27078.4	27052.3	27530.2	26352.6	26240.2	28264.6	26732.6	27155.1
ENSMUSG00000001827	Folr1	60.8612	0.236185	0.293627	0.80437	0.421183	0.898722	70.5861	58.1886	59.8544	51.8121	70.4133	43.9129	47.8069	74.9553	58.7795	49.9529	66.6006	77.4718
ENSMUSG00000001829	Clpb	2420.81	-0.0270528	0.0581888	-0.464915	0.641992	0.955428	2549.47	2365.26	2340.02	2425.96	2366.79	2529.38	2362.32	2432.2	2491.27	2467.85	2270.87	2448.28
ENSMUSG00000001833	Septin7	12572.7	0.0343391	0.0689052	0.498352	0.618236	0.949557	10394.1	11909.3	13069.2	13883.3	12755	13271.4	11155.5	12112	11369.9	12865.1	14309.5	13778.3
ENSMUSG00000001844	Zdhhc4	1702.73	0.0910005	0.0633245	1.43705	0.150703	0.71746	1752.69	1644.37	1722.48	1641.87	1603.61	1661.86	1803.47	1731.66	1637.01	1750.98	1817.55	1665.23
ENSMUSG00000001847	Rac1	30527.1	0.0251251	0.0485178	0.517854	0.60456	0.947925	29923.7	32654.6	34204.4	28399.9	29163.6	30215	29130.9	32774.7	30376.3	27548.6	32224	29709.2
ENSMUSG00000001855	Nup214	6218.58	-0.165266	0.0533365	-3.09855	0.00194471	0.0770091	6145.77	6934.14	5785.92	6454.63	6922.08	6745.99	5846.45	6031.02	5810.36	6091.63	6100.4	5754.57
ENSMUSG00000001870	Ltbp1	53.6615	0.0713999	0.29617	0.241078	0.809495	0.980726	27.5166	44.1802	48.4536	48.3579	69.2776	64.4055	57.6979	47.0873	47.0236	66.6039	55.8586	67.4755
ENSMUSG00000001891	Ugp2	9421.01	0.0163503	0.0506745	0.322653	0.746958	0.972135	9116.37	9444.87	9910.18	10015.9	8885.7	9499.82	9451.74	9026.35	8988.37	9596.22	9240.3	9876.41
ENSMUSG00000001909	Trmt1	3787.49	-0.0454758	0.0434976	-1.04548	0.295801	0.847909	3845.15	3680.97	3728.07	3854.82	3752.35	3794.07	4103.15	3789.09	3853.98	3728.94	3626.51	3692.82
ENSMUSG00000001910	Nacc1	9884.49	-0.0251811	0.0422374	-0.596179	0.551056	0.937846	9386.75	8739.06	9245.13	11034.8	10609.7	10794.8	9119.57	8921.6	8879.63	10742.5	10918.2	10222.1
ENSMUSG00000001911	Nfix	976.99	-0.0957967	0.0952973	-1.00524	0.314781	0.854202	975.045	927.785	995.673	1036.24	1177.72	982.672	828.377	952.317	846.425	870.233	1178.4	952.987
ENSMUSG00000001918	Slc1a5	5548.99	-0.0996534	0.0522439	-1.90746	0.0564606	0.504662	5819.16	5884.59	6597.28	4513.41	5072.03	6057.05	5634.61	5795.58	6642.09	4483.49	4566.44	5522.16
ENSMUSG00000001924	Uba1	32495	-0.0773943	0.038537	-2.00831	0.0446104	0.447101	31908.5	34364.7	32059.2	32618.6	35471.2	34405.2	29789.4	31342.8	30894.5	32777	32785.8	31523.5
ENSMUSG00000001930	Vwf	1033.7	0.0968213	0.106648	0.907861	0.363951	0.88026	1137.75	797.399	1000.42	985.581	907.423	932.904	1229.79	1208.89	1187.35	933.331	1058.09	1025.46
ENSMUSG00000001942	Siae	3518.61	-0.0399977	0.0519991	-0.769201	0.441774	0.90464	3719.53	3577.52	3576.06	3538.19	3390.06	3440.82	3455.28	3762.18	3675.68	3325.81	3434.23	3327.96
ENSMUSG00000001948	Spa17	62.4258	0.174008	0.263795	0.659632	0.50949	0.927016	77.7643	56.0335	55.104	58.7204	71.549	44.8887	70.0618	63.4237	55.8406	70.1094	62.3038	63.3103
ENSMUSG00000001962	Fam50a	4199.87	0.051543	0.0457941	1.12554	0.260361	0.822013	4899.15	4171.26	4187.91	4090.85	3717.14	3854.57	4876.3	4133.11	4361.44	4421.27	3769.38	3916.08
ENSMUSG00000001964	Emd	3998.44	0.078298	0.0453302	1.72728	0.0841168	0.594887	4025.8	3634.63	3962.74	4092	3937.46	4066.33	3967.97	3679.54	3836.35	4481.74	4135.68	4160.99
ENSMUSG00000001983	Taco1	761.879	-0.128258	0.0871466	-1.47175	0.14109	0.704178	793.196	728.435	769.557	861.232	775.682	807.021	721.224	773.577	676.944	721.25	760.536	753.893
ENSMUSG00000001995	Sipa1l2	5006.6	-0.123247	0.0473064	-2.60529	0.00917955	0.196126	6918.63	6762.81	6737.89	3555.46	3639.91	3460.33	6302.26	6790.18	6122.87	3294.26	3392.33	3102.21
ENSMUSG00000001998	Ap4e1	958.599	-0.169052	0.0808296	-2.09146	0.0364864	0.411255	825.498	1048.47	993.773	1086.9	1080.05	1099.77	731.115	880.244	843.486	892.142	1038.75	982.976
ENSMUSG00000001999	Blvra	7157.71	0.0352079	0.0468929	0.750815	0.452764	0.908115	8409.31	8031.1	7664.21	6098.86	5946.51	6009.23	9044.56	8089.41	8076.31	6607.81	5808.22	6106.95
ENSMUSG00000002010	Idh3g	6331.69	0.0174656	0.0399179	0.437537	0.661722	0.959102	6843.26	6470.79	6271.41	6360.22	6241.79	5940.92	6512.45	6236.67	6338.39	6460.58	6162.7	6141.1
ENSMUSG00000002014	Ssr4	7142.99	0.0780335	0.0520087	1.50039	0.133513	0.689055	7625.69	6631.34	6981.11	6846.1	6791.47	6857.24	8003.53	6688.32	7602.15	7759.36	6677.25	7252.36
ENSMUSG00000002015	Bcap31	8504.05	0.0336811	0.0394206	0.854403	0.392882	0.892138	9154.65	8338.21	8876.5	8537.48	8234.94	8196.09	8700.85	8173.01	8274.2	8741.76	8112.38	8708.5
ENSMUSG00000002017	Fam98a	2864.96	-0.0466365	0.0536761	-0.86885	0.384929	0.889506	2860.53	3140.03	3046.87	2782.88	2942.59	2813.35	2819.78	2961.7	2751.86	2669.41	2719.88	2870.62
ENSMUSG00000002020	Ltbp2	124.268	-0.103611	0.208167	-0.497729	0.618675	0.949588	150.743	160.557	70.3052	120.895	157.862	102.463	133.529	154.715	86.21	109.546	146.092	98.2976
ENSMUSG00000002028	Kmt2a	3131.4	-0.313077	0.0598873	-5.22777	1.71569e-07	4.7716e-05	2831.82	3095.85	2612.69	3813.37	4133.94	3789.19	2663.17	2599.41	2565.73	3168.07	3472.9	2830.64
ENSMUSG00000002031	Ift46	1843.45	0.0217502	0.0657445	0.330829	0.740774	0.971722	2013.5	1809.23	1844.09	1737.43	1887.53	1871.66	1765.56	1858.51	1750.65	1885.07	1878.78	1819.34
ENSMUSG00000002032	Tmem25	133.801	0.138591	0.191447	0.723916	0.469118	0.912193	161.51	129.308	115.909	110.532	128.334	128.811	130.232	156.637	138.132	136.713	142.869	126.621
ENSMUSG00000002043	Trappc6a	1964.59	0.0555061	0.0593597	0.93508	0.349747	0.875869	2025.46	1989.19	2040.75	1887.11	1895.48	1796.52	2107.62	1934.42	2102.35	1906.1	1891.67	1998.44
ENSMUSG00000002052	Supt6	9249.96	-0.133594	0.0448022	-2.98187	0.00286493	0.0975193	8863.93	9134.53	8517.38	10042.3	10751.7	10046.3	7973.03	9006.17	8513.24	8826.77	10227.5	9096.69
ENSMUSG00000002055	Spag5	4071.59	-0.0112743	0.0682975	-0.165076	0.868884	0.986068	3889.41	4340.44	4570.79	3573.88	3909.07	4431.3	3845.15	4356.06	4144.94	3827.1	4224.84	3746.14
ENSMUSG00000002058	Unc119	2844.21	-0.0202462	0.0673317	-0.300694	0.763648	0.974285	3989.91	3585.06	3339.5	2202.59	2013.59	2230.77	3440.44	3360.5	3611.02	2170.76	2057.1	2129.23
ENSMUSG00000002059	Rab34	1043.81	0.0416425	0.0807038	0.515992	0.60586	0.947925	1232.27	968.732	773.357	1243.49	1081.18	853.861	1270.18	1009.01	813.117	1392.55	962.486	925.497
ENSMUSG00000002064	Sdf2	3367.91	0.070484	0.0815246	0.864574	0.387273	0.890003	3264.9	3373.86	2982.27	3395.42	3504.76	3159.77	3476.71	3088.54	3595.35	3689.51	3140.97	3742.81
ENSMUSG00000002068	Ccne1	2320.4	0.115922	0.117628	0.985499	0.324379	0.860408	1902.23	1829.71	2005.6	2869.24	1996.56	3127.57	1823.25	1866.19	1824.13	3203.12	2868.12	2529.08
ENSMUSG00000002083	Bbc3	1434.13	0.115842	0.20073	0.577103	0.56387	0.938207	658.006	703.651	704.952	2278.58	1676.29	2330.31	605.004	712.075	727.887	2853.45	2140.89	1818.51
ENSMUSG00000002100	Mybpc3	125.633	0.146206	0.191147	0.764887	0.444339	0.905577	90.9244	52.8008	60.8045	192.28	152.184	139.545	129.408	74.9553	84.2507	188.419	165.427	176.602
ENSMUSG00000002102	Psmc3	13736.3	0.022232	0.0360041	0.617486	0.536915	0.935455	13633.9	12939.4	13215.5	14110.2	13895.3	14557.6	13577.1	12654	13013.8	14822	14020.5	14396.4
ENSMUSG00000002103	Acp2	10073.5	0.0617867	0.0385857	1.60128	0.109314	0.647852	8985.96	9005.22	8278.91	11782.1	11405.8	10256.1	9101.44	8894.7	8265.38	11850.2	12317.9	10737.8
ENSMUSG00000002104	Rapsn	156.81	-0.187271	0.186895	-1.00201	0.316336	0.855317	262.006	131.463	119.709	215.308	119.248	98.56	231.616	178.74	153.806	163.881	107.42	99.9637
ENSMUSG00000002105	Slc39a13	3536.48	-0.101859	0.0805087	-1.2652	0.205801	0.774131	2655.95	2529.05	2289.67	4486.93	5266.23	4501.56	2612.89	2264.03	2551.03	4515.92	4234.51	4530.02
ENSMUSG00000002107	Celf2	7125.6	-0.0601008	0.0722179	-0.832214	0.405288	0.893388	6948.54	9375.91	9199.53	5912.33	5978.31	6579.12	6924.58	8957.16	7833.35	5277.48	6368.95	6151.93
ENSMUSG00000002108	Nr1h3	317.167	0.181138	0.179014	1.01186	0.311603	0.853498	193.813	231.677	124.459	386.864	446.329	354.23	283.544	241.202	213.566	460.093	384.565	485.657
ENSMUSG00000002109	Ddb2	351.133	0.00298642	0.121061	0.0246687	0.980319	0.997306	369.68	328.658	317.323	375.35	332.759	342.52	412.128	343.065	341.901	344.412	320.113	385.693
ENSMUSG00000002111	Spi1	28010.8	-0.00147901	0.0435376	-0.0339708	0.9729	0.997306	26717.4	24586.8	23425.9	31628.4	32867.1	29478.2	25646.7	24054.9	23882.1	32166.2	31135.8	30540.6
ENSMUSG00000002129	Sf3a1	7603.38	-0.0628947	0.0409176	-1.53711	0.124267	0.675812	7545.53	7638.87	7515.05	7860.47	8211.09	7942.37	6923.75	7579.13	7016.32	7499.07	8127.42	7381.48
ENSMUSG00000002147	Stat6	21820.5	-0.117454	0.0388875	-3.02036	0.00252478	0.0894655	22170	23939.2	22198.4	22690.2	22902.5	22090.1	20170.4	21736.1	21535.8	20521.9	21584	20307.6
ENSMUSG00000002204	Napsa	3413.97	0.0685791	0.077436	0.885623	0.375821	0.885334	2576.99	2586.16	2315.32	4056.31	4256.6	4316.15	2182.63	2768.54	2603.93	3919.99	5020.83	4364.25
ENSMUSG00000002205	Vrk3	1747.63	-0.0187394	0.0642947	-0.291461	0.770699	0.975061	1818.49	1616.35	1638.87	1797.3	1929.55	1789.69	1725.99	1595.2	1610.56	1858.77	1842.26	1748.53
ENSMUSG00000002210	Smg9	3086.41	-0.0442861	0.06346	-0.697858	0.485266	0.916678	2987.35	2879.26	3033.57	3029.28	3234.47	3460.33	3032.44	3058.75	2887.06	3226.78	3212.94	2994.74
ENSMUSG00000002221	Paxip1	2778.43	-0.0289929	0.0694686	-0.417353	0.67642	0.964506	2793.53	2899.73	3105.78	2530.73	2589.39	3022.18	2645.04	2905	2889.01	2759.68	2625.35	2575.73
ENSMUSG00000002222	Rmnd5a	3566.87	-0.0411934	0.0577015	-0.713905	0.475286	0.914552	3768.58	4460.05	4006.44	3288.34	3325.32	3213.45	3463.52	3972.63	3750.14	3199.62	3309.62	3044.73
ENSMUSG00000002227	Mov10	1079.14	-0.0839074	0.0749544	-1.11945	0.26295	0.824954	988.205	1045.24	896.866	1256.16	1298.1	1125.15	949.543	951.356	968.883	1229.54	1182.7	1057.95
ENSMUSG00000002228	Ppm1j	76.8125	-0.00268612	0.319401	-0.00840987	0.99329	0.998628	99.299	87.2829	60.8045	44.9038	63.5991	82.9465	79.9528	112.433	95.0269	37.6838	87.0105	70.8076
ENSMUSG00000002233	Rhoc	2875.32	0.0242559	0.082056	0.295602	0.767534	0.975061	2756.45	2657.28	2532.89	2891.11	3202.67	2983.15	2903.03	2454.31	2862.56	3277.61	2704.84	3277.97
ENSMUSG00000002250	Ppard	1137.71	-0.141928	0.0906985	-1.56484	0.117621	0.666019	1595.96	1193.94	1228.44	1082.3	915.372	970.962	1315.51	1363.61	1298.05	948.229	875.476	864.686
ENSMUSG00000002257	Def6	3374.76	-0.0513762	0.063916	-0.803808	0.421508	0.898722	4208.84	3824.28	3559.91	3111.03	3003.92	2880.68	3602.82	3979.36	3648.25	2817.52	3002.4	2858.13
ENSMUSG00000002274	Metrn	1225.92	0.073314	0.077379	0.947466	0.343401	0.871442	1288.49	1369.59	1465.01	1017.82	1020.99	1152.47	1389.7	1333.82	1312.74	1044.63	1168.73	1147.08
ENSMUSG00000002279	Lmf1	1560.52	-0.00671865	0.0716412	-0.093782	0.925282	0.996278	1694.07	1643.29	1528.66	1677.56	1424.17	1477.42	1583.4	1505.83	1638.97	1622.16	1392.17	1538.61
ENSMUSG00000002280	Ciao3	2555.9	0.0173702	0.0498927	0.348151	0.727727	0.969852	2634.42	2575.38	2456.88	2629.75	2497.4	2509.86	2662.35	2465.84	2511.85	2636.99	2501.82	2588.23
ENSMUSG00000002289	Angptl4	93.045	-0.000443766	0.253872	-0.00174799	0.998605	0.999544	113.656	107.757	116.859	77.1424	81.7702	84.8982	94.7894	98.9794	93.0676	55.2111	74.12	118.29
ENSMUSG00000002297	Dbf4	3317.6	0.0505803	0.0776049	0.651767	0.514551	0.929409	3150.05	3337.22	3523.81	3153.63	3058.43	3541.33	3100.03	3728.55	3107.48	3283.75	3555.61	3271.31
ENSMUSG00000002307	Daxx	2100.28	0.0635101	0.0612058	1.03765	0.299433	0.848706	1945.3	1951.47	2019.85	2227.92	2078.33	2275.66	1881.78	2040.13	1901.52	2304.85	2333.17	2243.35
ENSMUSG00000002308	Cd320	419.32	0.0268722	0.103976	0.258447	0.796062	0.980474	409.16	386.846	377.178	423.708	403.173	453.766	431.91	382.464	458.48	443.442	406.049	455.668
ENSMUSG00000002319	Ipo4	3941.84	-0.0502432	0.050902	-0.987058	0.323614	0.860351	4456.49	4094.75	3943.74	3816.82	3864.78	3899.46	4112.21	3993.77	3924.51	3924.37	3612.55	3658.67
ENSMUSG00000002320	Tm9sf1	6623.16	0.00457253	0.0444983	0.102757	0.918156	0.994405	7041.86	6998.79	6864.25	6285.38	6424.64	6622.06	6596.52	6698.89	6545.1	6734.01	6367.88	6298.54
ENSMUSG00000002325	Irf9	1016.54	0.0994306	0.0777603	1.27868	0.20101	0.769701	777.643	810.33	807.559	1304.51	1088	1153.44	898.439	763.007	802.341	1305.79	1242.85	1244.55
ENSMUSG00000002326	Gmpr2	3586.31	0.0116453	0.0500956	0.232461	0.81618	0.981833	3784.13	3816.74	3662.52	3461.05	3385.52	3384.22	3712.45	3606.5	3910.8	3437.99	3345.07	3528.72
ENSMUSG00000002329	Mdp1	1895.75	0.00559426	0.0729014	0.0767374	0.938832	0.997306	2087.67	1839.41	1894.44	1731.67	1877.31	1760.42	2054.05	2004.57	2108.23	1686.13	1794.99	1910.14
ENSMUSG00000002332	Dhrs1	3757.76	0.0671804	0.0489578	1.37221	0.169998	0.739255	4253.11	3737	3549.46	3746.59	3493.41	3359.82	4236.68	3835.21	3754.05	4175.89	3466.45	3485.4
ENSMUSG00000002342	Tmem161a	1506.36	0.0239878	0.0724307	0.331183	0.740506	0.971722	1501.45	1412.69	1457.41	1435.77	1667.2	1581.84	1470.47	1376.1	1410.71	1559.06	1550.08	1653.57
ENSMUSG00000002343	Armc6	875.036	-0.0222558	0.0986936	-0.225504	0.821587	0.981833	875.746	974.12	1035.58	694.282	827.924	849.958	980.04	990.755	942.432	829.92	720.79	778.883
ENSMUSG00000002345	Borcs8	1130.42	-0.00055432	0.0760564	-0.00728828	0.994185	0.998628	1227.48	1145.45	1099.23	1022.43	1147.05	1050.01	1259.46	1206.01	1192.25	1070.04	1045.2	1100.43
ENSMUSG00000002346	Slc25a42	310.897	-0.0455315	0.156276	-0.291353	0.770781	0.975061	315.843	348.054	324.924	242.941	320.267	294.704	332.175	364.206	359.535	284.819	215.915	327.381
ENSMUSG00000002365	Snx9	8126.12	0.038994	0.0616427	0.632581	0.527007	0.931979	8563.64	7903.95	8564.88	7767.21	7661.42	7976.53	8137.06	9059.98	7815.72	7796.16	8408.86	7857.98
ENSMUSG00000002372	Ranbp3	5492.63	-0.0129303	0.0433338	-0.298388	0.765407	0.974918	5539.21	5353.35	5370.74	5434.51	5694.39	5695.01	5198.58	5510.18	5442.01	5507.09	5612.71	5553.81
ENSMUSG00000002379	Ndufa11	2805.61	0.0749857	0.0671414	1.11683	0.264066	0.825612	2897.62	2619.56	2626.94	2724.16	2735.9	2609.4	3217.9	2609.98	3104.54	3097.08	2651.13	2773.16
ENSMUSG00000002393	Nr2f6	988.643	-0.0656018	0.0786393	-0.834211	0.404162	0.893388	1173.64	1044.16	1117.28	890.016	964.207	879.233	1099.56	1009.01	1073.71	908.793	833.582	870.517
ENSMUSG00000002395	Use1	3341.28	0.138818	0.0561236	2.47344	0.013382	0.238548	4046.14	3211.15	3079.18	3168.6	2882.4	2716.74	4239.97	3476.77	3606.13	3615.89	2977.69	3074.72
ENSMUSG00000002396	Ocel1	912.415	-0.0356081	0.0811437	-0.438828	0.660786	0.959053	1099.47	918.087	947.22	826.691	866.537	803.117	1105.33	974.419	968.883	851.829	811.024	776.384
ENSMUSG00000002409	Dyrk1b	587.899	0.0436288	0.114626	0.38062	0.703485	0.966713	537.172	547.404	393.329	690.828	666.655	591.36	535.766	517.96	567.223	649.388	722.939	634.769
ENSMUSG00000002413	Braf	1486.66	-0.126396	0.0766078	-1.64991	0.0989606	0.629248	1512.22	1380.36	1253.14	1904.38	1669.48	1539.88	1374.03	1304.99	1223.59	1511.73	1724.1	1441.98
ENSMUSG00000002416	Ndufb2	1791.2	0.0807669	0.0634723	1.27248	0.203204	0.771463	2096.05	1674.54	1807.03	1747.79	1649.03	1684.3	2044.98	1632.68	1770.24	1961.31	1677.91	1748.53
ENSMUSG00000002428	Hltf	2192.01	-0.110985	0.0773635	-1.43459	0.151404	0.718895	2240.81	2645.43	2512.93	2237.13	2119.21	1936.07	2135.65	2369.74	2284.57	1906.98	1886.3	2029.26
ENSMUSG00000002455	Prpf6	4704.38	-0.0737694	0.0460563	-1.60172	0.109217	0.647852	4635.95	4646.47	4343.72	5269.86	5192.41	4891.89	4249.04	4596.3	4033.26	4763.06	5131.47	4699.12
ENSMUSG00000002458	Rgs19	5610.99	0.000335351	0.0460002	0.00729022	0.994183	0.998628	5973.49	6163.68	6167.85	4834.64	5558.1	5170.01	5868.7	5981.05	6058.21	4985.65	5332.35	5238.1
ENSMUSG00000002475	Abhd3	81.9748	-0.228386	0.224819	-1.01587	0.309693	0.853498	75.3715	74.3521	76.9557	79.4452	98.8057	113.198	72.5345	79.7601	64.6575	77.1203	84.8621	86.6352
ENSMUSG00000002477	Snrpd1	4982.15	0.120318	0.0467249	2.57502	0.0100234	0.203515	5072.62	4884.61	5297.59	4782.83	4295.21	4844.08	5433.5	4838.46	5206.89	5326.56	4787.72	5015.68
ENSMUSG00000002486	Tchp	712.487	-0.0622238	0.0804223	-0.773713	0.439101	0.903322	669.969	697.185	685	741.488	707.54	775.794	722.048	673.637	746.5	710.734	681.045	738.898
ENSMUSG00000002489	Tiam1	2614.33	-0.134955	0.0785536	-1.718	0.0857968	0.600046	2645.18	2852.32	3031.67	1926.26	2817.67	2489.37	2533.76	3280.74	3208.38	1744.85	2356.8	2484.93
ENSMUSG00000002496	Tsc2	5157.8	-0.0880651	0.0464605	-1.89548	0.0580285	0.5128	5399.23	5103.35	4766.5	5570.37	5501.32	5264.66	4944.71	5046.99	4928.66	5109.22	5260.37	4998.18
ENSMUSG00000002524	Puf60	8277.63	-0.0114579	0.0440001	-0.260406	0.794551	0.980474	8505.02	8026.79	7779.17	8628.44	8622.22	8055.57	8418.95	7973.13	8218.36	8727.74	8020	8356.13
ENSMUSG00000002546	Golga2	5684.53	-0.0491428	0.0502028	-0.978886	0.327636	0.862106	5723.45	5689.55	5042.02	6004.44	6255.42	5592.55	5672.53	5477.5	5512.54	6019.77	5670.72	5553.81
ENSMUSG00000002550	Uck1	2970.35	-0.0534585	0.0506822	-1.05478	0.291527	0.845825	2889.24	2985.94	2821.71	3030.43	3082.28	3156.85	2882.42	2950.16	2905.67	3052.39	3038.92	2848.13
ENSMUSG00000002580	Mien1	2404.68	0.115578	0.0575223	2.00928	0.0445073	0.446529	2682.27	2100.18	2190.86	2572.18	2169.18	2310.79	2672.24	2068	2447.19	2797.36	2341.76	2504.09
ENSMUSG00000002602	Axl	533.07	-0.25938	0.145966	-1.77699	0.0755696	0.574531	354.127	295.253	359.126	863.535	792.717	740.664	284.368	401.684	290.959	558.246	775.575	680.586
ENSMUSG00000002603	Tgfb1	33732.9	0.00101993	0.0437404	0.0233178	0.981397	0.997306	30184.5	28434.8	28661.7	38958.1	37608.6	38849.2	29421.8	28968.3	28092.7	40095.6	39768.1	35751.2
ENSMUSG00000002608	Ccdc97	3116.29	0.000796973	0.0553836	0.01439	0.988519	0.998103	3300.8	3259.64	3001.27	3206.59	2978.94	3098.3	3100.85	3009.74	3143.73	3297.77	3046.44	2951.43
ENSMUSG00000002617	Zfp40	673.806	0.0881282	0.161959	0.544139	0.586346	0.945672	398.392	602.36	658.398	824.388	635.991	847.03	487.96	620.784	567.223	904.411	772.352	766.388
ENSMUSG00000002625	Akap8l	1926.82	-0.0634108	0.0735045	-0.862679	0.388314	0.89038	2078.1	1970.87	1840.29	1854.87	1989.74	1837.51	2016.95	2028.6	2071	1718.56	1755.25	1960.12
ENSMUSG00000002635	Pdcd2l	1180.17	0.0223279	0.0805258	0.277276	0.781568	0.978178	1296.87	1133.6	1137.23	1226.22	1153.87	1050.01	1324.58	1105.11	1257.88	1150.67	1139.73	1186.24
ENSMUSG00000002658	Gtf2f1	6407.22	-0.0382236	0.0467233	-0.818083	0.41331	0.895298	6036.9	5679.85	5558.86	7381.49	7134.45	6782.1	6095.37	5591.86	5874.04	7404.43	6443.07	6904.16
ENSMUSG00000002660	Clpp	1212.66	0.0297453	0.0694632	0.428216	0.668494	0.962556	1239.44	1175.62	1220.84	1185.92	1224.28	1210.04	1285.02	1122.41	1191.27	1221.66	1226.74	1248.71
ENSMUSG00000002661	Alkbh7	673.779	0.129652	0.0974039	1.33108	0.183163	0.752729	740.555	623.911	627.996	655.135	635.991	605.022	740.182	607.33	771.971	744.036	650.967	682.252
ENSMUSG00000002668	Dennd1c	2140.49	0.0117172	0.0668892	0.175174	0.860943	0.985088	2318.57	2498.88	2202.26	1854.87	1912.52	1798.48	2333.47	2517.73	2643.12	1888.57	1857.3	1860.16
ENSMUSG00000002679	Med6	1441.04	0.14479	0.0616691	2.34785	0.0188821	0.289872	1259.78	1237.05	1289.24	1532.49	1435.52	1508.65	1461.41	1259.83	1358.79	1697.52	1576.93	1675.22
ENSMUSG00000002699	Lcp2	15533.5	0.0117801	0.0795237	0.148134	0.882237	0.987517	7283.52	7221.85	7438.1	25088.6	21150.1	25961.3	6259.4	6689.28	6539.22	24854.7	26206.3	21709.6
ENSMUSG00000002718	Cse1l	7313.78	-0.0174429	0.0584311	-0.29852	0.765306	0.974918	6676.96	7828.52	8214.3	7161.58	7198.05	7841.86	6580.04	7464.78	6830.18	6748.03	7658	7563.08
ENSMUSG00000002728	Naa20	5619.44	0.115318	0.0478346	2.41076	0.0159193	0.26223	6379.07	6062.39	6113.7	4919.85	4262.27	4597.19	7163.61	6609.52	6413.83	5121.49	4744.76	5045.67
ENSMUSG00000002731	Prkra	1710.61	0.0678962	0.0713756	0.951253	0.341476	0.871267	1941.71	1849.1	1613.22	1719.01	1528.65	1420.83	1965.03	1711.48	1890.74	1750.98	1611.31	1525.28
ENSMUSG00000002732	Fkbp7	99.0244	-0.160903	0.214559	-0.749924	0.4533	0.9085	114.852	75.4297	105.458	97.8673	106.756	100.512	103.856	97.0575	112.661	86.7604	83.7879	103.296
ENSMUSG00000002733	Plekha3	2584.16	-0.0429889	0.0644126	-0.667398	0.504518	0.925846	2584.17	2973.01	3206.49	2290.09	2398.59	2468.88	2446.39	2970.34	2726.39	2219.84	2344.99	2380.8
ENSMUSG00000002741	Ykt6	17298.4	-0.00681254	0.0345109	-0.197403	0.843512	0.984148	18714.9	19298.1	18477.9	15540.2	16195.1	16204.8	17959.7	18720.6	18747.7	15333.8	16282.8	16105.8
ENSMUSG00000002748	Baz1b	10413	-0.171838	0.0452211	-3.79995	0.000144727	0.0126335	11626.4	12179.7	11855	9193.77	9860.13	10228.8	10491.1	12167.7	11357.2	8162.48	8833.17	9000.06
ENSMUSG00000002763	Pex6	2259.83	-0.00670426	0.0764138	-0.0877362	0.930086	0.997306	2115.19	2282.29	1968.54	2348.81	2440.61	2377.15	2072.18	2038.21	2344.32	2454.7	2241.86	2434.11
ENSMUSG00000002767	Mrpl2	2657.3	0.074757	0.0577477	1.29454	0.195478	0.763287	2990.93	2642.19	2644.99	2493.89	2499.67	2467.9	3017.6	2665.72	2600.99	2704.47	2542.64	2616.55
ENSMUSG00000002768	Mea1	2943.99	0.0186011	0.0559142	0.332671	0.739382	0.971722	3084.25	2579.69	2779.9	3092.61	2842.65	2951.92	3256.64	2627.28	3085.93	3262.72	2647.91	3116.37
ENSMUSG00000002778	Kdelr1	5982.89	0.0496212	0.0428482	1.15807	0.246836	0.811332	5947.17	5943.86	5887.58	6329.13	5927.21	5727.21	6069	5745.61	5605.61	6581.52	6107.92	5922.85
ENSMUSG00000002781	Tmem143	633.992	-0.0526084	0.0872529	-0.602942	0.546547	0.937356	692.7	690.72	650.798	634.41	623.498	542.568	683.308	682.285	674.985	614.333	569.328	548.967
ENSMUSG00000002797	Ggct	411.113	0.132724	0.11091	1.19669	0.231429	0.799873	331.396	331.89	311.623	458.249	441.786	498.655	332.999	346.909	339.942	482.878	574.699	482.325
ENSMUSG00000002799	Jag2	843.454	-0.0450809	0.0990064	-0.455334	0.648869	0.957289	1253.8	1190.71	1199.94	422.556	514.471	511.341	1159.73	1156.04	1308.82	425.914	453.314	524.809
ENSMUSG00000002803	Btbd6	982.301	-0.0130498	0.0814884	-0.160143	0.872768	0.986068	1122.2	954.724	931.068	972.916	919.915	942.663	1102.85	953.278	1078.6	936.837	893.737	978.811
ENSMUSG00000002804	Nudt14	731.127	0.0795816	0.107803	0.738216	0.460383	0.910357	935.564	732.745	650.798	653.984	628.041	659.669	886.075	767.811	799.402	706.352	728.31	624.773
ENSMUSG00000002808	Epdr1	198.142	0.280235	0.197904	1.41602	0.156771	0.729839	181.849	207.97	162.462	233.73	214.647	109.294	199.47	224.866	186.135	210.328	232.028	214.922
ENSMUSG00000002812	Flii	18258	-0.0585665	0.0431232	-1.35812	0.174426	0.745201	17631	17768	16133.1	19807.2	20507.3	19300.2	16467	17241.6	17014.7	19642	18942.5	18641.6
ENSMUSG00000002814	Top3a	1541.18	-0.0846628	0.0657221	-1.28819	0.197679	0.767228	1539.73	1497.82	1510.61	1638.41	1635.4	1541.83	1453.99	1595.2	1543.94	1474.93	1484.55	1577.76
ENSMUSG00000002820	Atg4d	1334.84	0.0330479	0.0767852	0.430394	0.666909	0.96213	1215.52	1172.39	1236.04	1485.28	1435.52	1440.34	1288.31	1024.39	1256.9	1531.89	1484.55	1446.97
ENSMUSG00000002825	Qtrt1	522.918	0.0862321	0.0948215	0.909416	0.363131	0.88026	569.474	523.697	544.39	484.731	453.143	496.703	542.361	543.906	592.694	519.686	510.247	493.987
ENSMUSG00000002833	Hdgfl2	3395.87	-0.0277157	0.0540004	-0.51325	0.607776	0.948055	3207.48	3466.53	3291.04	3427.66	3547.92	3497.42	3347.3	3296.11	3400.4	3536.14	3253.76	3478.74
ENSMUSG00000002835	Chaf1a	3499.43	0.0398376	0.0759475	0.524541	0.599903	0.947796	4036.57	4184.19	4711.4	2394.87	2622.33	3245.65	3978.68	4260.92	4106.73	2760.56	2849.86	2841.47
ENSMUSG00000002844	Adprh	5056.4	-0.000330247	0.0409769	-0.00805935	0.99357	0.998628	4748.41	4340.44	4454.88	5697.03	5487.69	5500.82	4722.99	4393.53	4642.6	5818.2	5417.21	5453.02
ENSMUSG00000002845	Tmem39a	1108.94	0.0284473	0.0754434	0.377068	0.706123	0.966713	1046.83	967.655	952.92	1343.66	1223.15	1103.68	997.35	936.941	996.313	1288.26	1290.12	1160.41
ENSMUSG00000002846	Timmdc1	999.313	0.000820028	0.082028	0.00999693	0.992024	0.998628	925.993	942.871	981.422	1045.45	1017.59	1043.17	1061.64	838.923	1024.72	1075.3	985.044	1049.62
ENSMUSG00000002870	Mcm2	5869.29	-0.0526758	0.0918453	-0.573527	0.566288	0.938379	6844.45	6847.93	7842.83	4530.68	4273.63	5817.97	6411.89	7200.51	6641.11	4729.75	4886.55	4404.23
ENSMUSG00000002871	Tpra1	4415.34	0.143076	0.0599833	2.38526	0.0170669	0.274229	4811.82	4211.13	3761.33	4556.01	3793.23	3886.78	5227.43	4706.81	4452.55	5192.48	4582.55	3801.95
ENSMUSG00000002881	Nab1	7131.38	0.00240511	0.0619903	0.0387982	0.969051	0.997306	5386.07	5460.03	5845.78	9608.26	8314.44	8559.1	5263.7	5539	5086.39	8816.25	9011.49	8686.01
ENSMUSG00000002885	Adgre5	1018.4	0.27249	0.138066	1.97362	0.0484251	0.465902	1653.39	1608.81	1188.54	461.703	377.052	413.757	1517.46	1963.25	1514.55	428.544	582.218	511.481
ENSMUSG00000002897	Il17ra	7924.17	-0.059123	0.0867918	-0.681205	0.495742	0.922656	6960.5	6574.23	5651.97	10475.3	8505.24	10046.3	5967.61	6491.32	6525.51	9631.28	9847.22	8413.61
ENSMUSG00000002908	Kcnn1	61.574	0.612698	0.282883	2.1659	0.0303185	0.370404	80.157	76.5072	76.9557	29.9359	36.3423	34.1544	99.735	80.7211	69.5558	59.593	49.4134	45.8167
ENSMUSG00000002910	Arrdc2	639.352	0.00195911	0.101043	0.019389	0.984531	0.997306	637.667	663.781	646.998	591.809	718.897	552.326	617.368	688.051	698.497	601.188	613.37	642.266
ENSMUSG00000002944	Cd36	66354.1	0.0762456	0.0576428	1.32273	0.185927	0.756536	64594.6	65503.1	82030	59715.2	57097.2	61860.5	73787.4	68021	74737.2	62230.8	57280.8	69391.4
ENSMUSG00000002948	Map2k7	4132.15	0.0400498	0.0528612	0.75764	0.448666	0.907147	4236.36	4207.9	3769.88	4267.01	4219.12	4025.35	4042.15	3932.27	4031.3	4358.17	4160.39	4335.92
ENSMUSG00000002949	Timm44	3403.09	0.00576103	0.0467219	0.123305	0.901866	0.991856	3334.29	3185.29	3101.03	3790.34	3470.69	3540.35	3288.78	3043.38	3242.67	3704.4	3551.32	3584.53
ENSMUSG00000002957	Ap2a2	13757.8	-0.0286374	0.0500031	-0.572711	0.56684	0.938379	14370.8	16481.4	15124.2	12293.3	12483.6	12442	13992.6	16313.3	15035.8	11985.2	13133.2	11438.3
ENSMUSG00000002963	Pnkp	2885.54	0.0025967	0.0746207	0.0347987	0.97224	0.997306	3532.89	3213.3	3045.92	2482.37	2716.59	2304.94	3377.8	3076.05	3368.07	2465.22	2471.74	2571.56
ENSMUSG00000002968	Med25	3788.96	0.00574889	0.0483528	0.118895	0.905359	0.992773	4025.8	3821.05	3677.72	3702.84	3814.81	3629.15	3963.85	3756.41	3881.41	3781.52	3787.64	3625.35
ENSMUSG00000002981	Clptm1	15285.4	-0.0235184	0.0391839	-0.600207	0.548369	0.93783	15501.4	15412.4	15632.4	14621.4	15461.4	16210.7	14929.8	14818.1	15310.1	15103.3	15174.2	15249.5
ENSMUSG00000002983	Relb	4543.46	0.0438004	0.077848	0.56264	0.57368	0.940333	876.942	887.915	968.121	8764.3	7886.29	7471.04	913.276	892.737	997.293	8938.07	8517.36	7408.14
ENSMUSG00000002984	Tomm40	4687.9	-0.00018903	0.0442766	-0.00426929	0.996594	0.998794	4738.84	4833.96	4698.1	4439.72	4958.46	4665.5	4513.63	4707.77	4640.65	4629.85	4857.55	4570.84
ENSMUSG00000002985	Apoe	20573.5	-0.25699	0.0930245	-2.76261	0.0057342	0.148111	26953.1	22645.1	21086.8	22713.3	19241	19409.5	27603.5	17234	17083.3	24323.6	14454.5	14134
ENSMUSG00000002992	Apoc2	131.716	0.471849	0.191492	2.46407	0.0137371	0.240915	181.849	139.006	120.659	112.835	69.2776	73.1881	207.713	156.637	165.562	156.87	94.5299	102.463
ENSMUSG00000002996	Hbp1	4351.01	0.0885188	0.0753261	1.17514	0.239938	0.805642	3885.82	4379.23	3671.07	4828.89	4529.16	3943.37	4068.53	4343.56	4446.67	4620.21	4726.49	4769.1
ENSMUSG00000002997	Prkar2b	2050.28	-0.0685761	0.0634402	-1.08096	0.279716	0.835766	2629.63	2622.8	2763.75	1572.78	1555.91	1480.35	2533.76	2536.95	2514.78	1407.45	1415.8	1569.43
ENSMUSG00000003031	Cdkn1b	1691.52	-0.0328406	0.0727543	-0.45139	0.651709	0.957503	1603.14	1702.55	1883.99	1704.04	1618.37	1753.59	1683.13	1698.99	1689.91	1729.07	1655.35	1576.09
ENSMUSG00000003032	Klf4	1819.17	-0.0836185	0.087784	-0.952548	0.340819	0.870627	1702.44	1851.26	2197.51	1266.52	1812.57	1834.58	1877.66	2166.02	2473.64	1293.52	1397.54	1956.79
ENSMUSG00000003033	Ap1m1	5859.45	0.0208934	0.0424263	0.492464	0.622391	0.950354	6297.71	6091.48	5684.27	5766.11	5671.67	5603.28	5946.18	6063.69	5892.65	5904.96	5820.03	5571.31
ENSMUSG00000003037	Rab8a	7667.08	0.00651366	0.0371892	0.175149	0.860962	0.985088	7395.98	7449.22	7482.75	7989.42	8055.5	7879.92	7239.44	7193.79	7288.66	8198.42	7873.91	7957.94
ENSMUSG00000003038	Hmgn2	17449.2	0.0264108	0.0530683	0.497675	0.618713	0.949588	16998.1	18026.6	20472.1	16099.7	15978.1	17154.3	18104.8	18502.4	17931.7	16422.2	16657.7	17043
ENSMUSG00000003039	Fam32a	5417.43	0.0390702	0.0522324	0.748008	0.454455	0.909263	5478.2	5312.4	4809.25	5852.46	5726.19	5161.22	5224.96	5019.12	5244.12	5882.18	5742.69	5556.31
ENSMUSG00000003062	Stard3nl	5202.59	0.054019	0.0545853	0.989626	0.322357	0.860351	4354.8	3827.52	4512.83	6222.06	5770.48	5906.77	4378.45	4240.74	4634.77	6534.19	5994.05	6054.47
ENSMUSG00000003068	Stk11	7837.26	0.0222994	0.0425124	0.524538	0.599905	0.947796	7412.73	8028.95	7654.71	7847.8	7949.88	7677.92	7731.52	7831.87	8064.55	7621.77	8101.64	8123.71
ENSMUSG00000003070	Efna2	337.801	0.0973428	0.138279	0.703958	0.481459	0.916404	71.7824	58.1886	58.9043	611.383	671.197	490.848	73.3588	57.6579	68.5761	615.21	710.048	566.461
ENSMUSG00000003072	Atp5d	11113	0.0500521	0.0385069	1.29982	0.193662	0.76262	11850.1	10851.1	11056.9	10836.8	10764.1	10893.3	11645.9	10778.2	11026.1	11457.6	11028.8	11167.6
ENSMUSG00000003099	Ppp5c	4816.27	0.0445713	0.0480603	0.927403	0.353717	0.876236	5632.53	5331.8	5143.68	4258.95	4370.17	4163.92	5426.9	5221.89	5057	4341.52	4385.97	4460.88
ENSMUSG00000003119	Cdk12	1890.36	-0.157101	0.0600872	-2.61455	0.00893454	0.193565	1555.29	1738.11	1705.38	2245.19	2331.59	2261.02	1503.44	1677.85	1519.45	1952.55	2252.6	1941.79
ENSMUSG00000003123	Lipe	1663.59	0.0877083	0.109788	0.79889	0.424354	0.899784	1222.69	1230.58	1173.34	2265.92	1876.17	1996.57	1232.26	1190.64	1181.47	2799.12	2110.81	1683.55
ENSMUSG00000003131	Pafah1b2	4979.84	0.029014	0.0542701	0.534622	0.592911	0.946806	4535.45	4662.63	5051.52	5314.77	5076.57	5246.12	4490.55	4857.68	4565.21	5320.43	5410.76	5226.43
ENSMUSG00000003134	Tbc1d8	1224.8	0.0204855	0.0785243	0.260881	0.794184	0.980474	929.582	963.344	865.514	1587.75	1451.42	1480.35	908.33	1001.33	905.205	1546.79	1702.61	1355.34
ENSMUSG00000003135	Cnot11	2660.9	0.00227399	0.052162	0.0435947	0.965227	0.997306	2581.77	2618.49	2689.65	2779.43	2662.08	2728.45	2468.65	2626.32	2588.26	2644.88	2823.01	2719.84
ENSMUSG00000003153	Slc2a3	1405.44	0.110945	0.0857038	1.29451	0.195488	0.763287	1996.75	1898.67	1830.78	854.324	798.396	947.542	1932.06	1998.81	1789.84	999.059	956.041	863.02
ENSMUSG00000003154	Foxj2	3408.57	-0.0394058	0.0605021	-0.651313	0.514844	0.929409	3553.23	3386.79	3369.9	3701.69	3153.83	3435.94	3408.3	3489.27	3390.6	3381.9	3460.01	3171.35
ENSMUSG00000003161	Sri	5533.46	0.106347	0.0420026	2.53193	0.0113438	0.219161	5219.78	5003.14	4868.16	5913.49	5782.97	5730.14	5314.8	5013.36	4782.7	6370.31	6417.29	5985.32
ENSMUSG00000003166	Dgcr2	5128.55	-0.0331096	0.047126	-0.702577	0.48232	0.916565	5316.69	5476.19	5353.64	4975.11	4882.36	5279.3	5084.84	5243.99	5137.33	5054.01	4839.29	4899.88
ENSMUSG00000003184	Irf3	3427.08	-0.0333175	0.0620493	-0.536953	0.5913	0.946474	3467.09	3650.8	3154.23	3561.22	3479.78	3381.29	3449.51	3277.85	3523.83	3483.56	3264.5	3431.25
ENSMUSG00000003190	Bcl2l12	512.975	0.143864	0.102949	1.39742	0.162287	0.733892	600.58	610.98	541.54	402.983	422.48	443.032	579.452	625.589	526.077	453.958	475.872	473.161
ENSMUSG00000003198	Zfp959	335.142	0.012259	0.128835	0.0951523	0.924194	0.996246	266.791	355.597	349.626	371.896	361.152	334.714	279.423	339.221	282.142	318.121	393.158	369.866
ENSMUSG00000003199	Mpnd	2996.8	0.0313777	0.0524603	0.598123	0.549758	0.937846	3373.77	2894.34	2804.61	3254.95	2950.54	2723.57	3225.31	2749.32	2871.38	3271.48	2891.76	2950.59
ENSMUSG00000003200	Sh3gl1	6098.08	0.0760161	0.0519572	1.46305	0.143453	0.708029	7722.59	7711.07	7533.1	4161.09	4203.22	4378.6	7936.76	8533.37	7553.17	4584.28	4539.58	4320.1
ENSMUSG00000003206	Ebi3	2122.57	0.0125449	0.0664728	0.188723	0.85031	0.984148	2227.65	1836.17	1796.58	2490.43	2238.46	2161.49	1965.85	1959.41	1835.88	2465.22	2424.48	2069.25
ENSMUSG00000003208	Yju2	852.238	0.0211763	0.0778259	0.272098	0.785547	0.979276	774.054	695.03	727.753	1005.15	938.086	1023.66	691.551	698.622	659.311	1001.69	1032.31	979.644
ENSMUSG00000003226	Ranbp2	10071.5	-0.132479	0.0783336	-1.69122	0.0907948	0.614228	8780.19	9727.19	9660.31	12529.3	11307	11135.3	8021.66	9732.66	7893.11	10436.7	12102	9532.37
ENSMUSG00000003228	Grk5	565.807	0.00433338	0.1232	0.0351735	0.971941	0.997306	631.685	503.224	661.249	534.24	520.15	560.133	566.264	531.414	654.412	435.555	568.254	623.107
ENSMUSG00000003233	Dvl3	2738.52	-0.0894342	0.0542629	-1.64816	0.0993189	0.629248	2322.16	2442.84	2343.82	3037.34	3239.01	3183.19	2435.68	2363.98	2602.95	2906.03	3042.14	2943.1
ENSMUSG00000003234	Abcf3	3560.29	-0.0153049	0.0552453	-0.277035	0.781753	0.978178	3433.59	3596.92	3303.39	3680.96	3763.7	3567.68	3647.33	3298.99	3532.65	3659.71	3730.71	3507.89
ENSMUSG00000003235	Eif2b5	4694.88	-0.0309131	0.0481926	-0.641449	0.521231	0.931022	4643.13	4299.49	4525.18	4907.18	4993.66	5112.43	4295.2	4415.64	4447.65	4933.95	4991.82	4773.26
ENSMUSG00000003269	Cyth2	3726.54	0.0775632	0.0442379	1.75332	0.0795473	0.585721	3815.24	3467.61	3441.15	3928.51	3660.35	3748.21	3787.46	3448.91	3449.38	4274.04	3764.01	3933.57
ENSMUSG00000003282	Plag1	52.6529	-0.0384682	0.303509	-0.126745	0.899142	0.991571	44.2658	52.8008	63.6547	52.9635	47.6993	57.5746	58.5222	51.8921	47.0236	56.9639	60.1554	38.3194
ENSMUSG00000003283	Hck	6317.48	-0.0416981	0.048741	-0.855504	0.392272	0.892138	6139.79	5271.46	5302.34	7549.6	7293.45	6991.9	5558.78	5390.06	5099.13	7210.75	7261.61	6740.88
ENSMUSG00000003299	Mrpl4	4181.5	-0.0100626	0.0505083	-0.199226	0.842086	0.984148	4467.26	4268.24	4024.5	4222.11	4172.55	4087.8	4184.75	4043.74	4310.5	4279.3	4015.37	4101.84
ENSMUSG00000003308	Keap1	4399.08	-0.0260129	0.0507048	-0.513026	0.607933	0.948055	4346.43	4272.55	4393.12	4422.45	4797.19	4403.97	4352.07	4263.8	4163.55	4565.87	4338.71	4469.21
ENSMUSG00000003316	Glg1	21599.8	-0.196328	0.046143	-4.25477	2.0926e-05	0.002774	18730.4	22316.4	20723.9	22325.3	26482.2	25388.5	16552.7	21797.6	20067.3	19757.7	24176	20879.1
ENSMUSG00000003344	Btbd2	1483.54	-0.0321933	0.0654561	-0.491831	0.622839	0.950529	1668.94	1512.9	1569.52	1390.87	1477.54	1366.18	1562.79	1575.98	1539.04	1404.82	1342.75	1391.16
ENSMUSG00000003345	Csnk1g2	6496.19	-0.0535231	0.0436841	-1.22523	0.220488	0.784767	7234.47	6790.82	6871.85	6176	6345.14	6170.24	6701.2	6839.19	6808.63	6032.91	6165.93	5817.88
ENSMUSG00000003346	Abhd17a	3278.44	0.0660452	0.0553498	1.19323	0.232778	0.800631	3580.75	3553.81	3409.8	2767.92	3057.3	3116.84	3333.29	3545	3614.94	2990.17	3237.65	3133.86
ENSMUSG00000003348	Mob3a	4735.63	0.00805392	0.0424643	0.189663	0.849573	0.984148	5399.23	5080.73	4855.81	4537.59	4423.54	4380.55	5163.14	4776	4789.55	4638.61	4408.53	4374.24
ENSMUSG00000003352	Cacnb3	115.574	0.205731	0.223509	0.920458	0.357333	0.877946	53.8368	73.2745	54.154	154.285	169.219	136.618	58.5222	63.4237	91.1083	180.532	209.47	142.448
ENSMUSG00000003355	Fkbp11	121.668	0.426951	0.212621	2.00804	0.044639	0.447101	150.743	108.834	114.008	118.592	98.8057	62.4538	187.93	108.589	138.132	148.106	113.866	109.96
ENSMUSG00000003360	Ddx23	7796.71	-0.0722614	0.0374453	-1.92978	0.0536335	0.491121	7307.45	7537.58	7248.08	8674.49	8661.97	8406.87	6954.25	7141.9	7145.63	8244.86	8203.69	8033.75
ENSMUSG00000003363	Pld3	17460.2	0.122136	0.0607799	2.00947	0.044487	0.446529	16958.6	14123.7	14222.5	18387.5	18383.5	17756.4	19165.6	15429.3	15443.3	22188.7	17864	19599.5
ENSMUSG00000003378	Grik5	89.4884	-0.0714136	0.244313	-0.292304	0.770054	0.975061	68.1933	114.222	83.6061	61.0231	74.9561	108.318	89.8439	120.121	123.437	71.8621	81.6395	76.6388
ENSMUSG00000003380	Rabac1	4317.78	0.113528	0.0604984	1.87654	0.0605811	0.520467	4623.98	4002.08	4054.9	4310.77	4312.24	4006.8	4632.32	3827.53	4349.69	4927.81	4245.25	4520.02
ENSMUSG00000003382	Etv3	6863.5	-0.0498352	0.0419034	-1.18929	0.234326	0.801387	5876.59	6447.08	6149.8	7944.52	8016.89	7779.41	5614.01	6067.54	5524.3	7605.99	7898.62	7437.3
ENSMUSG00000003402	Prkcsh	8537.96	0.0340616	0.0411425	0.827894	0.40773	0.893388	8406.92	8360.84	8219.05	8772.36	8706.26	8682.06	7903.79	8081.72	8536.75	8895.13	8966.38	8924.25
ENSMUSG00000003411	Rab3b	69.666	-0.121317	0.310944	-0.390157	0.69642	0.965153	80.157	92.6707	61.7545	92.1104	49.9707	49.7679	58.5222	99.9404	76.4134	58.7166	60.1554	55.813
ENSMUSG00000003420	Fcgrt	3692.43	0.13029	0.0601435	2.16633	0.0302862	0.370404	4539.04	4882.45	3703.37	3001.65	2844.92	2470.83	4587.81	5133.48	3982.31	3156.67	3493.31	2513.25
ENSMUSG00000003421	Nosip	3488.4	-0.0156131	0.047492	-0.328753	0.742343	0.97183	3619.03	3537.65	3550.41	3365.48	3558.14	3376.41	3469.29	3552.69	3646.29	3359.12	3385.89	3440.42
ENSMUSG00000003423	Pih1d1	2361.85	0.110525	0.0579362	1.90771	0.0564288	0.504662	2480.08	2419.14	2308.67	2170.35	2213.47	2183.93	2454.63	2455.27	2564.75	2496.77	2267.64	2327.49
ENSMUSG00000003429	Rps11	36346.8	0.0741116	0.046405	1.59706	0.110252	0.648442	40801.1	34619	36116	34531	32990.9	33764.1	42909.1	34856.1	38638.7	38961.5	33145.6	34828.2
ENSMUSG00000003435	Supt5	12055.7	-0.0631144	0.0381263	-1.6554	0.0978433	0.626731	11783.1	12449.1	11646	12235.7	13168.4	12542.5	11013.7	11754.5	11757.9	11961.5	12557.4	11799
ENSMUSG00000003437	Paf1	5828.29	0.101319	0.0522959	1.93742	0.0526942	0.486242	4641.93	4448.19	4771.25	6618.13	7250.29	6546.92	4561.43	4786.57	4429.04	7265.08	7358.29	7262.36
ENSMUSG00000003438	Timm50	3991.75	0.0117985	0.050452	0.233856	0.815097	0.981833	4297.37	3951.44	4219.26	3793.8	3826.17	3988.26	4309.21	3780.44	4023.46	3990.1	3788.72	3932.74
ENSMUSG00000003444	Med29	1414.49	0.133343	0.0776012	1.71831	0.0857406	0.600046	1313.62	1147.61	1177.14	1545.15	1583.16	1393.5	1409.48	1205.05	1243.19	1679.12	1545.78	1731.04
ENSMUSG00000003452	Bicd1	200.915	0.0627746	0.155241	0.404369	0.685941	0.964733	168.689	186.419	164.362	227.973	220.325	167.845	243.156	196.037	196.911	233.114	198.728	207.425
ENSMUSG00000003458	Ncstn	12254	0.018586	0.0411449	0.45172	0.651471	0.957503	12211.4	11996.5	11640.3	12487.9	12290.5	12646.9	11808.3	12145.6	11883.3	12811.6	13063.4	12062.3
ENSMUSG00000003464	Pex19	4487.84	0.0029832	0.0447306	0.0666925	0.946826	0.997306	4737.64	4537.63	4430.18	4583.64	4535.98	4264.43	4392.46	4518.46	4445.69	4497.52	4557.84	4352.58
ENSMUSG00000003484	Cyp4f18	218.341	0.0763221	0.186234	0.409818	0.68194	0.964607	258.417	255.383	248.918	176.161	179.44	154.183	212.658	246.968	346.799	162.128	163.279	215.755
ENSMUSG00000003500	Impdh1	5634.76	0.0644774	0.0513813	1.25488	0.209522	0.774386	6685.34	5201.41	5196.88	5731.57	5100.42	5094.87	6463.82	5785.97	5686.92	6102.15	5257.15	5310.57
ENSMUSG00000003518	Dusp3	12304.9	0.0316422	0.0384079	0.823845	0.410027	0.895228	14455.8	13166.8	13530.9	10899	10475.7	10980.2	14033.8	13522.7	13521.3	11106.2	10841.9	11124.3
ENSMUSG00000003526	Prodh	389.58	-0.113108	0.117826	-0.959957	0.337077	0.868212	429.498	474.129	430.382	301.661	392.951	371.796	437.68	438.2	415.375	309.358	326.558	347.374
ENSMUSG00000003527	Ess2	2089.7	0.045364	0.0579051	0.783419	0.433381	0.902155	1934.54	1826.48	1818.43	2240.58	2271.4	2207.35	1951.84	1951.72	1930.91	2480.12	2313.83	2149.22
ENSMUSG00000003528	Slc25a1	6003.62	0.112832	0.0417947	2.69967	0.00694087	0.165022	6669.78	5846.88	5451.5	6052.8	5731.87	5330.05	6753.95	5933.96	5744.72	6755.92	6042.39	5729.58
ENSMUSG00000003531	Dgcr6	917.006	-0.11192	0.0716649	-1.56171	0.118356	0.666748	1069.56	923.474	932.969	966.007	861.995	875.33	1037.74	878.322	955.168	919.309	774.501	809.706
ENSMUSG00000003541	Ier3	1593.39	-0.0375182	0.0962538	-0.389784	0.696696	0.965153	1013.33	734.9	675.5	3190.47	2062.43	2062.93	914.924	530.453	765.114	3220.65	1879.86	2070.08
ENSMUSG00000003545	Fosb	491.257	0.0832072	0.128965	0.645192	0.518803	0.930816	735.77	752.141	775.257	141.62	219.19	206.878	730.291	878.322	857.202	184.037	201.95	212.423
ENSMUSG00000003546	Klc4	2347.92	0.0461675	0.0776054	0.594901	0.55191	0.937846	3170.39	2670.21	2395.13	2055.21	1868.22	1745.78	2877.48	2863.68	2697	1960.43	1868.04	2003.44
ENSMUSG00000003549	Ercc1	1318.99	0.0273128	0.0887998	0.307578	0.758404	0.972985	1463.17	1252.13	1227.49	1290.7	1375.33	1232.49	1302.32	1286.73	1424.42	1308.42	1246.08	1418.65
ENSMUSG00000003559	As3mt	134.326	0.3313	0.201591	1.64343	0.100294	0.629732	153.136	116.377	127.309	119.743	81.7702	97.5841	220.901	154.715	153.806	192.801	91.3073	102.463
ENSMUSG00000003573	Homer3	4649.77	-0.0316878	0.0480286	-0.65977	0.509402	0.927016	4984.09	4333.97	4408.32	5153.58	4769.93	4566.94	4678.48	4265.73	4474.1	4873.48	4550.33	4738.28
ENSMUSG00000003575	Crtc1	958.733	-0.0376465	0.0813668	-0.462676	0.643597	0.95572	1086.31	1035.54	946.269	881.957	1023.26	884.112	910.803	1058.98	963.985	875.491	951.744	886.344
ENSMUSG00000003581	Rnf215	1019.69	-0.0334729	0.0809682	-0.413408	0.679308	0.964607	902.066	945.026	902.566	1126.05	1123.21	1131	888.548	931.176	983.578	1201.5	1060.24	1041.29
ENSMUSG00000003604	Aven	835.755	0.0555566	0.0899289	0.617784	0.536718	0.935449	826.694	800.632	824.661	926.861	794.988	770.915	839.093	765.889	891.49	866.727	790.614	930.495
ENSMUSG00000003623	Crot	2535.83	-0.111101	0.0587579	-1.89083	0.0586465	0.51384	2949.06	3265.03	3053.52	2121.99	2151.01	2088.3	2798.35	3168.3	2951.71	1961.31	1919.6	2001.77
ENSMUSG00000003644	Rps6ka1	12869	-0.0643034	0.0492667	-1.30521	0.191821	0.762124	15752.7	17846.7	15186.9	9868.47	10912.9	9999.45	13628.3	16492.1	15289.5	9079.16	10428.4	9943.05
ENSMUSG00000003660	Snrnp200	11088	-0.139178	0.043411	-3.20605	0.00134573	0.0602754	11073.6	11761.6	11025.6	11335.3	12429.1	11844.8	9668.52	11343.2	10233.5	10681.2	11408	10252.1
ENSMUSG00000003662	Ciao1	2595.77	0.0287581	0.053522	0.537314	0.591051	0.946362	2713.38	2570	2423.63	2678.11	2473.55	2570.37	2677.18	2602.29	2566.71	2648.38	2564.12	2661.53
ENSMUSG00000003680	Taf6l	3585.71	0.0178381	0.053696	0.332205	0.739735	0.971722	3226.62	3141.11	3158.03	3919.3	3885.22	4016.56	3270.65	3182.72	3246.59	4346.78	3808.05	3826.94
ENSMUSG00000003721	Insig2	2522.89	0.0313462	0.0699676	0.44801	0.654146	0.957636	2019.48	2269.35	2229.81	3010.86	2685.93	2767.49	2199.12	2156.41	2287.5	3048.01	2665.1	2935.6
ENSMUSG00000003731	Kpna6	6073.31	-0.093794	0.0609035	-1.54004	0.12355	0.674802	5865.82	5284.39	5716.57	6889.86	7069.72	6739.16	5019.72	5625.49	5261.75	6092.51	6843.75	6470.98
ENSMUSG00000003746	Man1a	10714.4	0.067453	0.0751643	0.897407	0.369502	0.881773	10670.5	12536.4	11723.9	10119.5	9896.47	8866.49	10525.8	13758.1	10044.4	9612	11586.4	9233.31
ENSMUSG00000003752	Itpkc	938.253	-0.0249063	0.0724306	-0.343865	0.730948	0.970658	896.084	840.502	815.16	1135.26	959.665	1031.46	884.427	836.04	787.646	1108.6	975.377	988.807
ENSMUSG00000003762	Coq8b	961.804	0.027885	0.0753103	0.370268	0.711183	0.967406	1113.82	1060.33	963.371	949.888	934.679	803.117	1031.97	962.887	984.557	958.746	930.26	848.025
ENSMUSG00000003778	Brd8	3125.06	-0.00871938	0.0546105	-0.159665	0.873145	0.986068	3270.89	3267.18	3210.29	3136.36	2918.74	3053.41	3078.6	3359.54	3145.69	3005.94	3115.19	2938.93
ENSMUSG00000003779	Kif20a	8051.12	-0.00891922	0.0488679	-0.182517	0.855177	0.984801	8093.47	8873.76	8957.26	7175.4	7636.43	8132.66	7590.57	9072.47	8250.69	6981.14	8086.6	7763.01
ENSMUSG00000003808	Farsa	4371.01	0.0188925	0.0470339	0.401678	0.687921	0.964933	4472.05	4486.99	4308.57	4157.63	4381.52	4378.6	4408.12	4466.57	4307.56	4305.59	4291.44	4487.53
ENSMUSG00000003809	Gcdh	1419.54	0.0423217	0.0623239	0.67906	0.4971	0.922725	1503.84	1426.7	1438.41	1408.14	1351.48	1302.75	1594.94	1402.05	1421.49	1446.01	1405.06	1333.68
ENSMUSG00000003810	Mast2	7139.22	-0.0798174	0.0462391	-1.72619	0.0843138	0.595575	7628.08	7172.28	7027.67	7305.5	7259.38	7582.29	7000.41	6622.97	7104.49	7295.76	6794.34	6877.5
ENSMUSG00000003812	Dnase2a	7277.85	0.0405289	0.0444067	0.912673	0.361414	0.88	7933.15	7402.88	7379.19	6702.18	6682.45	6903.1	8163.43	7688.68	7603.13	7140.64	6665.43	7069.93
ENSMUSG00000003813	Rad23a	5671.52	-0.00424594	0.0507057	-0.0837369	0.933266	0.997306	6100.31	5770.37	6109.9	5488.63	5332.1	5627.68	5895.08	5681.23	5640.88	5661.33	5608.42	5142.3
ENSMUSG00000003814	Calr	105800	-0.0160275	0.0370236	-0.4329	0.665087	0.961311	108633	106043	102437	110279	106954	107837	106177	96443.5	103212	110931	103445	107211
ENSMUSG00000003824	Syce2	1683.88	0.0994339	0.0824352	1.20621	0.227738	0.795144	1712.01	1774.75	1872.59	1330.99	1382.14	1811.16	1730.11	1918.09	1845.68	1532.77	1602.71	1693.55
ENSMUSG00000003847	Nfat5	3009.04	-0.200491	0.0566685	-3.53797	0.000403217	0.0270903	2288.66	2775.81	2361.87	3691.32	4160.06	3554.99	2365.61	2517.73	2476.58	3111.98	3515.87	3287.97
ENSMUSG00000003848	Nob1	2412.56	0.0652237	0.0557366	1.17021	0.241915	0.806099	2342.5	2435.3	2492.98	2207.19	2508.76	2292.25	2403.53	2444.7	2498.13	2360.93	2439.52	2524.92
ENSMUSG00000003849	Nqo1	756.842	-0.150122	0.0918875	-1.63376	0.102309	0.633904	957.099	588.351	750.555	1036.24	621.227	727.002	878.657	623.667	769.032	825.538	557.512	747.228
ENSMUSG00000003863	Ppfia3	110.803	-0.240129	0.201231	-1.1933	0.232751	0.800631	117.245	117.455	119.709	122.046	112.434	96.6083	133.529	118.199	113.64	87.6367	87.0105	104.129
ENSMUSG00000003865	Gys1	2277.16	-0.0479914	0.0613184	-0.782659	0.433828	0.902155	2341.3	2221.94	2315.32	2277.43	2416.76	2372.27	2040.03	2151.6	2356.08	2306.6	2233.27	2293.33
ENSMUSG00000003868	Ruvbl2	3893.6	0.0188771	0.045136	0.418228	0.67578	0.963823	3994.69	4015.01	3956.09	3602.67	3810.27	3883.85	4014.13	3998.58	4000.93	3759.62	3844.57	3842.77
ENSMUSG00000003873	Bax	11062.6	0.0436165	0.0427499	1.02027	0.3076	0.853498	10815.2	9935.16	9896.88	12157.4	11687.5	11299.3	10557.1	9665.39	10519.6	12408.5	11867.8	11941.5
ENSMUSG00000003882	Il7r	1959.77	0.0907003	0.0879556	1.03121	0.302444	0.851977	2696.63	1613.12	2187.06	2067.88	1315.14	1485.23	3100.85	1949.8	1907.4	2179.53	1286.9	1727.71
ENSMUSG00000003923	Tfam	1922.46	0.0690171	0.0553347	1.24727	0.2123	0.777133	1902.23	1820.01	1896.34	1860.63	1945.45	1958.51	1844.69	1887.34	1908.38	2046.32	1952.9	2046.76
ENSMUSG00000003929	Zfp81	560.328	0.0107404	0.106807	0.100559	0.9199	0.994857	440.266	596.972	552.941	588.355	595.106	596.239	479.717	584.267	499.626	595.93	589.738	604.78
ENSMUSG00000003948	Mmd	6665.18	0.0322149	0.0687296	0.46872	0.63927	0.954359	8453.58	10368.3	9844.62	4030.98	3927.24	4019.49	8076.89	9917.16	9058.91	3989.22	4465.46	3830.27
ENSMUSG00000003955	Fam162a	2118.76	0.0585365	0.0735649	0.795713	0.426199	0.900674	2186.97	2067.85	2281.12	1839.9	1985.2	2162.46	2318.63	1924.81	2403.1	2042.81	1849.78	2362.47
ENSMUSG00000003970	Rpl8	53658.4	0.0397797	0.0378493	1.051	0.293258	0.847033	58360.3	53184.4	53963	52247.3	50453.4	52802.8	56833.3	50752.4	55319.4	56056	50874.3	53054.9
ENSMUSG00000003992	Ssbp2	679.322	-0.0472345	0.0845296	-0.558792	0.576304	0.940333	308.664	311.417	301.172	1083.45	1187.94	995.358	276.95	262.344	263.528	1110.36	1093.54	957.152
ENSMUSG00000004018	Fancl	815.544	0.0576577	0.0858779	0.671392	0.501971	0.924535	838.658	855.588	954.82	800.209	758.646	739.688	791.286	837.962	817.036	756.305	776.649	859.687
ENSMUSG00000004032	Gstm5	370.631	-0.0678735	0.145561	-0.466289	0.641009	0.954529	495.299	368.528	259.369	480.125	316.86	353.255	415.425	303.665	359.535	449.576	316.89	329.047
ENSMUSG00000004040	Stat3	7760.61	-0.00966757	0.0457796	-0.211177	0.832749	0.982798	8004.94	8720.75	7909.33	7383.8	7797.7	7266.11	7296.31	8402.68	8022.43	7193.22	8039.34	7090.76
ENSMUSG00000004043	Stat5a	2162.21	-0.0579963	0.0604337	-0.959667	0.337223	0.868212	2172.61	2187.46	2108.2	2123.14	2303.2	2256.15	1982.34	2325.54	2057.28	2056.83	2327.8	2045.92
ENSMUSG00000004044	Cavin1	533.556	0.195578	0.12036	1.62495	0.104174	0.637632	491.71	681.022	555.791	408.74	520.15	420.588	604.18	688.051	493.748	557.37	530.656	450.669
ENSMUSG00000004054	Map3k11	8670.66	-0.0138976	0.0421347	-0.329837	0.741523	0.97183	7720.2	7860.85	7465.65	10151.7	9470.58	9824.77	7461.17	7385.98	7538.48	9860.88	9849.37	9458.23
ENSMUSG00000004056	Akt2	8193.17	0.00702098	0.0390868	0.179626	0.857447	0.985056	8442.81	8901.78	8340.66	7687.76	7999.86	8035.08	8347.24	8437.28	8278.12	7900.45	8171.47	7775.51
ENSMUSG00000004069	Dnaja3	4060.94	-0.0167482	0.04966	-0.337257	0.735923	0.971722	4000.67	3897.56	3810.73	4446.63	4380.39	4016.56	3920.99	3938.04	3640.41	4127.69	4298.96	4252.62
ENSMUSG00000004070	Hmox2	8627.68	0.0465989	0.0404301	1.15258	0.249083	0.814319	10604.7	10530	9642.26	6781.63	6685.85	6677.68	10693.9	10709	10389.3	7037.23	7063.96	6716.72
ENSMUSG00000004071	Cdip1	2082.27	0.00858549	0.0546874	0.156992	0.875251	0.986068	1789.78	1842.64	1752.88	2326.94	2413.36	2262	1861.99	1894.06	1803.55	2243.5	2389.03	2407.46
ENSMUSG00000004085	Map3k20	2206.03	-0.0176207	0.0667612	-0.263937	0.791828	0.980474	2320.97	2280.13	2255.47	2115.08	2179.4	2269.81	2077.13	2238.09	2235.58	1961.31	2394.4	2145.05
ENSMUSG00000004096	Cwc15	7060.55	0.0684557	0.044462	1.53964	0.123648	0.674802	6998.79	6928.75	7094.17	7215.7	6852.8	6867	7301.26	6780.57	6731.24	7435.1	7497.94	7023.28
ENSMUSG00000004099	Dnmt1	12020	-0.117066	0.0838474	-1.39618	0.162661	0.733892	14358.9	13979.3	14673.8	9605.96	9551.22	12531.8	12600.4	14767.2	13036.3	9259.7	10180.2	9695.64
ENSMUSG00000004100	Ppan	3297.74	-0.0419498	0.0743635	-0.564118	0.572674	0.940333	3217.05	3017.19	3153.28	3037.34	3656.95	3640.86	3387.69	3196.17	3228.96	3105.85	3320.36	3611.19
ENSMUSG00000004105	Angptl2	12263.1	-0.0744198	0.0905341	-0.822009	0.411072	0.895228	18411	13398.5	15741.7	9215.64	8331.48	9395.4	14761.6	16690	15659.9	7993.35	8573.22	8985.9
ENSMUSG00000004113	Cacna1b	123.977	0.0955915	0.215559	0.443458	0.657434	0.958461	98.1027	132.541	136.81	100.17	110.163	148.328	130.232	144.145	104.824	113.928	123.533	144.947
ENSMUSG00000004127	Trmt10a	612.121	0.0316938	0.099855	0.317398	0.750941	0.972671	642.453	574.343	709.702	591.809	588.291	589.408	598.41	648.652	592.694	567.886	603.702	638.101
ENSMUSG00000004151	Etv1	959.888	0.0587322	0.0961376	0.610918	0.541254	0.936226	975.045	1080.8	1218.94	853.172	723.439	914.363	970.149	1130.1	1059.01	834.302	842.175	917.167
ENSMUSG00000004187	Kifc2	172.124	-0.131705	0.211448	-0.62287	0.53337	0.934752	165.1	153.014	141.56	156.588	216.918	135.642	228.319	167.208	238.057	153.364	143.943	165.773
ENSMUSG00000004207	Psap	198007	0.0463313	0.0276898	1.67322	0.0942833	0.620888	223286	202767	205439	190734	175864	176644	225547	209155	205563	198280	179945	182855
ENSMUSG00000004221	Ikbkg	5673.32	-0.120598	0.0626842	-1.92389	0.0543679	0.494062	5835.91	5536.54	6073.8	5773.02	6051	5805.28	5655.22	5096	5980.82	5274.85	4952.08	6045.3
ENSMUSG00000004233	Wars2	362.628	0.138145	0.115573	1.19531	0.231966	0.799909	337.377	359.907	351.526	383.409	369.102	323.003	365.145	369.011	312.511	432.925	372.749	374.864
ENSMUSG00000004263	Atn1	5486.42	-0.0838952	0.0607072	-1.38197	0.166982	0.738609	5553.57	4873.83	4847.26	6055.11	6325.84	5796.5	5226.61	4749.09	5257.83	5745.46	5725.5	5680.43
ENSMUSG00000004264	Phb2	9959.64	0.0384532	0.043519	0.883596	0.376914	0.886783	10537.7	9275.69	10052.7	9806.3	9740.88	9952.61	10040.3	9805.69	9999.38	10312.2	9990.09	10002.2
ENSMUSG00000004266	Ptpn6	14503	0.00971602	0.0497314	0.19537	0.845103	0.984148	18742.4	16988.9	16471.4	11992.8	12374.6	11895.5	16447.2	16010.6	16607.2	12023.8	12269.6	12212.2
ENSMUSG00000004267	Eno2	203.961	0.328931	0.167515	1.96359	0.0495777	0.470929	171.081	132.541	152.011	279.785	213.511	161.99	205.24	148.95	169.481	296.212	286.812	229.916
ENSMUSG00000004268	Emg1	4599.22	0.0562702	0.0555766	1.01248	0.311309	0.853498	4797.46	4577.5	4794.05	4138.06	4434.9	4404.95	5056.81	4443.5	5043.29	4493.13	4427.87	4579.17
ENSMUSG00000004270	Lpcat3	6970.4	0.0503238	0.0501316	1.00383	0.315458	0.854721	5905.3	5785.45	5703.27	8394.71	7914.68	7569.6	6047.57	6277.03	5300.94	8725.11	8405.64	7615.56
ENSMUSG00000004285	Atp6v1f	7404.07	0.0639552	0.0474026	1.34919	0.177275	0.748481	7849.41	6114.11	6317.96	8289.93	7294.59	7321.74	8178.27	6389.46	7089.79	8997.66	7304.58	7701.37
ENSMUSG00000004296	Il12b	88.6784	0.822641	0.332248	2.47599	0.0132869	0.238548	0	0	1.90014	203.794	98.8057	82.9465	2.47277	0	0	290.954	267.477	115.791
ENSMUSG00000004317	Clcn5	4443.26	-0.0941822	0.0637911	-1.47642	0.139832	0.703512	3867.88	4427.72	4483.38	4657.33	4943.69	5198.31	3592.11	4492.51	3784.42	4452.82	4908.04	4510.86
ENSMUSG00000004319	Clcn3	3147.57	-0.110786	0.0600515	-1.84485	0.0650593	0.538184	2850.96	3569.98	3385.1	3091.45	3175.41	3427.15	2758.79	3319.17	3193.69	2690.45	3084.04	3224.66
ENSMUSG00000004347	Pde1c	131.809	-0.234605	0.218311	-1.07464	0.282537	0.839588	175.867	205.815	197.615	72.5369	74.9561	119.053	144.245	158.559	206.708	63.9748	59.0812	103.296
ENSMUSG00000004356	Utp20	4363.08	-0.206159	0.0491662	-4.1931	2.75165e-05	0.00350074	4512.72	4905.08	4380.77	4473.11	4834.67	4672.33	3951.48	4530.95	3947.05	3754.36	4463.32	3931.07
ENSMUSG00000004364	Cul3	9166.7	0.0538204	0.0704224	0.76425	0.444718	0.905577	7124.41	8457.82	8572.48	10824.1	9832.87	10276.6	7192.46	8265.26	7272.99	10250.9	11198.6	10731.9
ENSMUSG00000004383	Large1	711.962	0.348235	0.0893143	3.89898	9.65993e-05	0.0101336	545.546	612.058	527.289	594.112	832.466	656.741	692.375	790.875	655.392	851.829	941.002	843.86
ENSMUSG00000004393	Ddx56	3247.26	0.0334561	0.046927	0.712938	0.475884	0.914665	3256.53	3279.03	3327.14	3101.82	3176.55	3077.8	3364.61	3535.39	3272.06	3147.91	3267.73	3160.52
ENSMUSG00000004394	Tmed4	4209.18	0.026579	0.0438153	0.606615	0.544106	0.937044	4440.94	4104.45	4110	4215.2	4187.32	4179.53	4319.93	4019.72	4112.61	4401.12	4151.8	4267.61
ENSMUSG00000004446	Bid	5438.1	0.0616996	0.0611955	1.00824	0.313341	0.853754	5405.22	4775.77	5124.68	5860.52	5285.54	6082.42	4777.39	5131.56	4840.5	6205.56	5854.41	5913.68
ENSMUSG00000004451	Ralb	7802.78	0.0167325	0.0419085	0.399262	0.6897	0.964933	7965.46	8707.81	8293.16	7540.39	7434.28	7584.24	7460.34	7945.26	7868.62	7456.13	7839.54	7538.09
ENSMUSG00000004455	Ppp1cc	21172.9	0.0289226	0.0475063	0.608816	0.542646	0.936856	21805.1	23980.2	23949.4	19472.1	18260.9	19286.5	22826.1	23684.9	22620.3	19112.7	19430.2	19646.2
ENSMUSG00000004460	Dnajb11	11967.1	0.013777	0.0357512	0.385358	0.699972	0.965314	12618.2	12419	12301.5	11855.8	11578.4	11713	11834.7	11781.4	12013.6	12259.5	11586.4	11643.3
ENSMUSG00000004462	Tbccd1	1322.58	-0.0652171	0.0816026	-0.799204	0.424172	0.899784	1561.27	1556.01	1410.85	1137.56	1140.24	1261.76	1468.82	1527.94	1419.53	1034.99	1159.07	1192.9
ENSMUSG00000004500	Zfp324	736.253	-0.154108	0.0866575	-1.77836	0.0753453	0.573907	827.891	832.959	850.312	700.039	708.675	629.418	835.796	838.923	783.727	644.13	572.55	610.611
ENSMUSG00000004508	Gab2	3386	0.0523065	0.052631	0.993834	0.320304	0.859052	3299.6	3297.35	3074.43	3608.42	3384.38	3326.64	3349.78	3232.69	3351.41	3813.07	3562.06	3332.12
ENSMUSG00000004530	Coro1c	18353.9	0.0466735	0.0734262	0.635651	0.525004	0.931792	22121	19166.7	21798.4	14597.2	14706.2	15977.5	20791.9	23567.7	20724.7	14498.6	16761.9	15535.2
ENSMUSG00000004535	Tax1bp1	12921.5	0.0144212	0.0444467	0.32446	0.74559	0.972135	11302.1	11827.4	11947.1	14723.8	14330.2	13528.1	11313.7	11936.2	11139.7	14250.6	14755.3	14003.2
ENSMUSG00000004561	Mettl17	1015.17	0.00919105	0.0869158	0.105747	0.915783	0.994115	905.655	905.156	903.516	1122.6	991.464	1140.76	1020.43	936.941	971.822	1255.83	924.889	1102.93
ENSMUSG00000004562	Arhgef40	531.796	-0.136755	0.115881	-1.18013	0.23795	0.804203	660.398	691.798	582.393	396.075	420.208	439.129	615.719	740.904	693.599	345.289	369.526	426.512
ENSMUSG00000004565	Pnpla6	1916.46	-0.106893	0.081665	-1.30892	0.190563	0.760791	1802.94	1856.65	1573.32	1943.53	2306.6	2066.83	1838.92	1786.43	1966.18	1920.12	1914.23	2021.76
ENSMUSG00000004567	Mcoln1	3698.72	-0.0518526	0.0646257	-0.802353	0.422349	0.898722	3810.45	3609.85	3389.85	3765.01	3696.7	3730.64	4304.27	3456.59	3785.4	4024.28	3305.32	3506.23
ENSMUSG00000004568	Arhgef18	373.577	-0.181695	0.215496	-0.843147	0.399146	0.892788	325.414	525.852	246.068	368.441	622.362	287.873	345.363	331.533	358.555	348.794	346.968	375.697
ENSMUSG00000004591	Pkn2	2759.61	0.00758363	0.0763719	0.0992987	0.920901	0.995396	2082.89	2198.24	2572.79	3326.34	3069.79	3383.24	2006.24	2359.17	2276.73	3130.38	3473.97	3235.49
ENSMUSG00000004609	Cd33	1784.67	0.230254	0.12842	1.79298	0.0729768	0.567639	2279.09	1951.47	1925.79	1647.62	1243.59	1221.75	2177.68	2412.98	1685.99	1529.26	2075.36	1265.37
ENSMUSG00000004610	Etfb	4546.83	0.0710456	0.0479038	1.48309	0.138051	0.699189	5088.18	4771.46	4737.05	4045.95	4198.67	4279.06	4766.67	4810.59	4705.3	4385.34	4364.49	4409.23
ENSMUSG00000004626	Stxbp2	9907.78	0.000478121	0.0380858	0.0125538	0.989984	0.998336	10483.8	10104.3	9798.07	9550.69	9653.43	9548.61	10402.1	10188.2	10393.2	9831.96	9569	9369.93
ENSMUSG00000004633	Chn2	1360.22	-0.0815029	0.100657	-0.809707	0.418109	0.897564	2113.99	2149.75	1897.29	782.938	678.012	894.847	1782.04	1883.49	1913.27	796.618	716.494	713.907
ENSMUSG00000004637	Wwox	642.931	0.123618	0.0927832	1.33233	0.182752	0.752729	686.719	578.653	647.948	679.314	611.005	553.302	750.073	603.486	591.714	780.843	627.335	604.78
ENSMUSG00000004642	Slbp	4848.51	-0.0184111	0.0571401	-0.32221	0.747294	0.972135	4623.98	5436.32	5962.64	4295.8	4430.36	4970.94	4523.52	5199.78	5234.32	4310.85	4542.81	4650.81
ENSMUSG00000004661	Arid3b	708.561	0.00686153	0.0986829	0.0695311	0.944567	0.997306	833.873	858.82	761.006	678.163	576.934	633.321	775.625	744.748	733.765	715.116	649.893	541.47
ENSMUSG00000004665	Cnn2	1147.8	0.0955318	0.0724191	1.31915	0.187118	0.75689	1335.15	1374.97	1286.39	947.585	964.207	839.224	1378.98	1352.08	1356.83	1034.11	1004.38	899.673
ENSMUSG00000004667	Polr2e	3507.28	0.098556	0.0580685	1.69724	0.0896519	0.610562	3839.16	3499.94	3589.36	3135.21	3304.88	3183.19	3878.12	3469.09	3871.61	3602.75	3241.95	3472.07
ENSMUSG00000004677	Myo9b	11494.7	-0.0904517	0.0507297	-1.78301	0.0745842	0.572499	13173.3	12817.7	12763.2	10300.2	10961.8	10432.7	12174.3	13653.4	11856.8	9394.66	10744.2	9663.99
ENSMUSG00000004698	Hdac9	1229.41	0.0425044	0.0882728	0.481512	0.630153	0.952606	1667.75	1938.54	2017.95	606.777	595.106	690.896	1518.28	1964.21	1804.53	616.086	645.596	687.25
ENSMUSG00000004707	Ly9	7023.58	0.0966663	0.0476099	2.03038	0.0423179	0.439782	6923.42	5443.87	6008.24	8263.45	7104.93	7259.28	6934.47	6014.68	6174.79	8490.25	7815.9	7849.65
ENSMUSG00000004709	Cd244a	317.953	-0.220926	0.17369	-1.27196	0.203388	0.771463	748.93	513.999	503.537	149.679	91.9915	98.56	507.742	502.585	409.498	114.804	81.6395	92.4664
ENSMUSG00000004730	Adgre1	60860.1	-0.00558509	0.0525255	-0.106331	0.91532	0.994115	61153.8	78943.6	68458.2	51060.2	57040.4	53427.3	61907.4	73548.5	63399.6	51994.9	60646.3	48741.4
ENSMUSG00000004748	Mtfp1	81.4061	0.174281	0.27115	0.642748	0.520388	0.931022	136.387	92.6707	98.8073	72.5369	62.4634	41.9612	110.45	81.6821	84.2507	59.593	56.9328	79.1379
ENSMUSG00000004768	Rab23	691.1	-0.0523801	0.0902253	-0.580548	0.561545	0.938207	604.169	634.687	618.495	795.603	737.068	796.287	642.095	607.33	610.328	684.443	745.497	817.203
ENSMUSG00000004771	Rab11a	13147.3	0.0821991	0.0706284	1.16382	0.244495	0.809053	12249.7	15392	14114.2	12806.8	11572.8	11911.1	13756.8	14297.2	13203.8	12957.1	13222.4	12283.9
ENSMUSG00000004788	Eif2b2	2839.17	0.0500471	0.0508873	0.983488	0.325367	0.86131	2536.31	2599.09	2495.83	3044.25	3097.05	2995.83	2653.28	2595.57	2590.22	3341.59	3098	3023.07
ENSMUSG00000004789	Dlst	10102.3	0.00618297	0.0393077	0.157297	0.875011	0.986068	9410.68	9207.81	9244.18	11004.9	10922	10749.9	9163.25	9353.08	9343.01	11108.8	11259.8	10460.4
ENSMUSG00000004791	Pgf	152.307	0.426386	0.582121	0.732469	0.463882	0.910871	5.98187	3.2327	5.70042	310.872	123.791	314.221	7.4183	15.3754	2.93898	538.089	245.993	254.074
ENSMUSG00000004798	Ulk2	4242.85	-0.0739159	0.0710447	-1.04041	0.298147	0.84863	4763.96	6036.53	5529.41	3258.4	3324.19	3357.87	4747.72	5839.79	4577.95	2966.5	3447.12	3064.72
ENSMUSG00000004815	Dgkq	2152.86	-0.0459993	0.0514999	-0.893192	0.371755	0.883157	1859.16	1864.19	1804.18	2419.05	2486.04	2409.35	2023.55	1927.7	1953.44	2398.62	2396.55	2292.5
ENSMUSG00000004837	Grap	1624.83	0.0888106	0.105343	0.843057	0.399196	0.892788	1174.84	1383.6	1356.7	1611.93	2072.65	1919.48	1510.86	1264.63	1253.96	2075.24	1879.86	1994.27
ENSMUSG00000004843	Chmp2b	4579.21	0.0131365	0.0585339	0.224425	0.822426	0.981833	3689.62	3862	4019.75	5618.73	5226.48	5135.85	3777.57	3963.02	3531.67	5288.88	5480.59	5356.39
ENSMUSG00000004846	Plod3	6523.92	-0.0511204	0.0471083	-1.08517	0.277847	0.834135	6806.17	6660.44	6441.47	6475.36	6740.37	6610.35	6381.39	6275.1	6760.63	6410.63	6217.49	6507.63
ENSMUSG00000004849	Ap1s1	9916.71	0.0407348	0.0382009	1.06633	0.286274	0.84241	10174	9779.99	10185.7	9373.38	9380.86	9886.25	10530.7	9878.72	10340.3	10058.1	9374.57	10038
ENSMUSG00000004865	Srpk1	4744.81	-0.0544527	0.0524903	-1.03739	0.299556	0.848706	4597.66	4918.01	4458.68	4965.9	4830.12	5050.95	4478.18	4620.32	4720.98	4676.3	4667.41	4953.2
ENSMUSG00000004880	Lbr	4220.47	-0.012749	0.069381	-0.183753	0.854207	0.984558	4090.4	4538.71	5324.19	3462.2	3986.3	4553.28	3667.12	4603.02	4567.17	3577.33	4336.56	3939.4
ENSMUSG00000004891	Nes	4902.11	-0.228663	0.0536824	-4.25956	2.04833e-05	0.00275236	6218.75	6236.95	7442.85	3457.59	3520.66	4712.34	5230.73	5273.78	6796.87	3196.11	2958.36	3780.29
ENSMUSG00000004895	Prcc	2892.06	0.0123215	0.0486523	0.253256	0.80007	0.980625	2651.16	2713.31	2606.04	3166.29	3024.36	3025.11	2740.65	2682.05	2802.8	3121.62	3084.04	3087.21
ENSMUSG00000004896	Rrnad1	1356.9	-0.0905369	0.0813403	-1.11306	0.265682	0.826772	1216.71	1342.65	1217.04	1406.99	1519.56	1492.06	1353.43	1221.39	1363.69	1447.76	1265.41	1436.14
ENSMUSG00000004897	Hdgf	19778.5	-0.0158209	0.035169	-0.449854	0.652816	0.957526	19478.2	20532	21176.1	19130.2	20022.4	20288.7	19082.4	19651.7	19188.6	19025.9	20013.5	19752
ENSMUSG00000004929	Thop1	2319.99	-0.0051319	0.0656461	-0.0781753	0.937689	0.997306	2506.4	2442.84	2591.79	2017.22	2252.09	2302.99	2517.28	2314	2345.3	2171.64	2095.77	2282.5
ENSMUSG00000004931	Apba3	1568.91	-0.0195172	0.0632644	-0.308502	0.757701	0.972985	1408.13	1372.82	1477.36	1710.95	1820.52	1679.42	1391.34	1370.34	1455.77	1665.97	1739.14	1735.2
ENSMUSG00000004933	Matk	247.934	-0.0302584	0.149644	-0.202202	0.839758	0.984148	259.613	253.228	266.97	240.638	196.476	224.444	349.485	263.305	273.325	225.226	175.095	247.41
ENSMUSG00000004934	Pias4	2818.66	0.018592	0.0497778	0.373499	0.708777	0.966975	2547.08	2321.08	2413.18	3201.99	3129.98	3159.77	2465.35	2466.8	2503.03	3178.58	3229.06	3208
ENSMUSG00000004936	Map2k1	9293.19	0.02928	0.0377065	0.776523	0.43744	0.902424	8307.62	9156.08	9485.5	8751.64	9709.08	9988.71	8112.33	9360.76	9589.88	8773.31	9735.51	10547.8
ENSMUSG00000004937	Sgta	6260.79	0.0181263	0.0481098	0.37677	0.706345	0.966713	6475.97	5911.53	5904.68	6230.12	6440.54	6351.75	6078.89	6179.97	6288.43	6504.4	6438.78	6324.37
ENSMUSG00000004945	Tmem242	3565.33	0.115272	0.0493344	2.33655	0.0194625	0.293906	4024.6	3319.98	3645.42	3375.85	3031.18	3266.14	4263.05	3657.43	3713.89	3737.71	3292.43	3456.24
ENSMUSG00000004947	Dtx2	1502.26	0.0498718	0.0610707	0.816623	0.414144	0.895298	1300.46	1122.82	1203.74	1812.27	1714.9	1699.92	1266.06	1244.45	1252	1846.51	1797.14	1766.86
ENSMUSG00000004952	Rasa4	11987.3	-0.0124679	0.0462458	-0.269601	0.787468	0.979855	6432.9	5538.69	5385	19678.2	17195.6	17586.6	6290.72	5673.54	6005.31	20046.9	17448.3	16565.6
ENSMUSG00000004980	Hnrnpa2b1	56398.7	0.0031916	0.0415622	0.0767909	0.93879	0.997306	53750.7	60697.2	59781.2	55184.5	56206.8	57058.4	53681.3	57369.6	54245.7	55697.5	56649.2	56462.8
ENSMUSG00000004994	Ccdc130	819.143	0.0206325	0.078948	0.261344	0.793828	0.980474	787.214	766.15	690.701	862.383	966.479	784.576	795.407	801.445	730.826	927.197	885.144	832.197
ENSMUSG00000004996	Mri1	1118.32	-0.0576749	0.072285	-0.797882	0.424939	0.900079	1199.96	1304.93	1264.54	926.861	1085.73	997.31	1182.81	1271.36	1300.01	911.422	945.299	1029.63
ENSMUSG00000005034	Prkacb	13902.8	-0.0137422	0.0724373	-0.189711	0.849535	0.984148	14557.5	16718.4	17252.3	11771.7	11501.2	12774.7	14009.9	17544.3	14846.7	11025.6	13359.9	11470.8
ENSMUSG00000005043	Sgsh	3340.8	0.0436618	0.0726816	0.600727	0.548022	0.93783	4394.28	4453.58	4026.4	2309.67	2314.55	2375.2	4003.41	4957.62	4002.89	2328.51	2705.92	2217.53
ENSMUSG00000005054	Cstb	22845.1	0.101586	0.0486747	2.08703	0.0368855	0.413414	23274.3	17687.2	19327.3	25815.1	22480	23008.4	25600.6	18954.1	21231.2	28561.7	22511	25690.7
ENSMUSG00000005057	Sh2b2	1584.81	-0.0184961	0.0816267	-0.226594	0.820739	0.981833	1768.24	1674.54	1527.71	1449.59	1619.51	1328.12	1855.4	1775.86	1692.85	1356.62	1459.84	1509.45
ENSMUSG00000005069	Pex5	3818.18	0.00267808	0.0541059	0.049497	0.960523	0.997306	3787.72	3371.71	3512.41	4047.1	4172.55	3887.75	3832.79	3606.5	3473.87	4036.55	4023.97	4065.19
ENSMUSG00000005078	Jkamp	2004.37	0.0323065	0.0623578	0.518083	0.6044	0.947925	2072.12	1988.11	1970.44	2004.55	1951.13	1945.83	1995.52	1917.13	2171.9	1944.66	1985.13	2105.9
ENSMUSG00000005087	Cd44	47302.4	-0.0255601	0.0605139	-0.422385	0.672744	0.963454	25233.9	23898.3	27999.5	70147.8	68558.7	70061.5	24134.2	25807.7	26294.1	61541.1	73059.8	70892.6
ENSMUSG00000005102	Eif2ak4	1772.17	-0.120961	0.0609422	-1.98485	0.0471614	0.459016	1993.16	1747.81	1798.48	1868.69	1768.28	1780.91	1792.76	1827.76	1705.59	1691.39	1661.79	1629.41
ENSMUSG00000005103	Wdr1	40010.9	-0.00786575	0.0407396	-0.193074	0.846901	0.984148	37501.5	40183.5	40075.8	41073.2	41347.3	43042.4	35959.8	39037.3	37035	40292.7	43950	40631.9
ENSMUSG00000005107	Slc2a9	1629.89	0.103947	0.0713223	1.45743	0.144998	0.710961	2011.1	1767.21	1715.83	1472.61	1342.39	1326.17	1892.49	1898.87	1668.36	1531.01	1615.6	1317.02
ENSMUSG00000005125	Ndrg1	2455.41	0.227087	0.0902503	2.51619	0.011863	0.225547	2571.01	2744.56	3050.67	1902.08	1809.17	1892.16	2800.82	3319.17	2795.95	2200.56	2432	1946.79
ENSMUSG00000005142	Man2b1	35030.5	-0.0948088	0.036861	-2.57206	0.0101094	0.204045	40425.5	41216.9	38348.6	32024.5	32629.7	32875.1	37150.9	37253.7	37079.1	30780.6	31096	29485.1
ENSMUSG00000005150	Wdr83	1255.04	0.0321031	0.079245	0.405112	0.685395	0.964607	1237.05	1388.98	1307.3	1166.35	1141.38	1205.16	1378.98	1374.18	1269.64	1280.37	1118.25	1192.9
ENSMUSG00000005161	Prdx2	9984.76	0.0814816	0.0481401	1.6926	0.0905326	0.613764	10890.6	9227.2	9467.45	10136.7	9654.57	9363.2	10829.9	9179.14	10178.7	10989.6	9601.23	10298.8
ENSMUSG00000005198	Polr2a	20647.5	-0.102787	0.0521194	-1.97214	0.0485936	0.466398	18993.6	20889.7	18789.5	20362.1	22734.4	24213.6	18693.3	20266.8	20225.1	20285.3	21498	20819.1
ENSMUSG00000005204	Senp3	7274.47	-0.0292792	0.0385575	-0.759363	0.447635	0.906566	6982.04	6642.12	6544.08	8184.01	7519.45	7962.87	6974.85	6646.04	6646.99	7958.29	7628.99	7603.9
ENSMUSG00000005225	Plekha8	1117.68	0.00486777	0.0745366	0.0653071	0.947929	0.997306	1058.79	1113.13	1070.73	1219.31	1168.63	1039.27	1135.82	1191.6	980.639	1142.78	1197.74	1093.77
ENSMUSG00000005233	Spc25	4049.93	0.0683606	0.0528646	1.29313	0.195967	0.763492	3867.88	3999.93	4488.13	3918.14	3676.25	4139.52	4211.12	3819.84	4181.19	4117.17	3934.81	4245.12
ENSMUSG00000005262	Ufd1	3309.49	-0.0627456	0.0587263	-1.06844	0.285321	0.842092	3243.37	3323.21	3287.24	3507.1	3373.02	3422.28	3285.48	3331.67	3080.05	3204	3145.27	3511.22
ENSMUSG00000005267	Zfp287	334.923	-0.119739	0.118373	-1.01153	0.311761	0.853498	293.112	304.951	316.373	389.166	378.187	407.902	264.586	287.329	293.898	372.456	384.565	326.548
ENSMUSG00000005299	Letm1	4915.13	-0.00881883	0.0591177	-0.149174	0.881416	0.987376	5521.27	5220.81	5346.99	4575.58	4571.18	4782.6	4638.09	5381.41	5095.21	4624.59	4740.46	4483.37
ENSMUSG00000005312	Ubqln1	10849.9	-0.0285848	0.039576	-0.722275	0.470125	0.912193	9994.51	11343.5	11152.9	11099.3	11511.4	11270	9827.61	10525.5	10240.4	10555	11432.7	11245.9
ENSMUSG00000005354	Txn2	6376.07	0.0438265	0.0400742	1.09363	0.274116	0.832112	6818.13	6688.45	6805.35	6027.47	5725.05	6103.89	6834.73	6401.95	6700.87	6135.45	6126.18	6145.27
ENSMUSG00000005362	Crbn	1815.98	0.0919825	0.0788305	1.16684	0.243275	0.807035	1607.93	1559.24	1755.73	1998.8	1839.83	1885.33	1491.08	1804.69	1747.71	2041.06	2045.28	2015.1
ENSMUSG00000005370	Msh6	2838.82	-0.171263	0.0629372	-2.72117	0.00650503	0.159033	3376.17	3616.31	3645.42	2050.61	2324.77	2556.7	3052.22	3717.98	3559.1	1760.62	2170.97	2235.02
ENSMUSG00000005371	Fbxo11	3948.19	0.0450392	0.0836924	0.538152	0.590472	0.946053	3510.16	4088.29	4282.91	4242.83	3809.13	4006.8	3494.02	4119.66	3356.31	4071.6	4376.3	4020.2
ENSMUSG00000005374	Tbl2	2713.57	-0.0578238	0.0559424	-1.03363	0.301309	0.851607	3059.13	3251.02	3210.29	2193.38	2497.4	2458.14	2962.38	2938.63	3127.07	2154.99	2273.01	2437.45
ENSMUSG00000005378	Bud23	2493.28	-0.0131447	0.0688247	-0.190989	0.848534	0.984148	2538.71	2284.44	2457.83	2529.58	2654.13	2438.63	2678.01	2223.67	2552.99	2624.72	2490	2446.61
ENSMUSG00000005410	Mcm5	12309.4	-0.0312038	0.0689118	-0.452807	0.650688	0.957503	13635.1	13965.3	15572.6	9718.8	10181.5	12693.7	12557.5	14061.8	13587.9	10302.6	10931.1	10504.5
ENSMUSG00000005413	Hmox1	83792	-0.020761	0.0671306	-0.309263	0.757122	0.972985	138650	94190.1	112758	55278.9	48923.6	47500.1	133520	105659	118755	54842.2	42670.6	52755.8
ENSMUSG00000005417	Mprip	8165.38	-0.0719718	0.0452412	-1.59085	0.111644	0.650229	7866.16	8581.74	7803.87	8436.16	8800.52	8581.55	7336.7	8307.55	7707.96	8310.59	8386.31	7865.47
ENSMUSG00000005442	Cic	17097.6	-0.100143	0.0500832	-1.99954	0.0455499	0.450191	19715	19429.6	18032.3	15043.9	16504	16076	18697.4	18269.9	18974	15089.3	14622.1	14717.1
ENSMUSG00000005447	Pafah1b3	1115.46	0.0441013	0.0764575	0.576808	0.564069	0.938207	1234.66	1062.48	1089.73	1042	1026.67	1101.72	1264.41	1141.63	1146.2	1176.96	978.599	1120.43
ENSMUSG00000005465	Il27ra	54.0807	0.157751	0.32103	0.491389	0.623151	0.950529	27.5166	36.6373	45.6033	61.0231	63.5991	70.2606	30.4975	63.4237	35.2677	82.3785	64.4522	68.3085
ENSMUSG00000005469	Prkaca	5185.66	0.0312418	0.0426485	0.732543	0.463837	0.910871	5639.71	5775.76	5510.4	4661.94	4889.18	4774.79	5199.41	5734.08	5396.94	4825.28	5078.83	4741.61
ENSMUSG00000005470	Asf1b	5736.26	-0.000325485	0.0538463	-0.00604471	0.995177	0.998794	5973.49	6576.39	6968.76	4744.84	4917.57	5758.44	5840.68	6255.89	6419.71	4998.8	5184.11	5196.44
ENSMUSG00000005481	Ddx39a	6736.9	0.0154522	0.0426493	0.362309	0.717121	0.968046	7198.58	6825.31	7261.38	6387.85	6375.81	6773.31	6664.93	6735.41	6872.31	6803.24	6327.06	6617.59
ENSMUSG00000005483	Dnajb1	4093.93	0.054884	0.0592509	0.926298	0.354291	0.876236	3609.46	3773.64	3672.97	4630.85	4241.83	4375.67	3605.3	3724.7	3728.58	4976.89	4317.22	4470.04
ENSMUSG00000005493	Msh4	104.797	-0.286506	0.222813	-1.28586	0.198492	0.768583	111.263	112.067	108.308	103.624	104.484	89.7774	145.893	106.667	129.315	106.04	60.1554	79.9709
ENSMUSG00000005501	Usp40	1712.8	-0.033471	0.0608911	-0.549686	0.582535	0.943802	1574.43	1381.44	1293.04	2244.04	1994.29	1804.33	1510.86	1459.71	1401.89	2089.26	1944.31	1855.99
ENSMUSG00000005505	Kbtbd4	1925.15	0.0515393	0.0660647	0.780134	0.435312	0.902155	1831.65	1896.52	1773.78	2185.32	1918.19	2058.05	1660.88	1678.81	1711.46	2283.81	2073.21	2030.1
ENSMUSG00000005506	Celf1	6306.63	-0.0806258	0.0536546	-1.50268	0.132921	0.687823	4803.44	5563.48	5516.11	7520.81	7512.64	7639.86	4942.24	5546.69	5191.21	7141.52	7287.4	7014.12
ENSMUSG00000005510	Ndufs3	4838.88	0.049748	0.0421024	1.1816	0.237366	0.803797	4595.27	4218.67	4131.85	5412.64	5294.62	5157.32	4433.67	4186.93	4200.78	5790.16	5429.02	5215.6
ENSMUSG00000005514	Por	24416.5	0.0473264	0.0537878	0.879872	0.378929	0.887542	32348.8	27913.3	29084.5	17075	17682.8	18251.2	33757.4	30572.2	31457.8	18692	17186.2	18977.3
ENSMUSG00000005533	Igf1r	780.631	-0.087289	0.101086	-0.863511	0.387857	0.890229	660.398	733.823	733.454	759.911	888.116	994.382	661.878	757.241	680.863	739.654	983.97	773.885
ENSMUSG00000005534	Insr	999.199	-0.0479227	0.0736544	-0.650642	0.515278	0.929544	1124.59	1228.43	1141.98	814.025	904.015	833.369	1055.05	1290.58	1133.47	780.843	851.843	832.197
ENSMUSG00000005566	Trim28	15425.2	-0.0185387	0.0367163	-0.504917	0.613617	0.948286	15848.4	16946.9	16506.5	13706	15380.8	15374.4	15130.9	16413.3	15941	14100.7	14826.2	14927.1
ENSMUSG00000005575	Ube2m	9855.17	0.0376362	0.0367886	1.02304	0.306289	0.853498	9831.8	10037.5	9647.96	9962.89	9789.71	9615.94	9877.06	9636.56	9716.26	10400.7	9937.46	9808.1
ENSMUSG00000005580	Adcy9	961.644	-0.194977	0.103202	-1.88928	0.0588547	0.513922	1603.14	1676.69	1416.55	464.006	490.621	362.037	1343.54	1675.92	1365.64	350.547	402.826	388.192
ENSMUSG00000005583	Mef2c	3734.81	0.0435952	0.0701379	0.621563	0.534229	0.934828	5404.02	6630.27	6340.77	1497.94	1549.09	1404.24	5233.2	6628.74	5533.11	1459.15	1676.83	1460.3
ENSMUSG00000005609	Ctr9	4355.01	-0.107336	0.0443043	-2.4227	0.0154058	0.256599	4032.98	4234.84	4021.65	4927.9	5002.75	4687.94	3790.75	4080.26	3919.62	4479.11	4555.7	4526.69
ENSMUSG00000005610	Eif4g2	86026.7	-0.052791	0.0530669	-0.994801	0.319833	0.858752	75869.2	86705.3	89789.2	93007.3	90378.8	93972.5	72840.3	83568.4	78253.2	83854.3	94019.7	90062.3
ENSMUSG00000005611	Irag1	125.608	0.409624	0.22906	1.78828	0.0737304	0.569969	101.692	231.677	149.161	43.7524	94.2629	105.391	88.1954	228.71	136.173	73.6148	162.205	92.4664
ENSMUSG00000005615	Pcyt1a	7334.69	0.0957836	0.0771175	1.24205	0.214219	0.778623	5622.96	5139.99	5284.29	9022.21	8495.02	9037.27	5632.14	6403.87	4902.21	9760.1	10131.9	8584.38
ENSMUSG00000005621	Zfp592	3250.44	-0.126836	0.0562773	-2.25376	0.024211	0.330147	3439.57	3490.24	3255.89	3263.01	3214.02	3518.88	3158.55	3197.13	3308.31	3001.56	3144.19	3013.9
ENSMUSG00000005625	Psmd4	7888.93	-0.0185737	0.037704	-0.492619	0.622282	0.950334	7549.12	7482.62	7486.55	8423.49	8429.15	8265.38	7491.66	7274.51	7467.94	8521.8	8014.63	8260.33
ENSMUSG00000005656	Snx6	6471.4	0.077931	0.0574115	1.35741	0.174651	0.745201	6351.55	7546.2	7252.83	5942.27	5823.86	5720.38	6613.83	7289.88	6647.97	6133.69	6358.21	5976.16
ENSMUSG00000005667	Mthfd2	5969.71	-0.168743	0.0820737	-2.05599	0.0397832	0.429659	6352.74	4433.11	7157.83	7175.4	4773.34	8164.86	5597.52	4681.82	5624.22	6644.62	4730.79	6300.21
ENSMUSG00000005674	Tomm40l	2931.66	0.0908787	0.0594677	1.5282	0.126462	0.678115	3273.28	3018.26	3083.93	2531.88	2707.5	2573.29	3365.44	3022.24	3277.94	2830.67	2638.24	2857.29
ENSMUSG00000005682	Pan2	1365.46	-0.055745	0.0717086	-0.777382	0.436933	0.902155	1262.17	1437.47	1261.69	1340.21	1487.76	1444.25	1369.91	1329.02	1344.09	1410.07	1376.05	1322.85
ENSMUSG00000005683	Cs	20076.5	-0.0232045	0.0340334	-0.681817	0.495355	0.922656	19460.2	19382.2	19758.6	21195.7	21385.2	21533.9	17897.9	18862.8	18346.1	21014.4	21342.3	20739.1
ENSMUSG00000005686	Ampd3	5986.02	-0.0794913	0.0953007	-0.83411	0.404219	0.893388	4064.08	4271.47	3828.78	9418.29	8970.88	6120.48	4386.69	3864.04	3927.45	8460.45	7201.46	7318.17
ENSMUSG00000005687	Bcas2	3383.5	0.0246325	0.0496588	0.496035	0.61987	0.950144	3458.72	3233.78	3380.35	3624.54	3269.67	3325.67	3387.69	3191.37	3336.72	3618.52	3179.64	3595.36
ENSMUSG00000005698	Ctcf	5977.1	-0.0447558	0.053652	-0.834186	0.404176	0.893388	5533.23	6233.72	6146.95	6280.78	6148.67	6176.1	5398.05	6136.73	5603.65	5826.97	6418.37	5822.05
ENSMUSG00000005699	Pard6a	300.69	-0.0769975	0.124937	-0.61629	0.537703	0.935557	302.683	320.037	328.724	256.758	279.382	265.429	382.455	354.596	358.555	233.99	252.438	273.234
ENSMUSG00000005718	Tfap4	214.44	0.204214	0.17265	1.18282	0.236881	0.80306	236.882	252.151	315.423	110.532	178.305	164.917	243.98	280.602	266.467	127.073	183.689	213.256
ENSMUSG00000005732	Ranbp1	10608.6	0.0542521	0.0542084	1.00081	0.316921	0.856313	10779.3	10957.8	11821.7	9283.57	9320.67	10957.7	11215.7	10833	11511	10399.9	10129.7	10093
ENSMUSG00000005774	Rfx5	1546.83	-0.0406144	0.0995627	-0.407927	0.683327	0.964607	1104.25	1129.29	933.919	2256.7	2278.21	1720.41	928.937	1059.94	1094.28	1911.36	2138.74	2005.94
ENSMUSG00000005779	Psmb4	12332.8	0.064438	0.034716	1.85615	0.0634323	0.532761	12230.5	11865.1	11679.2	12414.2	12330.3	12285.8	12235.3	11937.1	12291.8	13173.6	12629.4	12921.1
ENSMUSG00000005800	Mmp8	655.725	0.108005	0.138191	0.781563	0.434472	0.902155	1365.06	440.725	589.993	934.92	290.739	323.003	1177.86	578.501	597.592	824.662	389.936	355.704
ENSMUSG00000005802	Slc30a4	1326.91	-0.0915676	0.0965096	-0.948792	0.342726	0.871442	1073.15	1268.3	1472.61	1522.12	1444.61	1426.68	1096.26	1290.58	1183.43	1227.79	1507.11	1410.32
ENSMUSG00000005803	Sqor	3916.63	-0.0428322	0.0577963	-0.741089	0.458639	0.909747	4405.05	4037.64	4066.3	4258.95	3374.16	3884.82	4019.9	3863.08	3923.53	4032.17	3450.34	3683.66
ENSMUSG00000005804	Bloc1s6	2747.81	0.069041	0.0556843	1.23987	0.215025	0.779001	2579.38	2899.73	2999.37	2439.77	2605.29	2642.58	2910.45	2964.58	2868.44	2582.65	2749.96	2731.51
ENSMUSG00000005813	Metap1	4849.88	-0.00467306	0.0478821	-0.097595	0.922254	0.9958	4292.59	4361.99	4434.93	5135.15	5311.66	5752.58	4125.4	4434.86	4204.7	5184.59	5379.61	5580.47
ENSMUSG00000005823	Gpr108	4231.76	-0.0209161	0.0475721	-0.439672	0.660175	0.959005	4328.48	4012.86	3977.94	4523.77	4432.63	4350.3	4058.64	3846.74	4129.26	4601.8	4219.47	4299.27
ENSMUSG00000005824	Tnfsf14	388.131	0.021737	0.131529	0.165264	0.868736	0.986068	355.323	285.555	280.271	536.543	461.093	443.032	257.168	278.68	300.755	461.846	460.833	536.472
ENSMUSG00000005846	Rsl1d1	7327.83	0.0528291	0.0402982	1.31095	0.189873	0.759727	7104.07	6991.25	7650.91	7270.96	7332.06	7526.66	6912.21	7103.46	7087.83	7553.41	7628.99	7772.17
ENSMUSG00000005871	Apc	2192.16	-0.251659	0.0688403	-3.6557	0.000256483	0.0197889	2415.48	2260.73	2275.42	2341.91	2531.47	2265.9	2060.64	2277.49	1871.15	1904.35	2220.38	1880.98
ENSMUSG00000005873	Reep5	15514	0.0327914	0.0331107	0.990358	0.321999	0.860351	16283.8	16713.1	16719.3	14406.1	14379.1	14706.9	15833.1	16237.4	16399.5	14910.5	14822.9	14756.3
ENSMUSG00000005881	Ergic3	7024.39	0.0504394	0.0495934	1.01706	0.309125	0.853498	7800.36	7137.8	6713.19	7093.65	6874.38	6490.32	7247.68	6700.81	7046.69	7470.15	6686.92	7030.78
ENSMUSG00000005882	Uqcc1	2525.73	-0.067037	0.0529901	-1.26508	0.205841	0.774131	2468.12	2494.57	2371.37	2620.54	2787	2632.82	2443.92	2380.31	2438.37	2495.89	2560.9	2614.88
ENSMUSG00000005886	Ncoa2	2931.86	-0.124378	0.0609462	-2.04078	0.0412723	0.433341	2830.62	3212.23	3015.52	3091.45	3279.9	2921.67	2487.6	3080.86	2703.86	2622.97	3259.13	2676.53
ENSMUSG00000005893	Nr2c2	1969.96	-0.172309	0.0589959	-2.92069	0.0034926	0.107861	2224.06	2446.08	2367.57	1760.46	1928.41	1727.24	1983.98	2315.93	2078.84	1465.29	1704.76	1636.9
ENSMUSG00000005897	Nr2c1	1232.24	-0.00816457	0.0686226	-0.118978	0.905293	0.992773	1245.43	1339.42	1241.74	1170.95	1229.96	1239.32	1258.64	1235.8	1200.08	1137.52	1290.12	1197.9
ENSMUSG00000005899	Smpd4	3785.16	-0.106924	0.0585204	-1.82712	0.0676816	0.54703	3945.64	3902.95	3969.39	3623.39	3843.2	4096.58	3651.45	3942.84	3697.23	3423.09	3860.69	3465.41
ENSMUSG00000005907	Pex1	727.882	0.0222978	0.0807552	0.276116	0.782459	0.978351	780.036	778.003	717.303	677.011	706.404	700.654	765.734	735.139	757.276	712.487	701.455	703.078
ENSMUSG00000005936	Kctd20	6620.57	-0.0682104	0.0408073	-1.67152	0.0946184	0.62241	6070.4	6358.72	6323.66	7100.56	7493.33	7278.8	5837.38	5974.32	6134.63	6519.3	7220.8	7134.91
ENSMUSG00000005949	Ctns	2245.43	-0.0132968	0.0662687	-0.20065	0.840972	0.984148	2374.8	2015.05	2082.55	2503.1	2108.99	2331.29	2474.42	2137.19	2050.43	2313.61	2309.54	2244.18
ENSMUSG00000005950	P2rx5	57.3245	0.125	0.288881	0.432705	0.665229	0.961387	14.3565	4.31027	5.70042	96.7159	95.3986	114.173	7.4183	8.64869	6.85761	109.546	110.643	114.125
ENSMUSG00000005951	Shpk	226.74	-0.0656274	0.182101	-0.36039	0.718556	0.968046	273.97	309.262	244.168	160.042	174.897	229.323	286.841	278.68	219.444	169.139	205.173	169.938
ENSMUSG00000005968	Tuft1	620.903	0.00789819	0.0944708	0.0836046	0.933371	0.997306	582.634	553.869	550.09	683.919	588.291	704.557	625.61	615.979	558.406	684.443	624.112	678.92
ENSMUSG00000005973	Rcn1	772.502	0.0591783	0.0960543	0.616092	0.537834	0.935557	527.601	536.628	549.14	1063.87	1006.23	932.904	497.026	531.414	481.992	992.048	1225.67	925.497
ENSMUSG00000005981	Trap1	5752.51	0.0154113	0.040422	0.381259	0.703011	0.966713	5920.85	5597.96	5807.78	5774.17	5636.47	5650.12	5955.25	5839.79	5602.67	5858.52	5683.61	5702.93
ENSMUSG00000005982	Naa60	6023.43	-0.0455637	0.0464753	-0.980386	0.326896	0.861623	6994	7203.53	6519.38	5184.66	5666	5334.92	6687.19	6661.41	6356.03	5209.13	5259.3	5205.61
ENSMUSG00000005983	1700037C18Rik	126.525	-0.00331629	0.201328	-0.016472	0.986858	0.997619	137.583	123.92	162.462	133.56	110.163	105.391	136.002	127.808	132.254	145.477	102.049	101.63
ENSMUSG00000005986	Ankrd13d	594.001	0.0185044	0.107361	0.172356	0.863157	0.985835	891.298	866.363	706.852	374.198	394.087	309.342	843.214	864.869	793.524	351.423	366.303	366.533
ENSMUSG00000006005	Tpr	15808.4	-0.121024	0.0580791	-2.08377	0.037181	0.415171	11365.6	12087.1	11706.8	21251	21404.5	20748.3	10201	11770.9	10680.2	19484.3	21664.5	17336.2
ENSMUSG00000006010	Odr4	2730.38	0.0507708	0.0532567	0.953323	0.340426	0.870627	2580.58	2907.27	2913.86	2676.96	2651.85	2694.3	2611.24	2708	2709.74	2696.58	2758.55	2855.63
ENSMUSG00000006019	Dhx34	1803.69	-0.0791418	0.0615723	-1.28535	0.19867	0.768583	1869.93	2045.22	1983.75	1573.94	1714.9	1785.79	1820.78	2100.67	1950.5	1581.84	1605.93	1611.08
ENSMUSG00000006021	Kptn	584.03	0.0681458	0.103604	0.657754	0.510696	0.927372	556.314	573.265	528.239	575.69	599.648	588.432	565.44	555.438	612.287	679.185	633.78	540.637
ENSMUSG00000006024	Napa	12323	-0.00469845	0.0441186	-0.106496	0.915189	0.994115	11070	10322	10135.3	14413	13538.7	14293.1	10842.3	10257.3	10885	14604.7	14106.4	13407.6
ENSMUSG00000006050	Sra1	4063.28	0.0567246	0.0648416	0.874818	0.381673	0.887685	3900.18	3455.76	3688.17	4242.83	4490.55	4067.31	3920.99	3636.29	4019.54	4626.34	4075.53	4635.81
ENSMUSG00000006057	Atp5g1	7684.93	0.0234827	0.0456726	0.514152	0.607146	0.947925	8513.4	7319.91	7782.02	7544.99	7043.6	7802.83	8307.68	7298.53	7803.96	8240.48	6951.17	7610.57
ENSMUSG00000006058	Snf8	4091.2	0.0481963	0.042438	1.13569	0.256087	0.818993	4170.56	3999.93	3926.64	4374.09	3988.57	4035.1	4080.89	3830.41	3871.61	4524.68	4095.94	4195.97
ENSMUSG00000006095	Tbcb	5592.87	0.105702	0.0505832	2.08967	0.036647	0.412288	5889.75	5247.75	5308.04	5649.82	5668.27	5277.35	5820.9	5097.92	5273.5	6416.76	5574.04	5890.36
ENSMUSG00000006127	Inpp5k	2695.94	-0.00709972	0.0507998	-0.139759	0.88885	0.988631	2728.93	2754.26	2702	2629.75	2747.25	2599.64	2608.77	2929.98	2710.72	2588.79	2774.67	2576.56
ENSMUSG00000006134	Crkl	5397.26	-0.0608525	0.0484882	-1.255	0.20948	0.774386	4470.85	5125.98	5158.88	5988.33	6162.3	6236.6	4378.45	4940.32	4663.18	5637.67	6184.19	5820.38
ENSMUSG00000006154	Eps8l1	142.338	0.175761	0.290345	0.605353	0.544945	0.937351	254.828	81.895	116.859	244.092	85.1773	83.9224	164.851	135.496	127.356	146.353	143.943	123.289
ENSMUSG00000006169	Clint1	8361.66	-0.0247146	0.0564305	-0.437966	0.661411	0.959102	8103.04	8301.57	7964.43	9305.45	8890.24	8449.81	7391.1	8030.79	7654.08	8475.35	9701.13	8072.9
ENSMUSG00000006179	Prss16	412.239	0.0788269	0.124705	0.63211	0.527315	0.931979	465.389	456.888	434.182	354.625	308.91	361.061	562.143	494.897	427.131	368.074	328.706	384.86
ENSMUSG00000006191	Cdkal1	761.642	0.118047	0.0847926	1.39219	0.163866	0.734996	702.271	783.391	824.661	695.433	691.64	801.166	709.684	777.421	776.87	747.541	843.25	786.381
ENSMUSG00000006215	Zbtb17	1988.26	-0.084892	0.0664705	-1.27714	0.201554	0.769843	1911.81	1721.95	1656.92	2288.94	2342.94	2181.98	1824.9	1769.14	1742.81	2091.01	2085.03	2241.68
ENSMUSG00000006219	Fblim1	4394.65	-0.0443166	0.0643664	-0.688506	0.491134	0.920051	6006.99	4904	5534.16	3442.63	3027.77	3314.93	6047.57	5668.74	5313.67	3141.78	3120.56	3213
ENSMUSG00000006241	Ccdc159	74.3769	-0.166662	0.262295	-0.635398	0.525169	0.931792	83.7462	62.4989	88.3565	96.7159	70.4133	59.5263	78.3043	82.643	70.5355	63.0984	63.378	73.3067
ENSMUSG00000006262	Mob1b	2147.1	-0.048064	0.0647139	-0.742715	0.457654	0.909521	1714.4	1936.39	2065.45	2427.11	2497.4	2551.83	1616.37	1928.66	1798.65	2367.07	2457.78	2404.13
ENSMUSG00000006273	Atp6v1b2	23054.9	0.0686338	0.0390967	1.75549	0.079176	0.583921	24958.8	23211.9	24843.4	20762.8	20786.7	20551.2	25695.4	25111.9	25567.1	22293	20523.7	22352.7
ENSMUSG00000006276	Eps15l1	4331.64	-0.0577161	0.0429676	-1.34325	0.179192	0.750769	4176.54	4219.75	4167.96	4780.53	4738.13	4452.76	4006.71	4091.79	3929.41	4579.02	4461.17	4375.91
ENSMUSG00000006281	Tep1	9728.02	-0.192742	0.052752	-3.65373	0.000258457	0.0198133	11338	12713.1	10909.7	8368.23	8580.2	8913.33	10682.4	11685.3	10893.8	7584.08	7844.91	7223.21
ENSMUSG00000006288	Ttc5	2323.66	0.00302252	0.0633268	0.0477289	0.961932	0.997306	2605.7	2634.65	2464.48	2123.14	2183.95	1991.69	2473.59	2444.7	2655.86	2129.57	2039.91	2136.72
ENSMUSG00000006289	Osgep	2672.47	-0.0454471	0.0536283	-0.847447	0.396746	0.892788	2781.57	2967.62	3043.07	2386.81	2584.85	2546.95	2812.36	2725.3	2936.04	2327.63	2382.58	2574.9
ENSMUSG00000006299	Aamp	8639.6	0.0362836	0.0441731	0.821396	0.411421	0.895228	8059.97	8267.09	7554	9321.57	9475.13	8801.11	7857.63	7979.86	8075.33	9626.89	9339.12	9317.45
ENSMUSG00000006301	Tmbim1	9283.75	-0.0525877	0.0575877	-0.913176	0.36115	0.88	8381.79	8656.09	8183.9	10119.5	10873.2	10016	8102.44	8111.51	9060.87	9892.43	9589.41	10417.9
ENSMUSG00000006304	Arpc2	71398.8	-0.00666588	0.0440783	-0.151228	0.879796	0.987189	77003.4	81356.3	82215.2	63635.6	63465.1	67375	72369.7	80019.6	75630.7	62394.7	68298.9	63021.3
ENSMUSG00000006307	Kmt2b	5049.09	-0.138313	0.0490343	-2.82074	0.00479132	0.133254	4321.3	4440.65	4102.4	5794.89	6167.97	6173.17	4371.85	4353.17	4379.08	5646.43	5552.56	5285.58
ENSMUSG00000006310	Zbtb32	188.244	-0.0907455	0.233329	-0.388916	0.697338	0.965153	33.4985	22.6289	49.4036	224.519	392.951	403.998	32.146	30.7509	76.4134	282.19	233.102	477.326
ENSMUSG00000006315	Tmem147	2954.79	0.033477	0.0548214	0.610656	0.541427	0.936278	3317.54	2706.85	3205.54	2812.82	2652.99	2920.69	3342.36	2779.11	3125.11	3005.94	2655.43	2933.1
ENSMUSG00000006333	Rps9	49175.4	0.0579828	0.0468752	1.23696	0.216102	0.779801	53296.1	47305.2	48811.7	46704.6	47382.4	46992.6	53981.4	46725	51812.2	51377.9	46696.7	49018.8
ENSMUSG00000006335	Tfpt	1101.85	0.0817832	0.0752825	1.08635	0.277324	0.834135	1121	1025.84	1058.38	1190.53	1065.28	1018.78	1239.68	1002.29	1040.4	1181.34	1166.58	1112.1
ENSMUSG00000006344	Ggt5	164.937	-0.216404	0.22902	-0.944916	0.344702	0.871888	246.453	227.367	180.513	169.253	123.791	117.101	164.027	199.881	197.891	85.884	132.127	134.951
ENSMUSG00000006360	Crip1	15029.5	0.140425	0.058678	2.39314	0.0167048	0.269963	16337.7	15037.4	15832.9	12711.2	13450.1	13731.1	17715.7	15464.8	15974.3	15799.1	13342.7	14957.1
ENSMUSG00000006362	Cbfa2t3	72.7137	0.337219	0.292681	1.15218	0.249249	0.814586	75.3715	71.1194	64.6047	32.2386	32.9352	24.396	132.705	174.896	150.868	28.9201	46.1907	38.3194
ENSMUSG00000006373	Pgrmc1	4781.19	0.027504	0.0559653	0.491448	0.62311	0.950529	4390.69	4701.42	5316.59	4884.15	4499.63	4874.33	4659.52	4580.92	4933.56	4843.68	4649.15	5040.67
ENSMUSG00000006378	Gcat	1564.16	0.117649	0.0598	1.96737	0.0491405	0.468637	1719.19	1720.87	1610.37	1450.74	1367.38	1294.94	1796.88	1773.94	1568.43	1551.17	1549	1367
ENSMUSG00000006390	Elovl1	12448.4	0.0184412	0.0401315	0.45952	0.645861	0.956249	12808.4	11944.8	11887.3	12509.7	12635.8	12745.5	12407.5	11724.7	12319.2	13216.5	12452.2	12729.5
ENSMUSG00000006392	Med8	3806.21	0.0518114	0.0552941	0.937015	0.348751	0.875281	3859.5	3396.49	3494.36	4002.2	3932.92	3747.23	3878.95	3513.29	3746.22	3980.46	4003.56	4119.34
ENSMUSG00000006395	Hyi	1149.19	0.050554	0.0793151	0.637382	0.523876	0.931238	1231.07	1190.71	1012.77	1010.91	1111.85	990.479	1392.17	1304.99	1322.54	1127.01	1049.5	1046.29
ENSMUSG00000006398	Cdc20	6193.62	0.0551811	0.0494585	1.11571	0.264548	0.826222	5723.45	6454.62	6414.87	5706.24	6119.14	6543.99	5475.53	6544.17	6227.69	5831.35	6922.17	6360.19
ENSMUSG00000006411	Nectin4	785.017	0.199172	0.145768	1.36636	0.171825	0.742038	593.401	438.57	402.83	1371.29	781.36	889.967	475.596	526.609	438.887	1486.32	1184.85	830.531
ENSMUSG00000006412	Pfdn2	2489.86	0.00936691	0.0565329	0.165689	0.868401	0.986068	2456.16	2520.43	2453.08	2495.04	2588.26	2506.94	2429.91	2353.4	2438.37	2541.47	2406.22	2689.02
ENSMUSG00000006418	Rnf114	4408.23	0.00190871	0.0445535	0.0428408	0.965828	0.997306	4188.5	3937.43	3761.33	5046.5	4735.86	4847.98	3967.97	3971.67	3785.4	5053.13	4882.25	4720.78
ENSMUSG00000006423	Steep1	2880.37	0.00631459	0.0692448	0.0911923	0.92734	0.996584	2670.31	2776.89	3021.22	3193.93	2794.95	3030.96	2626.08	2752.21	2633.32	2901.65	3180.72	2982.25
ENSMUSG00000006435	Neurl1a	87.0451	-0.668058	0.339392	-1.9684	0.0490221	0.467882	192.616	146.549	136.81	42.601	23.8497	27.3236	109.626	147.028	159.684	21.0328	18.2615	19.1597
ENSMUSG00000006442	Srm	3727.62	0.0323017	0.0561194	0.575589	0.564893	0.938379	4327.28	4092.6	4198.36	3113.33	3348.04	3402.76	4244.09	3946.69	3961.74	3455.52	3373	3267.98
ENSMUSG00000006445	Epha2	1041.02	-0.194611	0.162696	-1.19616	0.231633	0.799873	1810.11	1456.87	1274.04	614.837	571.256	626.49	1175.39	1719.17	1641.91	434.678	666.006	501.484
ENSMUSG00000006456	Rbm14	4033.06	-0.0576964	0.0582157	-0.99108	0.321647	0.860351	3809.25	4328.58	4148.95	3903.18	4395.15	4275.16	3635.79	3736.23	4104.77	4064.59	3983.15	4011.87
ENSMUSG00000006463	Zdhhc24	749.607	-0.0609835	0.0899607	-0.677891	0.497841	0.922725	734.574	818.95	773.357	679.314	767.732	693.823	849.808	827.391	802.341	725.632	643.448	678.92
ENSMUSG00000006464	Bbs1	211.577	-0.114617	0.179989	-0.636797	0.524257	0.931323	247.649	200.427	219.466	216.459	178.305	242.009	257.168	216.217	167.522	218.215	210.544	164.94
ENSMUSG00000006471	Ndor1	2216.07	-0.0814113	0.0727477	-1.11909	0.263102	0.824954	2191.76	2253.19	1977.1	2113.93	2446.29	2326.41	2237.03	2240.01	2305.14	2251.39	2068.92	2181.71
ENSMUSG00000006476	Nsmf	1664.07	-0.0275076	0.0723653	-0.380122	0.703855	0.966713	1575.62	1426.7	1457.41	1815.73	1915.92	1724.31	1583.4	1505.83	1610.56	1805.32	1655.35	1892.65
ENSMUSG00000006494	Pdk1	8096.7	0.0300803	0.0482471	0.623462	0.532981	0.934592	8182	8101.14	8645.63	8146.01	7644.38	8077.04	7799.11	8162.44	8032.23	8207.18	8303.59	7859.64
ENSMUSG00000006498	Ptbp1	25085.9	-0.0244323	0.0332202	-0.735467	0.462055	0.910366	23788.7	27274.3	27027.6	22839.9	25525.9	26197.4	23126.2	26265.1	25670	22560.3	25902.3	24853.5
ENSMUSG00000006517	Mvd	2113.68	-0.0270278	0.0675945	-0.399852	0.689266	0.964933	2462.14	2612.02	2283.97	1747.79	1954.54	1606.23	2672.24	2504.28	2328.65	1760.62	1719.8	1711.88
ENSMUSG00000006519	Cyba	23417.5	0.0827202	0.0549705	1.50481	0.132373	0.686194	24876.2	19876.8	20823.6	25110.4	23322.7	23112.8	25845.4	19351	22548.8	28592.4	22826.8	24723.5
ENSMUSG00000006526	Stimate	905.815	-0.0759752	0.102458	-0.741529	0.458373	0.909521	906.851	881.449	865.514	846.264	1073.23	922.17	836.62	861.025	977.7	769.45	917.37	1012.13
ENSMUSG00000006527	Sfmbt1	4010.46	-0.00539618	0.0759065	-0.0710898	0.943326	0.997306	4359.59	4588.28	4676.24	3541.64	3311.69	3735.52	4352.07	4945.13	4043.05	3512.48	3739.3	3320.46
ENSMUSG00000006576	Slc4a3	100.429	0.156162	0.201467	0.775121	0.438268	0.902991	40.6767	43.1027	29.4522	172.707	131.741	148.328	45.3341	41.3215	46.044	193.677	168.65	144.114
ENSMUSG00000006585	Cdt1	4515.56	0.115926	0.151203	0.766692	0.443265	0.905509	5453.07	4712.2	4963.16	3785.74	2801.77	4426.42	5491.19	5571.68	5091.29	4521.18	3773.68	3595.36
ENSMUSG00000006589	Aprt	11205.7	0.0343476	0.0465337	0.738122	0.46044	0.910357	13270.2	10607.6	11640.3	10712.4	9451.28	10904.1	13295.3	10717.6	11973.4	11717.9	9472.33	10706.1
ENSMUSG00000006599	Gtf2h1	4215	-0.0141441	0.0449259	-0.314832	0.752889	0.972963	3931.28	4036.56	4051.1	4507.65	4403.1	4693.8	3763.55	3844.82	3869.65	4370.44	4633.04	4475.04
ENSMUSG00000006611	Hfe	3586.59	-0.0267076	0.0491875	-0.542977	0.587146	0.945672	4413.42	4210.05	3681.52	3222.71	3216.3	2927.52	4388.34	4083.14	3671.76	3336.33	3183.94	2704.02
ENSMUSG00000006638	Abhd1	102.834	-0.0951494	0.207766	-0.457965	0.646977	0.956627	82.5498	113.144	90.2566	87.5049	130.605	108.318	110.45	115.316	93.0676	100.782	102.049	99.9637
ENSMUSG00000006641	Slc5a6	629.483	0.00539315	0.0959603	0.0562018	0.955181	0.997306	780.036	673.479	731.554	538.846	489.486	574.771	740.182	722.646	692.619	519.686	545.695	544.802
ENSMUSG00000006651	Aplp1	298.428	-0.248214	0.120684	-2.05673	0.0397121	0.429501	374.465	309.262	317.323	323.538	296.417	278.115	318.987	296.938	310.552	276.932	232.028	246.577
ENSMUSG00000006673	Qrich1	5350.77	0.0217403	0.0559382	0.388648	0.697537	0.965153	4779.51	5152.92	5107.58	5949.18	5621.7	5687.2	4458.4	5094.08	4829.72	5872.54	5987.61	5668.77
ENSMUSG00000006676	Usp19	10580.4	-0.0774981	0.0445029	-1.74142	0.0816108	0.58999	9636.79	9685.17	9178.62	12120.6	12861.8	11491.5	8974.5	9120.52	9346.93	11468.1	11863.5	11216.8
ENSMUSG00000006678	Pola1	2783.91	0.0185223	0.0817482	0.226578	0.820752	0.981833	2539.9	3005.33	3291.04	2527.28	2647.31	3004.62	2395.29	3050.1	2647.04	2544.09	3095.85	2659.03
ENSMUSG00000006699	Cdc42	69244.7	0.045828	0.0452188	1.01347	0.310834	0.853498	68664.7	77311.1	75808	66371.3	64290.7	65311.1	68818	73123.7	68854.4	66589.9	68474	67319.7
ENSMUSG00000006705	Pknox1	2048.56	0.00312765	0.072247	0.0432911	0.965469	0.997306	2021.87	2129.27	2093	2046	1913.65	2165.39	1831.5	2142.95	2087.65	1938.52	2216.08	1996.77
ENSMUSG00000006715	Gmnn	4636.21	0.155912	0.0510864	3.05194	0.00227369	0.0844782	5405.22	4980.51	5656.72	3465.65	3395.74	3826.27	5956.07	5263.21	5774.11	4156.61	3742.52	4011.87
ENSMUSG00000006717	Acot13	1502.96	0.10518	0.0912112	1.15315	0.248849	0.814076	1678.51	1182.09	1333.9	1398.93	1427.57	1375.94	2000.47	1461.63	1605.66	1782.53	1328.79	1459.47
ENSMUSG00000006728	Cdk4	10398.7	0.0225644	0.040432	0.558082	0.576788	0.940395	11406.2	11124.8	11229.8	9603.66	9243.44	9777.93	11277.5	10890.6	11139.7	10256.1	9402.5	9431.57
ENSMUSG00000006731	B4galnt1	6478.46	0.0106664	0.0519408	0.205358	0.837293	0.983755	7394.79	7161.51	7293.69	5247.99	5964.68	5825.77	6748.18	7596.43	7348.42	5364.24	5896.3	5899.52
ENSMUSG00000006732	Mettl1	1125.63	-0.0216295	0.0750019	-0.288386	0.773051	0.975345	1301.65	1204.72	1285.44	1005.15	1061.88	1009.02	1266.88	1118.56	1220.66	1081.44	936.705	1015.46
ENSMUSG00000006736	Tspan31	5851.26	0.0761003	0.0615871	1.23565	0.216587	0.780097	5755.75	6000.97	5684.27	5819.07	5695.52	5637.44	6054.99	5355.46	6109.15	6589.41	5694.35	5818.72
ENSMUSG00000006740	Kif5b	11525.8	-0.120671	0.0479819	-2.51493	0.0119057	0.226	10876.2	11982.5	12255.9	12013.5	12552.9	12466.4	10009.8	11392.2	10647.9	10807.4	12354.4	10951
ENSMUSG00000006763	Saal1	1091.68	0.0791224	0.0830969	0.95217	0.341011	0.870627	1191.59	1092.65	1241.74	1025.88	942.629	1081.23	1090.49	1137.78	1072.73	1168.2	1032.31	1022.96
ENSMUSG00000006782	Cnp	3105.81	0.0428561	0.0575019	0.745299	0.456091	0.909368	3389.33	3837.21	3465.85	2481.22	2798.36	2852.38	3056.34	3577.67	3440.56	2739.52	2916.46	2714.85
ENSMUSG00000006800	Sulf2	8965.44	-0.191493	0.0474148	-4.03868	5.37526e-05	0.00642827	10152.4	10601.1	9956.73	8365.92	8859.58	8946.51	9048.68	9960.41	8738.56	7322.05	8217.66	7415.64
ENSMUSG00000006818	Sod2	7570.27	0.0659279	0.0595692	1.10674	0.268404	0.829265	4367.96	4372.76	4366.52	11077.4	11416	9173.88	4436.97	4431.97	4142.98	10828.4	11478.9	10749.4
ENSMUSG00000006850	Tmco6	403.527	0.0833705	0.131585	0.633586	0.526351	0.931919	368.483	475.207	397.129	347.717	403.173	332.762	441.801	411.293	518.24	359.311	400.678	386.526
ENSMUSG00000006906	Stambp	2218.11	-0.0122055	0.0516982	-0.236091	0.813362	0.981833	2233.63	2210.09	2076.85	2291.25	2306.6	2205.4	2209.01	2245.78	2097.45	2268.91	2228.97	2243.35
ENSMUSG00000006920	Ezh1	3388.14	0.00654166	0.0576078	0.113555	0.90959	0.993719	3294.81	3191.75	3052.57	3788.04	3650.13	3241.74	3232.73	3165.42	3323.98	3752.6	3527.68	3436.25
ENSMUSG00000006930	Hap1	86.5752	-0.264819	0.234374	-1.1299	0.25852	0.820181	26.3202	30.1719	42.7531	178.464	131.741	143.449	36.2673	35.5557	37.227	145.477	125.682	105.795
ENSMUSG00000006932	Ctnnb1	26441.2	-0.0121276	0.0343965	-0.352583	0.724401	0.969323	24248.1	27044.8	25358.3	26922.7	29301	28071.1	22684.4	25706.8	24300.4	25724.9	29231.2	28700.4
ENSMUSG00000006941	Eif1b	3375.93	0.00718815	0.054037	0.133023	0.894175	0.990688	3749.44	3263.95	3281.54	3444.93	3139.07	3340.3	3849.28	3225.96	3226.02	3572.07	3280.62	3138.03
ENSMUSG00000006998	Psmd2	25461.8	-0.0154876	0.0300337	-0.515673	0.606083	0.947925	24822.4	24895	24920.3	26449.5	26562.8	27226	23510.3	23874.2	23897.8	26313.8	26670.3	26399.6
ENSMUSG00000007029	Vars	8957.62	-0.0790474	0.053613	-1.47441	0.140372	0.704178	9055.35	9786.46	10247.5	8088.44	8421.2	9720.36	8671.17	9268.51	9441.95	7885.55	8709.64	8195.35
ENSMUSG00000007030	Vwa7	81.9724	0.246107	0.241206	1.02032	0.307579	0.853498	94.5135	90.5156	81.706	57.569	55.6492	73.1881	86.5469	117.238	104.824	71.8621	78.4168	71.6406
ENSMUSG00000007035	Msh5	169.841	-0.0846246	0.172724	-0.489943	0.624174	0.950529	208.169	170.255	156.762	165.799	173.762	180.531	145.893	167.208	179.278	159.499	156.834	174.103
ENSMUSG00000007036	Abhd16a	2876.66	0.0500037	0.0488903	1.02277	0.306415	0.853498	2877.28	2615.25	2706.75	3025.83	2839.24	2925.57	2965.67	2773.35	2683.29	3170.7	3023.88	2913.11
ENSMUSG00000007038	Neu1	6891.22	0.0548124	0.0558104	0.982117	0.326042	0.86131	8104.24	6842.55	6486.13	6915.19	6183.87	6040.46	8029.08	6734.45	7437.57	7436.85	5919.93	6564.28
ENSMUSG00000007039	Ddah2	712.896	0.119329	0.100798	1.18384	0.236478	0.802613	796.785	663.781	652.698	719.612	623.498	648.935	921.518	687.09	647.555	936.837	605.851	650.597
ENSMUSG00000007041	Clic1	43213.4	0.0750729	0.0339373	2.2121	0.0269595	0.34855	42479.6	40241.7	41991.2	42945.3	42681.8	44939.4	42283.5	41211	42232.1	47198.5	44704	45652.6
ENSMUSG00000007050	Lsm2	2883.57	0.0910219	0.0540348	1.68451	0.0920837	0.618282	3134.5	2916.97	3025.02	2591.76	2591.66	2736.26	3215.42	2900.19	3043.8	3010.32	2655.43	2781.49
ENSMUSG00000007080	Pole	3315.32	-0.178336	0.0800084	-2.22896	0.0258163	0.340645	3433.59	3657.26	4003.59	2713.8	3198.12	3757.97	3194.82	3888.07	3421.95	2612.45	3073.3	2828.97
ENSMUSG00000007207	Stx1a	165.149	-0.012714	0.179325	-0.0708989	0.943478	0.997306	96.9063	150.859	158.662	157.739	195.34	202.975	145.069	149.911	178.298	190.172	175.095	180.768
ENSMUSG00000007216	Zfp775	375.427	0.0684394	0.107772	0.63504	0.525402	0.931823	312.254	326.503	307.823	375.35	449.736	404.974	352.782	343.065	344.84	432.925	427.533	427.345
ENSMUSG00000007338	Mrpl49	2521.75	0.00410381	0.0572614	0.0716681	0.942866	0.997306	2639.2	2578.62	2777.05	2240.58	2381.56	2535.24	2725.81	2581.15	2623.53	2328.51	2351.43	2498.26
ENSMUSG00000007379	Dennd2c	1758.78	-0.0781191	0.0720454	-1.0843	0.27823	0.834969	2052.98	2334.01	2394.18	1358.63	1265.17	1442.29	1951.84	2201.57	2251.26	1250.58	1326.64	1276.2
ENSMUSG00000007411	Mark3	3895.68	0.0324387	0.0486504	0.66677	0.504919	0.925846	3392.92	3386.79	3383.2	4549.1	4503.04	4168.79	3225.31	3339.35	3276.96	4460.71	4731.87	4330.09
ENSMUSG00000007415	Gatad1	4160.27	0.00990274	0.0485342	0.204036	0.838325	0.984028	4143.04	3987	4188.86	4566.37	3976.08	4364.94	4062.76	3731.43	3916.68	4434.42	4303.26	4248.46
ENSMUSG00000007458	M6pr	36290.6	0.00344433	0.036472	0.0944376	0.924762	0.996246	29875.8	29175.1	29878.7	44298.2	43263.3	42403.2	28997.3	27894.9	29425	44420.4	43673.9	42181.3
ENSMUSG00000007476	Lrrc8a	1963.02	0.0388649	0.0739156	0.525801	0.599026	0.947796	1664.16	1803.85	1906.79	2044.85	2152.15	2137.09	1622.14	1732.62	1979.89	2055.08	2382.58	2075.08
ENSMUSG00000007564	Ppp2r1a	22600.7	0.0165928	0.035354	0.469333	0.638831	0.954359	23191.7	22473.7	22801.7	22133	22183.6	23147.9	22333.2	22256.9	22436.2	23239.5	22628.1	22382.7
ENSMUSG00000007570	Fance	862.627	0.063966	0.0868349	0.736639	0.461342	0.910357	1071.95	967.655	1015.62	630.956	696.183	668.451	1074.83	1129.13	1011.99	704.599	667.08	713.074
ENSMUSG00000007589	Tinf2	1478.18	-0.0581846	0.0678114	-0.858036	0.390873	0.891717	1646.21	1663.76	1584.72	1370.14	1287.88	1349.59	1661.7	1581.75	1741.83	1368.89	1239.63	1242.05
ENSMUSG00000007603	Dus3l	1548.3	-0.0252813	0.0698714	-0.361826	0.717482	0.968046	1749.1	1674.54	1487.81	1432.32	1460.51	1476.45	1686.43	1619.23	1697.75	1442.5	1427.62	1425.32
ENSMUSG00000007610	Gtpbp3	1455.42	-0.0890762	0.075409	-1.18124	0.237507	0.803797	1320.8	1390.06	1446.01	1466.86	1656.98	1491.09	1474.59	1353.04	1529.25	1468.79	1396.46	1471.13
ENSMUSG00000007613	Tgfbr1	5137.28	-0.0985198	0.0824506	-1.1949	0.232128	0.799909	5709.1	6533.29	6880.41	4117.33	4559.83	4029.25	5113.68	7051.56	5673.21	3210.13	4576.11	4193.48
ENSMUSG00000007617	Homer1	711.811	-0.00696991	0.0952074	-0.0732076	0.941641	0.997306	637.667	643.307	731.554	772.576	824.517	732.857	663.526	597.721	619.145	727.385	780.946	810.539
ENSMUSG00000007646	Rad51c	346.896	0.106212	0.114673	0.926216	0.354334	0.876236	455.818	417.018	473.135	254.455	223.732	249.815	455.814	395.918	453.582	270.797	242.77	269.902
ENSMUSG00000007655	Cav1	300.265	0.0352567	0.207615	0.169818	0.865153	0.986068	124.423	114.222	153.911	362.685	573.527	445.96	173.094	126.847	110.701	375.962	473.724	568.127
ENSMUSG00000007656	Arpp19	4119.78	0.0322988	0.0474313	0.680959	0.495897	0.922656	4222	4041.95	4371.27	3862.88	4010.15	4164.89	4244.92	4038.94	4166.49	4082.12	3928.36	4303.44
ENSMUSG00000007659	Bcl2l1	12586.5	0.0031726	0.0720922	0.0440075	0.964898	0.997306	13862.4	14330.6	13356.1	10855.2	10642.6	12829.4	13596.9	13600.5	13546.7	11113.2	12473.6	10831.1
ENSMUSG00000007670	Khsrp	7775.04	-0.06456	0.0466403	-1.38421	0.166294	0.738121	7416.32	8313.43	8351.11	7494.33	7987.36	8312.22	6854.51	7995.23	7820.62	7253.69	8054.38	7447.29
ENSMUSG00000007721	Ccdc124	3470.8	0.0537697	0.0476666	1.12804	0.259304	0.820608	3731.49	3588.3	3427.85	3496.74	3282.17	3326.64	3557.49	3326.86	3425.87	3615.89	3325.73	3544.54
ENSMUSG00000007739	Cct4	15829.8	0.0100127	0.0381715	0.262309	0.793083	0.980474	15360.2	15204.5	16231	16617.9	15820.3	16009.7	15145.7	15165	15622.6	16404.7	16121.6	16254.9
ENSMUSG00000007777	0610009B22Rik	1019.65	0.153647	0.0781713	1.96551	0.0493548	0.469558	981.027	1048.47	1057.43	942.98	941.493	940.711	1111.1	999.404	1070.77	1055.15	963.56	1123.76
ENSMUSG00000007783	Cpt1c	91.0157	0.128063	0.235942	0.542776	0.587284	0.945672	77.7643	103.446	83.6061	78.2938	80.6345	98.56	79.1286	86.4869	119.518	71.8621	117.088	95.7985
ENSMUSG00000007812	Zfp655	1993.15	0.00287237	0.0770102	0.0372985	0.970247	0.997306	1582.8	1768.29	1809.88	2268.22	2131.7	2310.79	1702.91	1969.98	1640.93	2237.37	2322.43	2172.54
ENSMUSG00000007815	Rhoa	43810.2	0.0227026	0.0337781	0.672112	0.501512	0.924412	42784.7	46036.9	45894.1	42742.7	43862.9	43540.1	41224.3	44797.3	42593.6	43047.2	45478.5	43719.9
ENSMUSG00000007817	Zmiz1	11507.1	-0.0591679	0.0885057	-0.668521	0.503801	0.925777	15483.5	15573	14097.1	6629.64	9084.45	7388.09	14902.5	17171.5	15589.3	5892.69	8184.36	8088.73
ENSMUSG00000007827	Ankrd26	640.931	-0.187556	0.0917421	-2.04438	0.0409162	0.432089	652.024	739.211	716.353	580.295	759.782	612.828	609.125	703.427	611.307	521.439	597.257	588.119
ENSMUSG00000007833	Aldh16a1	3191.3	-0.0301535	0.0470242	-0.641233	0.521372	0.931022	3321.13	3442.82	3146.63	3191.62	3140.2	3049.5	3332.47	3367.22	3109.44	3196.99	3111.97	2885.62
ENSMUSG00000007836	Hnrnpa0	10240.5	0.0574207	0.0560095	1.0252	0.30527	0.853498	9825.82	10397.4	11192.8	10198.9	9621.63	10282.4	9488.01	10607.1	9938.64	10342.9	10716.3	10274.6
ENSMUSG00000007837	Prrg2	698.643	0.0227693	0.0879171	0.258986	0.795646	0.980474	729.788	789.856	651.748	662.043	654.162	651.862	735.236	761.085	747.48	639.748	691.787	668.923
ENSMUSG00000007850	Hnrnph1	15809.7	-0.0109566	0.0485977	-0.225456	0.821625	0.981833	14878.1	18814.3	17109.8	13943.2	15808.9	15074.8	15470.5	17040.8	17110.7	13836.1	15037.8	15591
ENSMUSG00000007867	Ift43	484.394	0.139109	0.110329	1.26086	0.20736	0.774131	537.172	455.811	438.932	446.735	480.4	433.274	540.712	471.834	501.585	589.795	453.314	463.165
ENSMUSG00000007872	Id3	9435.15	0.0320251	0.0706708	0.453159	0.650434	0.957503	9766	9606.5	8854.65	10113.7	9978.24	8468.35	8452.75	9528.93	9317.54	9678.6	9396.06	10060.5
ENSMUSG00000007880	Arid1a	8844.12	-0.113339	0.0638836	-1.77414	0.0760393	0.574798	8276.51	8499.84	8169.65	9982.46	9544.4	10112.6	7468.58	8733.25	7892.13	9548.9	9573.3	8327.81
ENSMUSG00000007891	Ctsd	472510	0.0942891	0.0459171	2.05346	0.0400276	0.429659	569731	498079	459055	436389	399080	397169	578608	495113	519819	475229	409826	432020
ENSMUSG00000007892	Rplp1	51662.7	0.0850276	0.0433132	1.96309	0.0496359	0.471108	57912.9	48700.6	52712.7	49310.1	46269.5	48524.7	60147.6	48949.7	54110.5	56060.3	46815.9	50438.3
ENSMUSG00000007950	Abhd8	1234.14	-0.0368221	0.0698357	-0.527267	0.598008	0.947796	1427.27	1320.02	1226.54	1173.26	1175.45	1193.45	1295.73	1291.54	1248.09	1155.93	1194.51	1107.93
ENSMUSG00000007987	Ift22	1517.75	0.0660602	0.0636464	1.03793	0.299305	0.848706	1658.17	1563.55	1461.21	1532.49	1412.81	1370.08	1690.55	1460.67	1548.84	1605.5	1407.21	1501.95
ENSMUSG00000008035	Mid1ip1	5638.53	0.133761	0.0654467	2.04381	0.0409724	0.432089	6473.58	7407.19	6636.24	4357.97	4181.64	4308.34	7082.01	6802.67	6318.8	4905.9	4436.46	4751.61
ENSMUSG00000008036	Ap2s1	14056.8	0.0597085	0.0409332	1.45868	0.144653	0.709775	15264.5	15440.4	14000.2	13018.6	12889	12945.5	15171.3	14933.4	14486.2	14127.9	13521	12882.8
ENSMUSG00000008090	Fgfrl1	282.145	-0.174325	0.134334	-1.2977	0.194391	0.76262	241.668	230.599	265.069	293.602	291.874	343.496	342.891	242.163	310.552	272.55	258.883	292.394
ENSMUSG00000008140	Emc10	4734.36	-0.01335	0.0459461	-0.290557	0.77139	0.975061	4970.93	4752.07	4761.75	4549.1	4758.57	4854.81	4680.13	4604.95	4846.37	4641.24	4674.93	4717.45
ENSMUSG00000008167	Fbxw9	882.145	0.0213897	0.087304	0.245002	0.806455	0.980717	864.978	730.59	680.25	989.035	977.836	908.508	834.147	865.83	820.954	953.488	972.154	987.974
ENSMUSG00000008200	Fnbp4	4147.34	-0.058587	0.0488625	-1.19902	0.230521	0.799398	3805.67	3975.14	4063.45	4357.97	4579.13	4329.81	3846.8	3903.44	4161.59	4026.91	4406.38	4311.77
ENSMUSG00000008206	Cers4	328.31	0.042752	0.131946	0.324011	0.74593	0.972135	373.269	306.029	304.022	385.712	286.196	271.284	385.752	363.245	301.735	316.369	336.226	309.887
ENSMUSG00000008226	Scrn3	830.189	0.0356603	0.0888276	0.401456	0.688085	0.964933	1026.49	1090.5	980.472	617.139	580.342	597.215	1134.18	1048.41	1050.19	601.188	582.218	653.929
ENSMUSG00000008301	Phax	3081.94	0.0916253	0.0493282	1.85746	0.0632451	0.53264	2947.87	2923.44	2918.61	3032.73	3203.8	3146.11	3001.94	2994.37	2813.58	3401.18	3340.77	3258.82
ENSMUSG00000008305	Tle1	893.303	-0.0963916	0.109164	-0.883	0.377236	0.886921	1204.75	1419.16	1418.45	475.52	606.463	522.075	924.815	1232.92	1398.95	371.58	569.328	575.624
ENSMUSG00000008318	Relt	319.579	-0.0245633	0.130345	-0.188448	0.850525	0.984148	378.054	329.735	422.781	227.973	247.582	272.26	428.613	352.674	438.887	223.474	243.844	269.069
ENSMUSG00000008333	Snrpb2	4564.91	0.0682971	0.0537727	1.27011	0.204046	0.771737	4022.21	4407.25	4327.57	4972.81	4573.45	4759.18	4269.65	4323.38	4124.36	4936.58	4984.3	5078.15
ENSMUSG00000008348	Ubc	86352.3	-0.0351786	0.0450503	-0.780874	0.434877	0.902155	71451	71132.3	66701.5	105615	110475	97375.3	68935	68605.2	70299.4	100892	103083	101663
ENSMUSG00000008373	Prpf31	7046.82	0.0100901	0.0380905	0.264899	0.791087	0.980474	7222.51	7227.24	7159.73	6730.97	6982.27	7106.08	7053.98	6997.75	7114.28	6922.42	7026.36	7018.28
ENSMUSG00000008384	Sertad1	2891.8	0.105955	0.0700023	1.51359	0.130129	0.682551	2312.59	2071.08	2072.1	3379.3	3134.53	3893.61	2311.21	2054.54	2277.71	3965.56	3570.65	3658.67
ENSMUSG00000008393	Carhsp1	3941.3	-0.0473816	0.0576409	-0.822014	0.411069	0.895228	3890.61	4151.86	4286.71	3798.4	3871.59	4033.15	3713.27	4195.58	4020.52	3730.7	4033.63	3569.54
ENSMUSG00000008398	Elk3	13767.4	-0.040955	0.0495844	-0.825964	0.408825	0.894431	12652.8	14371.5	14097.1	14118.2	14974.2	13823.8	12030	14312.6	12987.3	12835.3	15555.5	13450.9
ENSMUSG00000008429	Herpud2	6286.31	-0.00011841	0.0721392	-0.0016414	0.99869	0.999544	3069.9	3258.56	2980.37	10156.3	8643.8	9626.68	2945.89	3124.1	3187.81	10290.3	9470.18	8681.84
ENSMUSG00000008435	Rdh13	1708.25	0.109785	0.0650565	1.68753	0.0915017	0.617185	1424.88	1241.36	1318.7	1943.53	2079.46	1948.76	1376.51	1365.53	1356.83	2149.73	2101.14	2192.54
ENSMUSG00000008450	Nutf2	3550.2	0.178978	0.0634231	2.82197	0.00477298	0.133054	3548.44	4034.41	4407.37	2993.59	3129.98	3368.6	3438.8	3531.55	3408.23	3474.8	3428.86	3837.77
ENSMUSG00000008475	Arpc5	38864.4	0.0495029	0.0378751	1.307	0.191211	0.761032	35440.2	37859.2	39382.3	39313.9	38728.4	40620.4	36880.5	36605.1	38768	40883.4	40600.6	41290.8
ENSMUSG00000008496	Pou2f2	1811.44	-0.132683	0.0784344	-1.69164	0.0907143	0.614228	1477.52	1730.57	1609.42	1973.46	2529.2	1897.04	1440.8	1607.7	1651.71	1821.97	2167.74	1830.17
ENSMUSG00000008540	Mgst1	1426.59	0.100872	0.0693688	1.45414	0.145908	0.713377	1738.33	1203.64	1378.55	1592.36	1150.46	1133.93	1988.11	1287.69	1501.82	1637.93	1204.18	1302.03
ENSMUSG00000008604	Ubqln4	4731.33	-0.0514833	0.0523643	-0.983176	0.325521	0.86131	4647.91	4614.14	4337.07	5124.79	5196.95	4974.84	4566.38	4074.49	4474.1	5100.46	4868.29	4796.59
ENSMUSG00000008668	Rps18	35586.5	0.0873852	0.0383902	2.27623	0.0228321	0.32077	39315.2	34179.3	36223.3	33803.4	32038	33500.6	40312.7	34327.6	37675.7	37107.1	33160.7	35394.6
ENSMUSG00000008682	Rpl10	11247.8	0.0456265	0.0577859	0.789578	0.429774	0.901332	12444.7	10382.4	11157.6	11486.2	10557.4	10226.8	12055.6	10898.3	12481.8	11545.3	11096.5	10641.1
ENSMUSG00000008683	Rps15a	26170.7	0.111918	0.0428797	2.61004	0.00905309	0.195074	29387.7	22714	25516	25796.7	22481.1	24385.3	32162.5	24549.8	28318	28956.1	23374.7	26406.2
ENSMUSG00000008690	Ncaph2	10659.6	0.00940509	0.0395184	0.237992	0.811887	0.981815	10971.9	11148.5	11594.7	9801.69	10090.7	10692.3	10830.7	10906	11106.4	10294.7	10301.6	10176.3
ENSMUSG00000008730	Hipk1	6778.51	-0.145164	0.0518072	-2.802	0.00507876	0.139353	6109.88	5966.49	5887.58	8308.36	8480.26	7660.35	5434.32	5925.31	5466.5	6935.57	7716	7451.46
ENSMUSG00000008734	Gprc5b	386.956	0.351976	0.170933	2.05915	0.0394796	0.428047	216.544	183.186	247.968	300.51	494.029	398.143	333.824	455.498	468.277	332.143	558.586	654.762
ENSMUSG00000008763	Man1a2	6204.54	-0.107628	0.0558422	-1.92736	0.0539343	0.491991	5972.3	6123.81	6419.62	6859.92	6727.87	6544.97	5534.88	6118.47	5442.01	5958.42	6694.44	6057.8
ENSMUSG00000008822	Acyp1	346.404	-0.0214935	0.121839	-0.176409	0.859973	0.985088	427.105	315.727	361.977	316.629	312.317	302.511	438.504	382.464	380.108	332.143	267.477	319.884
ENSMUSG00000008845	Cd163	232.395	-0.0414607	0.171726	-0.241434	0.809218	0.980726	350.538	355.597	351.526	117.441	115.841	112.222	311.569	382.464	354.637	127.95	118.162	90.8003
ENSMUSG00000008855	Hdac5	5619.2	0.0138246	0.0623187	0.221837	0.824441	0.981833	6743.96	7393.18	6856.65	3750.04	4555.28	4081.94	6823.19	7245.68	7494.39	3890.19	4065.86	4530.02
ENSMUSG00000008859	Rala	4262.64	0.0137689	0.0524406	0.262561	0.792889	0.980474	3604.67	3696.05	3943.74	4779.38	4897.13	4638.17	3644.86	3774.67	3710.95	4508.91	4890.85	5062.33
ENSMUSG00000008892	Vdac3	9978.51	0.0271872	0.0373138	0.72861	0.46624	0.911987	9409.48	9485.82	10113.5	10489.1	9963.48	10471.8	9447.62	9188.75	9655.52	10457.7	10112.6	10946.9
ENSMUSG00000008958	Vps72	2992.48	-0.00851984	0.0489728	-0.173971	0.861888	0.985404	2859.33	2798.44	2821.71	3318.28	3119.76	3145.14	2878.3	2634.97	2803.78	3387.16	3053.96	3088.88
ENSMUSG00000008976	Gabpa	3202.27	-0.0370814	0.0788918	-0.470028	0.638335	0.954359	2822.25	3134.64	3295.79	3660.24	3341.22	3463.26	2545.3	3154.85	2769.5	3180.34	3743.6	3316.29
ENSMUSG00000009013	Dynll1	10728.4	0.0496185	0.0650149	0.763186	0.445352	0.905899	10503	9800.47	9957.68	11185.7	11028.8	10679.6	10954.4	9146.47	11314.1	11898.4	10081.4	12191.4
ENSMUSG00000009030	Pdcl	3088.4	-0.00979197	0.0638009	-0.153477	0.878022	0.986682	2920.35	3175.59	3369.9	3263.01	3073.2	3151.97	2762.08	3028.96	2881.18	3069.04	3322.51	3043.06
ENSMUSG00000009035	Tmem184b	5874.68	-0.0638217	0.0582299	-1.09603	0.273066	0.831151	6454.44	5960.02	6038.64	5532.38	6027.15	5736.97	6215.72	5830.18	6145.4	5341.46	5340.94	5872.86
ENSMUSG00000009073	Nf2	5390.49	-0.0736609	0.0441321	-1.6691	0.0950972	0.623663	5729.43	5629.21	5358.39	5539.29	5313.93	5414.94	5473.88	5504.41	5247.05	5428.22	5183.03	4864.06
ENSMUSG00000009076	Zmat5	1141.5	-0.00160954	0.0725594	-0.0221825	0.982302	0.997306	1192.78	1151.92	1052.68	1152.53	1050.52	1150.52	1269.35	1172.38	1152.08	1199.75	1050.57	1102.93
ENSMUSG00000009079	Ewsr1	18165.2	-0.0115385	0.0554094	-0.20824	0.835042	0.983156	18394.2	18557.8	18973.8	17711.7	17333	18843.5	17653.9	19675.8	17354.7	18069.8	18290.5	17123.8
ENSMUSG00000009090	Ap1b1	13328.9	0.0169092	0.0519462	0.325514	0.744792	0.972027	15703.6	18868.2	15757.9	9070.57	9922.59	9339.78	16244.4	20324.4	15971.4	9369.24	10540.1	8835.12
ENSMUSG00000009112	Bcl2l13	3141.54	-0.0778563	0.0482032	-1.61517	0.106274	0.640269	3418.04	3529.03	3361.35	3052.31	3135.66	3055.36	3001.12	3211.55	3174.1	2937.58	3003.47	2818.97
ENSMUSG00000009145	Dqx1	282.933	-0.232613	0.149101	-1.5601	0.118736	0.667551	223.722	227.367	205.215	407.588	373.645	340.569	255.519	184.505	208.667	430.296	270.699	267.403
ENSMUSG00000009207	Lnpk	1638.12	-0.0510116	0.0971009	-0.525347	0.599342	0.947796	1448.81	1599.11	1897.29	1682.17	1588.84	1887.28	1378.98	1749.92	1444.02	1574.83	1725.17	1681.06
ENSMUSG00000009291	Pttg1ip	8875.43	0.0486699	0.0421892	1.15361	0.24866	0.813826	7738.15	8419.03	7933.08	9555.3	9405.85	9412.97	8080.18	8171.09	8441.72	9720.67	9795.66	9831.43
ENSMUSG00000009292	Trpm2	1201.48	-0.115323	0.0879719	-1.31091	0.189889	0.759727	1532.55	1853.41	1418.45	843.961	930.136	832.393	1283.37	1774.9	1524.35	736.148	962.486	725.57
ENSMUSG00000009293	Ube2g2	5800.89	0.0017859	0.0432455	0.0412968	0.967059	0.997306	5533.23	5574.25	5353.64	6272.72	6323.57	6241.48	5236.5	4959.54	5255.87	6324.74	6146.59	6388.51
ENSMUSG00000009376	Met	55.2652	0.457333	0.317466	1.44057	0.149705	0.716631	15.5529	8.62053	17.1013	63.3259	71.549	110.27	14.8366	11.5316	24.4915	97.2768	127.83	100.797
ENSMUSG00000009406	Elk1	1683.38	-0.0161067	0.062946	-0.255882	0.798042	0.98055	1610.32	1673.46	1666.42	1732.83	1776.23	1740.9	1546.3	1557.73	1704.61	1760.62	1761.69	1669.39
ENSMUSG00000009418	Nav1	7050.8	-0.0603115	0.0469053	-1.28581	0.198508	0.768583	9216.86	9910.38	8256.11	4992.38	5211.72	4974.84	9220.13	9558.72	8685.66	4883.99	5160.47	4538.35
ENSMUSG00000009470	Tnpo1	8406.79	-0.138326	0.0552966	-2.50153	0.0123657	0.229793	8244.21	9496.59	9668.86	8250.79	8621.08	8670.35	7522.16	9043.65	8059.66	6835.66	8505.54	7962.94
ENSMUSG00000009535	Rnmt	2918.14	0.00475435	0.0599881	0.079255	0.93683	0.997306	2568.61	2970.85	2970.87	3013.16	2883.54	3004.62	2669.77	2970.34	3027.15	2872.73	3057.18	3008.91
ENSMUSG00000009545	Kcnq1	94.788	0.0684077	0.223483	0.306098	0.75953	0.973348	123.227	114.222	92.1568	103.624	72.6847	59.5263	117.044	110.511	97.9659	109.546	71.9716	64.9764
ENSMUSG00000009549	Srp14	5338.23	0.0955975	0.0465229	2.05485	0.0398936	0.429659	5783.27	4910.47	5414.45	5180.06	4697.25	5119.26	6071.47	5433.3	5420.45	5612.26	5080.98	5335.56
ENSMUSG00000009555	Cdk9	7981.37	0.0616898	0.0432349	1.42685	0.153623	0.722966	7660.38	7562.36	7286.09	8547.84	7756.82	7797.95	8074.41	7884.72	8053.78	8874.09	8187.58	8090.39
ENSMUSG00000009563	Tor2a	2455.04	-0.00749008	0.0645957	-0.115953	0.90769	0.993102	2683.47	2339.4	2329.57	2468.56	2470.14	2470.83	2587.34	2207.34	2524.58	2552.86	2440.59	2385.8
ENSMUSG00000009566	Fpgs	995.306	-0.0248862	0.0700007	-0.355514	0.722205	0.968982	904.459	871.751	916.817	1008.61	1068.69	1057.81	1037.74	982.107	1012.97	1024.47	1034.46	1023.79
ENSMUSG00000009569	Mrtfb	3163.32	-0.234005	0.0588985	-3.97303	7.09635e-05	0.00808241	3524.52	3794.11	3345.2	2748.34	3298.07	2910.93	3261.58	3825.6	3645.31	2321.5	2682.29	2602.39
ENSMUSG00000009575	Cbx5	4872.61	-0.0788928	0.059037	-1.33633	0.181442	0.751709	5386.07	6226.18	6355.97	3604.97	4180.5	4506.44	4910.92	6155.94	5473.36	3292.51	4310.78	4067.69
ENSMUSG00000009585	Apobec3	6199.69	0.063066	0.0556151	1.13397	0.256805	0.818998	3335.49	3376.02	3372.75	9036.03	9128.74	8434.2	3165.14	3357.61	3367.09	9080.92	10158.7	8583.55
ENSMUSG00000009621	Vav2	1746.26	-0.00074576	0.0767752	-0.00971356	0.99225	0.998628	2191.76	2146.51	2055	1265.37	1363.97	1287.13	1984.81	2557.13	2188.56	1233.05	1370.68	1311.19
ENSMUSG00000009628	Tex15	88.8648	-0.0940308	0.317848	-0.295836	0.767355	0.975061	5.98187	5.38783	9.5007	208.4	146.505	176.627	1.64851	5.76579	6.85761	170.892	203.024	125.788
ENSMUSG00000009630	Ppp2cb	4129.97	0.00120848	0.0510082	0.0236918	0.981098	0.997306	3659.71	3944.97	3868.68	4509.95	4358.81	4564.01	3585.51	3874.61	3751.11	4580.77	4428.94	4432.55
ENSMUSG00000009640	Dmap1	1517.44	0.04127	0.0610117	0.676427	0.49877	0.923342	1467.95	1265.06	1331.05	1760.46	1574.08	1538.9	1482.84	1429.92	1344.09	1819.34	1614.53	1581.09
ENSMUSG00000009647	Mcu	1781.39	0.0622887	0.0789123	0.789341	0.429913	0.901332	1823.27	1698.24	1915.34	1770.82	1704.68	1821.9	1636.15	1850.82	1615.46	1704.53	1978.68	1856.82
ENSMUSG00000009654	Oit3	350.45	0.132688	0.1531	0.866675	0.38612	0.889575	422.32	312.494	391.429	247.547	278.246	298.607	412.128	437.239	494.728	238.372	293.258	379.029
ENSMUSG00000009681	Bcr	502.827	-0.0809974	0.132515	-0.61123	0.541047	0.936109	544.35	540.938	556.741	396.075	541.728	439.129	525.051	619.823	565.263	330.39	455.462	518.978
ENSMUSG00000009687	Fxyd5	37065.2	0.0282185	0.048913	0.576911	0.563999	0.938207	38634.5	38906.6	38240.3	32741.8	36387.8	37035.1	36459.3	37210.5	40904.7	34621.8	34895.5	38745.1
ENSMUSG00000009733	Tfcp2	686.619	-0.0677625	0.081851	-0.827876	0.407741	0.893388	696.29	718.737	667.899	694.282	705.268	680.161	727.818	684.207	678.904	702.847	657.412	625.606
ENSMUSG00000009739	Pou6f1	736.453	-0.113797	0.0876383	-1.29848	0.194121	0.76262	921.208	855.588	849.362	683.919	618.955	590.384	988.283	782.226	798.422	646.759	524.211	578.123
ENSMUSG00000009741	Ubp1	5305.39	-0.00980229	0.048856	-0.200636	0.840983	0.984148	4618	5020.38	4903.31	5847.86	5538.8	5712.58	4845.8	5160.38	5030.55	5703.4	5722.28	5561.31
ENSMUSG00000009772	Nuak2	1676.33	0.0806566	0.0782063	1.03133	0.302385	0.851977	1572.04	1275.84	1408	1911.29	1865.95	1876.54	1446.57	1410.7	1369.56	1897.34	2131.22	1950.96
ENSMUSG00000009828	Cilk1	988.539	-0.0098254	0.0913053	-0.10761	0.914305	0.994115	489.317	524.775	400.929	1622.29	1382.14	1517.43	480.541	492.975	441.826	1574.83	1590.9	1344.51
ENSMUSG00000009863	Sdhb	7668.1	0.0618668	0.0502054	1.23227	0.217847	0.781852	8536.13	7087.15	7331.69	7850.11	7209.41	7189.02	8232.67	7909.71	7465.98	7927.62	7724.6	7553.09
ENSMUSG00000009876	Cox4i2	79.8512	-0.154962	0.268418	-0.577317	0.563725	0.938207	88.5317	98.0585	125.409	77.1424	59.0563	68.3089	84.0741	104.745	68.5761	53.4584	63.378	67.4755
ENSMUSG00000009894	Snap47	2330.91	0.0518239	0.0697771	0.742707	0.457659	0.909521	2293.45	2084.01	1886.84	2644.72	2557.59	2373.25	2105.97	2041.09	2138.6	2723.75	2430.92	2690.69
ENSMUSG00000009905	Kdsr	993.821	0.046502	0.0808215	0.575367	0.565043	0.938379	906.851	1030.15	968.121	990.186	975.564	1072.45	825.08	1025.35	986.517	940.342	1080.65	1124.59
ENSMUSG00000009907	Vps4b	11990.3	-0.00283687	0.0556304	-0.050995	0.959329	0.997306	10962.4	12486.8	12259.7	12707.8	12063.4	12294.6	10703	12266.7	11075	11711.8	12948.4	12403.8
ENSMUSG00000009927	Rps25	36617	0.116246	0.0491793	2.36371	0.0180931	0.283048	41394.5	30996.2	35292.2	36073.9	32346.9	34606.3	44302.9	33935.5	38270.4	41803.6	33096.2	37285.6
ENSMUSG00000009995	Tafazzin	2599.55	0.0309971	0.0658137	0.470983	0.637653	0.954359	2592.54	2636.81	2454.03	2696.53	2459.92	2301.03	2942.59	2608.06	2893.91	2644	2394.4	2570.73
ENSMUSG00000010021	Kif19a	134.648	0.144462	0.178974	0.807167	0.41957	0.897564	154.332	143.316	114.008	141.62	121.52	119.053	142.596	142.223	116.579	148.106	129.979	142.448
ENSMUSG00000010025	Aldh3a2	4927.27	-0.0310174	0.0425617	-0.728762	0.466147	0.911987	4779.51	4916.94	4873.86	5096.01	5016.38	5158.3	4720.51	4939.36	4673.95	4950.6	5092.8	4909.05
ENSMUSG00000010045	Tmem115	3142.7	0.0830407	0.0495353	1.67639	0.093661	0.620143	2774.39	2536.59	2597.49	3558.91	3568.36	3391.05	2737.35	2649.38	2755.78	3869.16	3631.88	3642.01
ENSMUSG00000010047	Hyal2	2232.7	0.00503415	0.0618088	0.0814471	0.935086	0.997306	2105.62	1712.25	1612.27	2742.59	2484.91	2451.31	2212.3	1886.38	1857.43	2927.94	2302.02	2497.43
ENSMUSG00000010048	Ifrd2	1517.19	-0.0904135	0.0674253	-1.34094	0.179939	0.751279	1502.65	1449.33	1581.87	1441.53	1544.55	1675.52	1578.45	1523.13	1530.23	1389.92	1425.47	1563.6
ENSMUSG00000010051	Hyal1	1011.94	0.665886	0.219709	3.03076	0.00243937	0.0876049	903.262	794.166	612.795	581.447	868.809	792.383	1638.62	1205.05	1144.24	1372.39	1091.39	1138.75
ENSMUSG00000010054	Tusc2	1883.16	0.0273076	0.0622544	0.438645	0.660919	0.959053	1743.12	1587.26	1459.31	2199.14	1970.44	2142.95	1786.99	1657.67	1613.5	2227.73	2132.29	2077.58
ENSMUSG00000010057	Nprl2	814.241	-0.0214143	0.0961488	-0.22272	0.823753	0.981833	827.891	822.183	696.401	839.356	782.496	884.112	845.687	799.523	803.32	860.593	737.978	871.35
ENSMUSG00000010067	Rassf1	2652.67	-0.094729	0.0530514	-1.78561	0.0741626	0.571961	2446.58	2329.7	2557.59	2845.06	2867.64	3282.73	2286.49	2157.37	2633.32	2768.44	2589.9	3067.22
ENSMUSG00000010095	Slc3a2	24575.8	0.0253714	0.0648621	0.391159	0.69568	0.965153	28321.8	29663.2	30596	19824.5	17907.7	22521.4	26617.7	28293.7	30029.5	21564.8	19249.7	20319.3
ENSMUSG00000010097	Nxf1	12161.5	0.0368633	0.0727816	0.506493	0.612511	0.948286	6806.17	7259.57	6963.06	18143.4	15915.7	17012.8	6894.9	7086.16	7391.53	18593	18557.9	15313.6
ENSMUSG00000010110	Stx5a	4275.87	0.0391656	0.0570774	0.686184	0.492597	0.920895	3769.77	3974.07	3575.11	4892.21	4658.63	4452.76	3918.51	3727.59	3955.86	5115.36	4592.22	4678.3
ENSMUSG00000010142	Tnfrsf13b	3431.09	0.0422194	0.0547838	0.770654	0.440912	0.904509	3932.48	4245.61	4252.51	2609.03	2732.49	2762.61	3742.95	4421.4	4105.75	2489.76	3022.81	2855.63
ENSMUSG00000010205	Raver1	7765.89	-0.0864783	0.0460813	-1.87664	0.0605668	0.520467	7142.35	7214.31	7423.85	8332.53	8815.29	8799.16	6508.33	7327.36	7183.84	7927.62	8591.48	7924.62
ENSMUSG00000010277	Bltp2	34133.3	-0.0650768	0.0492865	-1.32038	0.186709	0.75689	36822	39923.8	37759.6	29716	32434.4	32566.8	34490.2	39746.5	35433.3	29427.5	33284.2	27994.8
ENSMUSG00000010290	AI597479	1077	-0.0668476	0.0722677	-0.925	0.354966	0.876265	1110.23	1167	1180.94	1065.03	1016.45	1027.56	1106.15	1166.61	1115.83	936.837	985.044	1046.29
ENSMUSG00000010307	Tmem86a	2018.21	0.145453	0.100757	1.4436	0.148851	0.716338	2805.5	2127.12	1771.88	1851.42	1476.41	1538.9	2867.59	2472.56	1935.81	1813.2	1952.9	1605.25
ENSMUSG00000010358	Ifi35	1169.15	-0.0198027	0.0708049	-0.27968	0.779723	0.977372	1148.52	1054.94	1052.68	1204.34	1294.7	1285.18	1109.45	1081.09	1065.87	1223.41	1226.74	1282.87
ENSMUSG00000010362	Rdm1	624.688	0.0386382	0.0918141	0.420831	0.673878	0.963454	551.528	693.953	660.298	564.176	618.955	588.432	548.13	731.295	712.212	522.315	673.526	631.437
ENSMUSG00000010376	Nedd8	7499.99	0.0644014	0.053783	1.19743	0.231139	0.799825	7927.17	7669.04	7659.46	6912.88	7185.56	7259.28	8269.76	7152.47	7597.26	7896.95	7032.81	7437.3
ENSMUSG00000010392	Gosr1	3808.6	0.036445	0.0598839	0.608595	0.542793	0.936856	3230.21	3522.56	3434.5	4331.49	4048.76	4287.85	3231.91	3473.89	3126.09	4286.31	4616.93	4112.67
ENSMUSG00000010406	Mrpl52	1993.88	0.0810939	0.0698311	1.16129	0.245526	0.810229	2097.24	1638.98	1826.03	2159.99	2121.48	1952.66	1974.92	1712.44	1840.78	2352.17	2173.11	2076.74
ENSMUSG00000010453	Kansl3	3412.13	-0.0725666	0.0530397	-1.36816	0.171263	0.740229	3146.46	3052.75	3198.88	3579.64	3915.89	4015.59	2992.87	3059.71	3037.92	3608.88	3760.79	3576.2
ENSMUSG00000010461	Eya4	367.944	0.265593	0.126816	2.09432	0.0362318	0.409156	386.429	406.243	399.979	322.386	264.618	259.574	445.923	510.273	400.681	345.289	367.378	306.555
ENSMUSG00000010517	Faf1	3945.74	-0.00842342	0.0563615	-0.149453	0.881196	0.987376	3900.18	3878.16	4112.85	3887.06	3765.97	4186.36	3984.45	3898.64	3963.7	3863.9	4120.64	3786.96
ENSMUSG00000010554	Mettl16	2479.31	-0.0455178	0.0542969	-0.838313	0.401855	0.893388	2250.38	2419.14	2509.13	2459.35	2781.32	2652.34	2321.93	2356.29	2360.98	2474.86	2539.42	2626.54
ENSMUSG00000010607	Pigyl	706.491	-0.0241831	0.10734	-0.225295	0.82175	0.981833	825.498	747.831	663.149	674.708	662.112	662.596	851.457	636.159	784.707	685.319	585.441	698.913
ENSMUSG00000010608	Rbm25	7784.13	-0.0429424	0.0592365	-0.724932	0.468494	0.912193	6464.01	7295.12	7675.61	8445.37	8450.73	8835.27	6528.11	7720.4	6977.13	7931.12	8943.82	8142.87
ENSMUSG00000010609	Psen2	3857.62	0.0631455	0.0616187	1.02478	0.305468	0.853498	4394.28	3977.3	3727.12	3545.1	3516.12	3274.92	4663.64	4113.89	4284.05	3715.8	3347.22	3731.98
ENSMUSG00000010660	Plcd1	192.127	-0.152304	0.177451	-0.858284	0.390736	0.891717	197.402	157.325	129.209	242.941	207.833	191.265	217.604	188.349	190.054	193.677	244.918	144.947
ENSMUSG00000010663	Fads1	13032.7	-0.0267686	0.0372526	-0.71857	0.472406	0.913835	15152.1	14821.9	14726.1	11528.8	11341.1	11497.4	15021.2	14400.1	14144.3	11835.3	11076.1	10847.7
ENSMUSG00000010721	Lmbr1	405.242	-0.0349024	0.10872	-0.321029	0.748188	0.97216	425.909	400.855	437.982	370.744	391.816	424.491	407.183	433.395	411.457	357.558	371.674	429.844
ENSMUSG00000010751	Tnfrsf22	733.092	-0.0315481	0.0854687	-0.369119	0.712039	0.967406	882.924	772.615	811.36	685.071	664.383	622.587	866.293	824.508	740.622	657.275	623.038	646.432
ENSMUSG00000010755	Cars	6231.3	-0.0929261	0.0526138	-1.76619	0.0773633	0.578242	5782.07	5168.01	6477.58	6954.33	6141.85	7996.04	5491.19	5121.95	5947.51	6797.1	6115.44	6782.53
ENSMUSG00000010911	Apip	1483.63	0.0879911	0.0672181	1.30904	0.190521	0.760791	1587.59	1407.3	1541.96	1480.67	1332.17	1420.83	1659.23	1358.81	1516.51	1487.2	1401.84	1609.41
ENSMUSG00000010914	Pdhx	1913.46	0.0178314	0.0622775	0.286322	0.774632	0.975345	1758.67	1702.55	1859.29	1994.19	2047.66	2014.14	1797.7	1925.77	1729.1	2006	2094.7	2031.76
ENSMUSG00000010936	Vac14	6920.45	-0.0190071	0.0454206	-0.418468	0.675605	0.963752	7392.39	7092.54	6991.56	6697.58	6717.65	6872.85	7213.06	7093.85	6926.19	6996.92	6766.41	6284.38
ENSMUSG00000011008	Mcoln2	1718.42	0.135867	0.0822507	1.65187	0.0985615	0.628638	1394.97	1023.69	1251.24	2299.31	1995.42	1846.29	1538.89	1338.62	1208.9	2355.68	2161.3	2206.7
ENSMUSG00000011096	Akt1s1	2252.17	0.0578719	0.0607653	0.952383	0.340903	0.870627	2262.34	2145.43	2185.16	2340.75	2345.22	2094.16	2241.15	2180.43	2183.66	2347.79	2270.87	2429.12
ENSMUSG00000011114	Tbrg1	5279.36	0.0484807	0.0521591	0.929478	0.352642	0.876236	4821.39	4550.56	4450.13	5630.25	5886.32	5887.25	4867.23	4431.97	4813.07	6230.97	5728.73	6054.47
ENSMUSG00000011148	Adssl1	6908.48	0.0529397	0.0617592	0.857194	0.391338	0.891717	9084.07	7089.31	7536.9	5959.54	5601.26	5536.92	9439.38	7395.59	7466.96	6466.71	5302.27	6022.81
ENSMUSG00000011158	Brf1	2860.45	-0.0790754	0.0659819	-1.19844	0.230746	0.799714	3104.59	3248.86	3048.77	2503.1	2905.11	2702.1	2823.9	2986.68	3333.78	2478.37	2521.16	2669.03
ENSMUSG00000011171	Vipr2	384.346	0.10579	0.195709	0.540549	0.588818	0.946053	21.5347	19.3962	18.0513	969.462	624.634	560.133	15.6609	27.868	24.4915	863.222	934.557	533.139
ENSMUSG00000011179	Odc1	17904.9	0.195354	0.0564599	3.46005	0.000540066	0.0336388	14126.8	12316.6	13825.4	20728.3	20461.9	18847.4	15241.3	14635.5	15838.1	23260.5	21517.4	24059.6
ENSMUSG00000011254	Thg1l	856.431	0.0117408	0.0805561	0.145747	0.884121	0.987965	929.582	904.078	877.864	788.695	855.18	767.011	947.894	888.893	889.53	857.964	761.61	808.873
ENSMUSG00000011256	Adam19	62.1287	1.20141	0.374519	3.20787	0.00133721	0.0601316	74.1752	101.291	40.853	17.2707	18.1712	12.6859	188.755	106.667	68.5761	52.582	46.1907	18.3267
ENSMUSG00000011257	Pabpc4	5561.23	-0.0384891	0.0532023	-0.723448	0.469405	0.912193	6112.27	6075.32	6170.7	5096.01	5048.18	5728.19	5679.12	5808.08	5563.48	5029.47	5247.48	5176.45
ENSMUSG00000011267	Zfp296	68.0105	0.0739162	0.282996	0.261192	0.793945	0.980474	66.9969	56.0335	52.2538	61.0231	116.977	63.4297	42.0371	54.775	54.8609	78.8731	80.5653	88.3012
ENSMUSG00000011306	Sugp1	2470.54	-0.0292929	0.0553662	-0.529075	0.596754	0.947755	2293.45	2240.26	2383.73	2751.8	2662.08	2667.95	2142.24	2327.46	2260.07	2629.98	2568.42	2719.01
ENSMUSG00000011382	Dhdh	1657.93	0.0393021	0.0695365	0.5652	0.571938	0.939918	1668.94	1864.19	1719.63	1568.18	1612.69	1444.25	1715.28	1780.67	1778.08	1573.08	1520	1650.23
ENSMUSG00000011427	Zfp790	810.315	-0.0344164	0.0845949	-0.406838	0.684127	0.964607	802.767	810.33	742.004	911.893	848.366	855.813	676.714	788.953	727.887	823.785	913.073	822.201
ENSMUSG00000011658	Fuz	582.622	0.00204643	0.100535	0.0203555	0.98376	0.997306	641.256	620.678	541.54	597.566	640.534	484.993	646.217	553.516	548.609	589.795	573.625	553.132
ENSMUSG00000011752	Pgam1	60646.4	0.0331572	0.0396318	0.836631	0.4028	0.893388	66955.1	61868.5	68491.5	53481.6	53466.4	61577.5	62428.3	60535.1	66620.7	55449.5	55176.5	61706.7
ENSMUSG00000011831	Evi5	2514.79	-0.0943782	0.0779735	-1.21039	0.22613	0.793275	2469.32	2613.1	2945.22	2587.15	2399.73	2615.25	2339.24	2718.57	2360	2284.69	2498.6	2346.65
ENSMUSG00000011832	Evi5l	1933.82	-0.0213806	0.0630067	-0.339339	0.734354	0.97095	1725.17	1686.39	1776.63	2239.43	2022.68	2156.61	1745.77	1767.22	1758.49	2069.1	2218.23	2040.09
ENSMUSG00000011837	Snapc2	1519.17	0.0242802	0.0571186	0.425084	0.670776	0.963233	1519.39	1386.83	1371.9	1686.77	1626.32	1594.52	1421.84	1307.87	1322.54	1724.69	1644.61	1622.74
ENSMUSG00000011877	Git1	6653.3	-0.0102561	0.0451317	-0.227249	0.82023	0.981833	6391.03	6133.51	6033.89	6783.93	7082.21	7311	6310.5	6295.28	6470.65	6897.01	6949.02	7181.56
ENSMUSG00000011884	Gltp	16274.9	0.0235773	0.0402997	0.58505	0.558514	0.938207	17713.5	16562.2	16501.8	15769.3	15618.1	15695.4	17630.8	16353.7	15557	16619.4	15741.4	15536
ENSMUSG00000011958	Bnip2	11650.5	-0.0151778	0.0438689	-0.345982	0.729356	0.970231	11694.6	12484.7	11783.7	12064.2	11445.6	11155.8	11581.6	11645.9	11659.9	11417.3	11338.2	11535
ENSMUSG00000011960	Ccnt1	3477.07	-0.119272	0.0646881	-1.8438	0.065212	0.538957	2975.38	3717.6	3697.67	3741.98	3997.66	3628.18	3008.53	3362.42	3128.05	3372.26	3681.29	3413.76
ENSMUSG00000012017	Scarf2	102.165	-0.0200329	0.208618	-0.0960271	0.923499	0.996246	104.085	96.981	97.8572	115.138	90.8558	94.6566	102.208	113.394	114.62	87.6367	97.7525	110.793
ENSMUSG00000012076	Brms1l	1359.13	-0.0687836	0.0900325	-0.763986	0.444875	0.905577	1232.27	1481.65	1336.75	1506	1403.72	1352.52	1317.16	1260.79	1357.81	1443.38	1221.37	1396.16
ENSMUSG00000012114	Med15	7406.4	0.0058497	0.0446127	0.131122	0.895679	0.990688	7339.75	7092.54	6984.91	7556.5	7722.74	7555.94	6992.99	7431.15	7260.25	7780.39	7888.95	7270.69
ENSMUSG00000012117	Dhdds	4015.49	0.00546708	0.0457983	0.119373	0.90498	0.992768	4390.69	3964.37	4112.85	4027.53	3962.45	3942.4	3943.24	3871.73	3991.13	4086.5	3929.44	3963.56
ENSMUSG00000012126	Ubxn11	137.911	-0.0184074	0.192941	-0.0954043	0.923994	0.996246	157.921	137.929	134.91	139.317	164.676	103.439	139.299	134.535	143.03	151.612	129.979	118.29
ENSMUSG00000012296	Tjap1	2130.82	0.0384361	0.0525293	0.731708	0.464347	0.911365	1654.58	1690.7	1644.57	2567.58	2587.12	2504.01	1715.28	1711.48	1629.17	2750.92	2569.49	2544.91
ENSMUSG00000012405	Rpl15	43908.9	0.0759864	0.0355952	2.13474	0.0327826	0.388994	46388.2	41525.1	43048.6	42918.8	41451.8	42632.6	47348.6	42239.2	45374.9	46598.2	42546	44834.5
ENSMUSG00000012422	Tmem167	5156.79	0.0727582	0.0702914	1.03509	0.300625	0.850801	4393.08	5110.9	5689.02	5260.65	5127.68	4942.64	4911.74	5071.01	5212.77	5103.96	5307.64	5750.41
ENSMUSG00000012429	Mplkip	739.911	0.0733746	0.093664	0.783381	0.433403	0.902155	736.966	738.133	850.312	758.759	651.891	671.379	779.746	733.217	769.032	704.599	755.165	729.735
ENSMUSG00000012443	Kif11	8214.19	0.00501816	0.0643502	0.077982	0.937842	0.997306	7995.37	9124.83	9817.07	7305.5	7650.06	8447.86	7518.86	9035.96	8159.58	7232.66	8634.45	7648.05
ENSMUSG00000012483	Rpa3	793.023	-0.0298657	0.0868954	-0.343698	0.731074	0.97068	878.138	784.468	909.217	668.952	657.569	794.335	969.325	812.977	963.985	720.374	663.858	693.081
ENSMUSG00000012519	Mlkl	2924.32	0.00319307	0.0681751	0.0468362	0.962644	0.997306	1446.42	1295.23	1378.55	5182.36	4128.26	4196.12	1341.06	1275.2	1306.87	5247.69	4213.03	4081.02
ENSMUSG00000012535	Tnpo3	9211.98	-0.0738285	0.0427005	-1.72898	0.0838123	0.594417	7860.18	8070.97	8067.04	10745.8	10990.1	10734.3	7227.08	8031.75	7968.55	10253.5	10457.4	10137.1
ENSMUSG00000012609	Ttll5	731.754	-0.182582	0.0895707	-2.03841	0.0415091	0.435064	841.051	862.053	811.36	677.011	653.026	691.872	884.427	738.021	838.588	616.963	591.886	574.791
ENSMUSG00000012640	Zfp715	2276.87	-0.100438	0.0644473	-1.55846	0.119125	0.66758	2504.01	3078.61	3058.27	1618.84	1754.65	1696.01	2811.54	3133.71	2940.94	1481.94	1581.23	1662.73
ENSMUSG00000012848	Rps5	37054.7	0.0742832	0.0366835	2.02497	0.0428701	0.439939	40185	35392.7	36872.2	36645	34298.1	35002.5	41606.8	35127.1	37865.8	39774.8	35416.5	36470.1
ENSMUSG00000013033	Adgrl1	84.0265	-0.510076	0.292064	-1.74645	0.0807323	0.588388	101.692	151.937	111.158	62.1745	49.9707	64.4055	93.1409	117.238	129.315	25.4147	41.8939	59.9782
ENSMUSG00000013076	Amotl1	451.453	-0.0951356	0.113768	-0.836224	0.403029	0.893388	500.084	490.293	598.544	324.689	398.63	406.926	454.165	577.54	608.368	309.358	385.639	363.201
ENSMUSG00000013089	Etv5	8316.46	0.128442	0.0800424	1.60468	0.108565	0.644972	11449.3	13161.4	12761.3	4144.97	3961.31	4351.28	11091.2	14106	11101.5	4550.98	4938.11	4180.15
ENSMUSG00000013150	Gfod2	287.137	-0.132659	0.159291	-0.83281	0.404952	0.893388	267.988	265.081	206.165	324.689	356.609	356.182	281.896	221.022	220.423	295.336	287.887	362.368
ENSMUSG00000013155	Enkd1	641.683	0.147599	0.0961795	1.53462	0.124877	0.675816	763.286	730.59	689.751	496.245	483.807	565.012	780.571	763.007	713.192	577.526	568.254	568.96
ENSMUSG00000013160	Atp6v0d1	13193.2	0.0236854	0.043256	0.547563	0.583992	0.944545	13550.1	12211	11932.9	15140.6	12785.7	13253.9	13083.4	12119.7	12438.7	14689.7	13846.5	13266
ENSMUSG00000013236	Ptprs	3863.52	0.0250282	0.0535667	0.467234	0.640332	0.954473	3548.44	4427.72	4242.06	2751.8	3862.51	3875.07	3575.62	4762.54	4660.24	2870.1	3861.76	3924.41
ENSMUSG00000013275	Slc41a1	1083.88	-0.034372	0.0737026	-0.466361	0.640957	0.954529	1024.1	1022.61	973.822	1154.83	1179.99	1161.25	1019.6	961.926	1093.3	1103.35	1173.03	1138.75
ENSMUSG00000013419	Zfp651	89.4313	-0.0445081	0.273631	-0.162657	0.870788	0.986068	92.1208	105.602	96.9071	42.601	113.57	84.8982	108.802	101.862	97.9659	71.8621	87.0105	69.9746
ENSMUSG00000013465	Nelfb	4604.84	0.0225195	0.0442944	0.508404	0.61117	0.948286	4400.26	4531.17	4436.83	4781.68	4774.47	4826.51	4404	4165.79	4326.17	5027.72	4772.69	4810.75
ENSMUSG00000013495	Tmem175	1366.67	-0.00595923	0.0710122	-0.0839184	0.933121	0.997306	1409.33	1508.59	1415.6	1316.03	1303.78	1300.8	1333.65	1442.41	1465.57	1371.51	1296.56	1236.22
ENSMUSG00000013539	Tango2	1502.43	0.0253377	0.0701222	0.361336	0.717848	0.968046	1550.5	1565.7	1559.06	1349.42	1545.68	1288.11	1616.37	1661.51	1645.83	1389.92	1412.58	1444.47
ENSMUSG00000013593	Ndufs2	9912.02	0.0356135	0.0376279	0.946466	0.343911	0.871442	10305.6	10121.6	9514.95	10058.5	9642.07	9523.24	10276.8	9756.68	9800.51	10146.6	9854.74	9943.05
ENSMUSG00000013622	Atraid	2772.13	0.0688535	0.0523757	1.31461	0.188642	0.757984	2977.77	2715.47	2738.1	2607.87	2564.41	2555.73	3229.44	2785.84	2978.16	2837.68	2595.28	2679.86
ENSMUSG00000013629	Cad	4106.9	-0.183244	0.0606788	-3.0199	0.00252858	0.0894655	4434.96	4794.09	4515.68	3653.33	4214.57	4320.05	4151.78	4468.49	3987.21	3473.04	3864.98	3404.6
ENSMUSG00000013646	Sh3bp5l	1812.01	-0.00561906	0.0608326	-0.0923692	0.926405	0.996437	1609.12	1714.41	1648.37	1844.51	2041.98	2039.51	1559.49	1600.97	1786.9	1907.85	1955.05	2035.93
ENSMUSG00000013662	Atad1	5226.78	-0.0232172	0.0623591	-0.372315	0.709659	0.966975	4365.57	4482.68	4802.6	6490.33	5659.18	5897.99	4388.34	4624.17	4256.62	5874.29	5957.53	5922.01
ENSMUSG00000013663	Pten	7414.69	-0.00359977	0.0636823	-0.056527	0.954922	0.997306	6621.93	8270.32	8452.77	7367.68	7383.17	7381.26	6439.91	7724.24	7204.41	6890.88	7696.67	7543.09
ENSMUSG00000013698	Pea15a	20926.4	-0.031093	0.043314	-0.71785	0.47285	0.913983	20448.4	21870.3	21562.8	20118.1	21041.1	21878.4	21025.1	20039	21466.3	20771.7	20115.5	20779.9
ENSMUSG00000013701	Timm23	6535.47	0.0762534	0.0410254	1.85869	0.0630711	0.531923	6387.44	5660.46	6282.81	6743.63	6474.61	6720.62	6590.75	6054.08	6487.3	7130.12	6825.49	7068.26
ENSMUSG00000013707	Tnfaip8l2	2510.66	0.00521726	0.0723471	0.0721144	0.942511	0.997306	3512.55	3163.74	2873.96	1797.3	1923.87	1742.85	3339.06	3056.83	3234.83	1885.94	1743.43	1853.49
ENSMUSG00000013736	Trnt1	2151.19	0.0347957	0.069414	0.501278	0.616175	0.949031	1884.29	2038.76	2303.92	2314.27	2157.83	2268.83	2020.25	1947.88	1972.05	2250.51	2333.17	2322.49
ENSMUSG00000013787	Ehmt2	11700.2	-0.0273075	0.0354826	-0.769604	0.441535	0.904628	12384.9	13017	12264.5	10905.9	11518.2	10745	12153.7	12560.8	12319.2	10591.8	11049.3	10891.9
ENSMUSG00000013822	Elof1	3458.26	0.0571131	0.061509	0.928533	0.353131	0.876236	3816.43	3267.18	3375.6	3272.22	3182.23	3335.43	4062.76	3211.55	3773.65	3559.8	3196.83	3445.41
ENSMUSG00000013833	Med16	2857.09	-0.0206431	0.053244	-0.387708	0.698232	0.965225	3144.07	2996.71	3022.17	2671.2	2747.25	2685.52	3010.18	3042.42	2967.39	2615.96	2834.82	2547.41
ENSMUSG00000013846	St3gal1	7057.85	0.00722015	0.0683025	0.105708	0.915814	0.994115	4321.3	3989.15	4248.71	9335.39	10887.9	9477.37	4178.98	4368.55	4022.48	9009.06	11062.1	9793.11
ENSMUSG00000013858	Tmem259	6520.84	-0.0178278	0.0437714	-0.407294	0.683792	0.964607	6663.8	6628.11	6480.43	6215.15	6532.53	6296.13	6894.08	6679.67	7052.57	6320.36	6133.7	6353.52
ENSMUSG00000013878	Rnf170	1019.69	3.31181e-05	0.0809057	0.000409342	0.999673	0.999905	1015.72	1175.62	1145.78	1016.67	993.736	910.46	969.325	1117.6	966.924	917.557	1050.57	956.319
ENSMUSG00000013973	Dedd	2388.64	0.0697082	0.0588872	1.18376	0.236509	0.802613	2069.73	2100.18	2000.85	2735.68	2422.44	2657.22	2145.54	2206.38	2120.96	2816.64	2734.92	2653.2
ENSMUSG00000013997	Nit1	1647.72	-0.00695482	0.0622955	-0.111642	0.911107	0.994086	1710.81	1672.38	1615.12	1605.02	1709.23	1576.96	1682.31	1653.82	1683.05	1682.63	1554.37	1626.91
ENSMUSG00000014039	Prdm15	691.999	-0.109111	0.089215	-1.22302	0.221323	0.785755	660.398	711.194	654.598	715.007	791.581	686.992	693.199	650.574	709.273	649.388	692.861	688.916
ENSMUSG00000014074	Rnf168	1796.51	-0.00677696	0.0853401	-0.0794112	0.936706	0.997306	1784.99	2094.79	2114.86	1625.75	1520.7	1754.56	1695.49	2127.58	1959.32	1624.78	1695.09	1560.27
ENSMUSG00000014075	Dynlt2b	509.505	0.165921	0.099816	1.66227	0.0964588	0.623872	445.051	453.655	446.533	518.121	487.214	470.356	611.598	533.336	494.728	581.031	513.469	558.963
ENSMUSG00000014077	Chp1	7086.07	-0.00336319	0.042822	-0.0785387	0.9374	0.997306	6820.53	6835	6864.25	7466.7	7375.22	7311	6507.5	7046.76	6707.73	7263.33	7291.69	7543.09
ENSMUSG00000014158	Trpv4	289.393	0.00324188	0.128909	0.0251486	0.979936	0.997306	409.16	237.065	208.065	345.414	241.904	224.444	450.868	263.305	274.305	359.311	240.622	218.254
ENSMUSG00000014164	Klhl3	171.949	-0.159472	0.2415	-0.660339	0.509036	0.927016	302.683	270.469	232.767	59.8717	122.655	69.2847	236.561	277.719	270.386	57.8402	77.3426	85.8021
ENSMUSG00000014177	Tvp23b	1216.45	0.0140827	0.0688884	0.204428	0.838019	0.983886	1316.01	1234.89	1189.49	1296.45	1170.9	1093.92	1314.69	1157	1235.35	1239.18	1159.07	1190.4
ENSMUSG00000014195	Dnajc7	7924.58	-0.0283957	0.0367166	-0.773375	0.439301	0.903397	8520.57	8533.25	8071.79	7836.29	7692.08	7604.73	8051.33	8182.62	7921.52	7672.6	7548.43	7459.79
ENSMUSG00000014226	Cacybp	4963.31	0.0397752	0.0559506	0.710898	0.477147	0.915086	4559.38	5004.22	5054.37	5350.46	4872.14	5061.69	4591.93	4595.34	4749.39	5032.98	5179.81	5508
ENSMUSG00000014232	Cluap1	561.529	0.0458727	0.113253	0.405045	0.685444	0.964607	658.006	502.146	577.642	520.424	553.085	499.631	607.477	633.276	564.284	516.18	541.399	564.795
ENSMUSG00000014243	Zswim7	321.276	0.0576314	0.139714	0.412495	0.679977	0.964607	352.93	316.805	333.474	251.001	330.488	326.907	347.836	350.752	300.755	300.594	307.222	336.544
ENSMUSG00000014245	Pigl	418.547	0.0737022	0.105537	0.698355	0.484955	0.916566	425.909	403.01	413.28	382.258	428.158	403.022	412.952	431.473	446.725	410.14	404.975	460.666
ENSMUSG00000014294	Ndufa2	5373.42	0.103115	0.0596652	1.72823	0.0839466	0.594417	5736.61	4679.87	4772.2	5578.43	5387.75	5305.65	5633.79	4582.84	5268.61	6372.07	5301.19	5862.04
ENSMUSG00000014301	Pam16	763.502	0.144897	0.114082	1.27011	0.204044	0.771737	768.072	595.894	668.849	652.832	794.988	791.407	846.511	746.67	809.198	915.804	804.578	767.221
ENSMUSG00000014303	Glis2	53.3899	-0.203396	0.280278	-0.725693	0.468027	0.912193	29.9093	40.9475	38.9529	79.4452	54.5135	64.4055	52.7524	48.0483	59.7592	58.7166	59.0812	54.147
ENSMUSG00000014313	Cox6c	9155.27	0.094137	0.0436992	2.1542	0.0312242	0.378712	9399.91	8651.78	8790.05	9126.99	8601.77	8639.12	10226.5	8619.86	9635.93	9974.81	8833.17	9363.26
ENSMUSG00000014349	Ube2z	11338.5	0.000173815	0.042046	0.00413393	0.996702	0.998794	8853.17	9017.08	9384.79	13916.7	13759	13788.6	8455.22	8703.46	8708.19	13959.7	14207.4	13308.5
ENSMUSG00000014353	Tmem87b	2953.28	0.151421	0.0606154	2.49807	0.0124873	0.230812	3237.39	3272.57	2811.26	2820.88	2408.81	2375.2	3485.78	3498.88	3075.15	3124.25	2776.82	2552.41
ENSMUSG00000014355	Anapc1	10873.4	-0.0854337	0.0398799	-2.14228	0.0321712	0.384735	10597.5	12013.8	11393.2	10691.7	11520.5	11163.6	9817.71	11378.8	10408.9	10030	11349	10116.3
ENSMUSG00000014361	Mertk	2593.37	0.342364	0.0898042	3.81234	0.000137658	0.0122855	4193.29	3867.39	3429.75	1233.13	915.372	910.46	4626.55	4473.29	3556.16	1597.62	1342.75	974.646
ENSMUSG00000014402	Tsg101	5733.01	0.0478511	0.0391669	1.22172	0.221812	0.78597	6053.65	5673.39	5988.29	5729.26	5335.51	5400.31	6036.85	5766.75	5795.66	5840.99	5545.04	5630.45
ENSMUSG00000014418	Hps5	2549.58	0.0105434	0.0540072	0.195222	0.845219	0.984148	2582.97	2840.47	2769.45	2218.71	2425.85	2573.29	2571.68	2651.3	2688.18	2285.57	2538.34	2449.11
ENSMUSG00000014426	Map3k4	2096.61	-0.0928463	0.0948492	-0.978883	0.327638	0.862106	2417.87	2234.87	2296.32	1853.72	2333.86	1857.03	2087.84	2090.1	2320.81	1720.31	1857.3	2089.24
ENSMUSG00000014444	Piezo1	33032.7	-0.0902774	0.0515793	-1.75027	0.0800725	0.586283	28679.5	27482.3	27277.5	38552.8	37801.7	42115.4	26902.1	28689.6	27616.6	37948.5	37399.5	35926.9
ENSMUSG00000014470	Rnf166	2194.28	-0.0298411	0.0613855	-0.486126	0.626878	0.950542	2524.35	2088.32	2055	2300.46	2271.4	2117.58	2251.04	2123.73	2043.57	2277.68	2210.71	2067.58
ENSMUSG00000014496	Ankrd28	6086.55	-0.0384446	0.0725113	-0.530188	0.595982	0.947659	5638.51	5245.59	5804.93	6311.86	7127.64	6627.91	5123.58	6157.87	5430.25	5739.33	6780.37	7050.77
ENSMUSG00000014498	Ankrd52	7976.49	-0.228831	0.0687334	-3.32925	0.000870809	0.045687	8095.86	7165.82	8004.34	8842.6	9173.03	9176.81	7110.86	7344.66	7572.76	6945.21	8508.76	7777.17
ENSMUSG00000014504	Srp19	2475.25	0.0404762	0.0506979	0.798381	0.424649	0.899784	2326.95	2330.78	2430.28	2602.12	2462.19	2540.12	2413.42	2319.77	2457.96	2678.18	2458.85	2682.36
ENSMUSG00000014547	Wdfy2	9484.17	-0.0100454	0.0743361	-0.135134	0.892506	0.990278	11950.6	13239	13209.8	6765.51	6751.72	6417.13	11153.8	13325.7	11137.7	6989.91	7185.35	5683.77
ENSMUSG00000014550	Rbsn	2952.72	-0.0257232	0.0538201	-0.477948	0.632687	0.953421	3135.7	3297.35	3100.08	2672.35	2847.19	2854.34	3042.33	3203.86	3048.7	2834.17	2798.3	2598.22
ENSMUSG00000014551	Mrps25	2208.75	0.046547	0.0607163	0.766632	0.4433	0.905509	2167.83	2274.74	2278.27	1950.44	2191.9	2141	2330.17	2304.4	2382.53	2162.87	2044.21	2276.67
ENSMUSG00000014554	Dguok	792.735	0.163101	0.0878429	1.85674	0.0633483	0.532761	875.746	887.915	790.458	649.378	734.796	629.418	884.427	886.971	923.819	781.72	732.607	735.566
ENSMUSG00000014592	Camta1	479.384	0.0154254	0.101348	0.152202	0.879028	0.986884	526.404	445.035	485.486	458.249	441.786	450.839	534.118	517.96	525.097	455.711	481.243	430.677
ENSMUSG00000014599	Csf1	983.337	0.191702	0.147017	1.30395	0.192251	0.762198	90.9244	74.3521	99.7573	1875.6	1683.1	1564.27	164.027	166.247	214.545	1828.1	2418.03	1621.08
ENSMUSG00000014601	Strip1	4843.99	-0.0226211	0.0487063	-0.464438	0.642334	0.95552	4591.68	4489.14	4256.31	5437.97	5377.53	5076.33	4406.47	4361.82	4476.06	5463.27	5343.09	4848.24
ENSMUSG00000014606	Slc25a11	7531.38	0.0460155	0.038282	1.20202	0.229357	0.797625	8022.88	7762.79	7658.51	7113.22	7261.65	7085.58	7980.45	7612.77	7719.71	7541.14	7286.32	7331.5
ENSMUSG00000014633	Cmc2	1488.19	0.110224	0.0636913	1.7306	0.0835235	0.594417	1385.4	1453.64	1502.06	1401.23	1455.96	1524.26	1471.3	1475.08	1460.67	1623.91	1551.15	1553.6
ENSMUSG00000014668	Chfr	3082.31	-0.01716	0.0485574	-0.353395	0.723792	0.969323	2921.54	3031.19	2907.21	3231.92	3396.87	3273.95	2890.67	2751.24	2795.95	3229.41	3339.7	3218
ENSMUSG00000014686	Ceacam16	115.582	0.0459878	0.23849	0.192829	0.847093	0.984148	93.3172	106.679	123.509	58.7204	122.655	140.521	126.111	160.481	131.274	95.524	99.9009	128.287
ENSMUSG00000014748	Tex261	8118.9	-0.0446017	0.0439776	-1.01419	0.31049	0.853498	8167.64	8788.63	8595.28	7736.12	8170.21	8035.08	8132.11	8365.2	8232.08	7970.56	7729.97	7503.94
ENSMUSG00000014763	Fam120b	2992.19	-0.0516739	0.0486138	-1.06295	0.287806	0.843803	3072.29	3003.18	2771.35	3339	3056.16	3022.18	2945.07	2804.1	2809.66	3196.99	2961.58	2924.77
ENSMUSG00000014767	Tbp	1466.99	0.0189344	0.0722273	0.26215	0.793206	0.980474	1380.62	1355.58	1466.91	1586.6	1418.49	1545.73	1402.88	1499.11	1337.23	1541.53	1533.96	1535.28
ENSMUSG00000014769	Psmb1	11913.5	0.0733393	0.03541	2.07115	0.0383452	0.418916	12341.8	11370.5	11577.6	11914.5	11386.5	11659.4	12420.7	11375.9	12122.3	12695.9	11970.9	12125.6
ENSMUSG00000014771	Pdcd2	1123.21	0.081194	0.0714941	1.13567	0.256093	0.818993	1121	925.63	984.272	1313.72	1130.02	1232.49	994.053	946.551	941.452	1359.25	1295.49	1234.55
ENSMUSG00000014778	Fhod1	6198.56	-0.196252	0.0531386	-3.69321	0.000221439	0.0175376	7238.06	7061.29	6973.51	5541.59	6118	5777.96	6799.29	6559.55	7093.71	4868.22	5080.98	5270.58
ENSMUSG00000014786	Slc9a5	947.29	-0.0833574	0.0921107	-0.904969	0.365482	0.88053	1104.25	992.439	970.021	832.447	848.366	896.798	1204.24	957.122	1115.83	931.578	745.497	768.887
ENSMUSG00000014791	Elmo3	93.5274	-0.293843	0.20822	-1.41122	0.158181	0.730456	111.263	86.2053	86.4563	104.776	91.9915	93.6808	122.814	84.565	102.864	91.1422	66.6006	79.9709
ENSMUSG00000014837	Matcap1	590.178	0.0071466	0.0973351	0.0734226	0.94147	0.997306	466.586	489.215	483.586	700.039	667.79	731.881	504.445	432.434	493.748	683.566	754.091	674.755
ENSMUSG00000014846	Tppp3	56.2075	0.0943968	0.280017	0.337111	0.736033	0.971722	56.2296	46.3354	39.9029	62.1745	59.0563	47.8162	72.5345	45.1654	65.6372	60.4693	55.8586	63.3103
ENSMUSG00000014850	Msh3	808.969	-0.226572	0.0821587	-2.75774	0.00582031	0.148729	882.924	897.613	911.117	751.851	750.696	898.75	802.001	867.752	892.469	646.759	691.787	713.907
ENSMUSG00000014856	Tmem208	2007.22	0.105142	0.0640486	1.64159	0.100674	0.630679	1985.98	1759.67	2013.2	1856.02	1851.19	2060.98	2126.58	1855.62	2370.78	2140.97	1931.42	2134.22
ENSMUSG00000014859	E2f4	4660.07	0.0241265	0.0515242	0.468257	0.639601	0.954359	5060.66	4387.85	4902.36	4604.37	4419	4662.57	4911.74	4514.62	4530.92	4860.33	4592.22	4474.21
ENSMUSG00000014867	Surf4	21921.5	-0.0324746	0.0377631	-0.859956	0.389813	0.891187	21972.6	20825	21083	24236.5	23096.7	22775.2	20388	20246.6	19904.7	22560.3	23463.8	22505.2
ENSMUSG00000014873	Surf2	1054.81	0.0310999	0.0866431	0.358943	0.719638	0.968202	1141.34	1089.42	1010.87	896.925	1031.21	1015.85	1200.94	1109.92	1151.1	1050.76	935.631	1023.79
ENSMUSG00000014905	Dnajb9	1893.83	-0.0357405	0.115858	-0.308485	0.757713	0.972985	1530.16	2070.01	1891.59	2363.78	1852.32	1817.02	1897.44	1750.88	1682.07	1982.34	1835.81	2052.59
ENSMUSG00000014907	Naf1	1016.37	0.05973	0.0805387	0.741631	0.458311	0.909521	920.011	959.034	1034.63	1094.96	1011.91	1017.8	984.162	1009.01	907.164	1054.27	1124.69	1078.77
ENSMUSG00000014956	Ppp1cb	7868.73	-0.0284505	0.0848821	-0.335176	0.737492	0.971722	6053.65	8075.28	8352.06	9019.91	8388.26	8356.13	6380.57	7438.83	6939.91	7602.49	9020.09	8797.63
ENSMUSG00000014959	Gorasp2	9509.14	0.00330902	0.0402562	0.082199	0.934488	0.997306	8997.93	9053.71	8737.79	10226.6	10010	9900.89	9392.4	8571.81	9006.99	10387.6	9949.27	9874.74
ENSMUSG00000014980	Tsen15	1156.28	0.0297782	0.0677547	0.439499	0.6603	0.959005	1172.45	1109.89	1200.89	1088.05	1074.37	1210.04	1210.83	1103.19	1260.82	1175.21	1033.38	1236.22
ENSMUSG00000015002	Efr3a	6650.49	-0.0263284	0.045605	-0.577315	0.563727	0.938207	6376.67	6739.1	6659.99	6834.59	7032.24	7073.87	5721.99	6644.12	6147.36	6666.53	7188.57	6720.89
ENSMUSG00000015013	Trappc2l	2375.42	0.0690517	0.0660427	1.04556	0.295763	0.847909	2634.42	2372.8	2328.62	2221.01	2177.13	2273.71	2676.36	2297.67	2504.99	2531.83	2058.17	2428.28
ENSMUSG00000015016	Acsf3	890.084	0.114422	0.074489	1.5361	0.124514	0.675816	864.978	872.829	826.561	849.718	842.688	858.74	929.761	927.332	944.391	971.015	914.147	878.847
ENSMUSG00000015023	Ddx19a	5556.85	-0.0496552	0.0417284	-1.18996	0.234062	0.801387	5654.06	5843.64	5769.77	5409.18	5541.07	5712.58	5582.69	5514.02	5549.77	5281.87	5517.11	5306.4
ENSMUSG00000015027	Galns	4774	-0.0282713	0.0549724	-0.514282	0.607055	0.947925	5383.68	4767.15	4787.4	4494.99	4466.7	4812.85	5212.6	4938.4	4896.34	4779.71	4332.26	4415.89
ENSMUSG00000015053	Gata2	98.2745	0.116505	0.252276	0.461816	0.644213	0.955731	15.5529	32.327	49.4036	117.441	139.691	215.661	23.9034	48.0483	41.1457	148.106	177.244	170.771
ENSMUSG00000015087	Rabl6	5983.46	-0.0400678	0.0420753	-0.952288	0.340951	0.870627	6393.42	6182	6055.74	5933.06	5662.59	5976.05	6355.84	6129.04	6016.09	5765.62	5741.62	5590.47
ENSMUSG00000015092	Edf1	7894.76	0.0606465	0.0502976	1.20575	0.227913	0.795144	8337.53	7531.11	7541.65	7755.69	7894.24	7898.46	7897.2	7334.09	7955.81	8588.4	7652.62	8350.3
ENSMUSG00000015094	Npdc1	66.0167	-0.155743	0.252804	-0.616063	0.537853	0.935557	46.6586	70.0418	47.5035	67.9314	91.9915	54.6471	75.0073	82.643	64.6575	72.7385	70.8974	47.4827
ENSMUSG00000015095	Fbxw5	2916.51	0.000293295	0.0681894	0.00430118	0.996568	0.998794	3156.03	2858.78	2557.59	2902.63	2863.09	3088.54	2964.02	2867.52	2867.46	3084.81	2956.21	2831.47
ENSMUSG00000015112	Slc25a13	5448.65	-0.0163589	0.0450663	-0.362996	0.716608	0.968046	4428.98	4673.41	4900.46	5905.43	6346.28	6720.62	4219.37	4771.19	4638.69	5639.42	6436.63	6703.4
ENSMUSG00000015120	Ube2i	13928.1	-0.0176249	0.0319164	-0.552223	0.580796	0.942866	13720	14163.5	13717.1	14248.3	14291.6	14113.6	13501.3	13636.1	13608.4	13960.5	14218.2	13958.3
ENSMUSG00000015126	Tsr3	1010.29	0.0630789	0.0753116	0.837573	0.402271	0.893388	981.027	992.439	955.77	969.462	1010.77	1048.05	973.446	956.161	1073.71	1077.06	989.341	1096.27
ENSMUSG00000015127	Unkl	806.379	0.0971435	0.0807902	1.20242	0.229202	0.797625	665.184	726.28	735.354	852.021	929.001	868.499	629.732	684.207	750.419	892.142	1014.05	929.662
ENSMUSG00000015133	Lrrk1	4395.64	-0.0878688	0.0562717	-1.56151	0.118404	0.666748	3426.41	3549.5	3136.18	5805.26	6086.2	5078.28	3072	3487.34	3110.42	5474.67	5908.12	4613.32
ENSMUSG00000015143	Actn1	16876.8	-0.0539325	0.0421075	-1.28083	0.200253	0.768583	14386.4	15074.1	14323.3	19266	20489.1	19195.8	13695.8	15253.4	13942.5	18368.7	20893.3	17632.8
ENSMUSG00000015149	Sirt2	8150.81	0.027531	0.0427846	0.643479	0.519913	0.931022	8950.07	7734.77	7187.28	8850.66	8080.49	7729.64	9050.33	7537.81	7476.76	9539.26	8014.63	7658.05
ENSMUSG00000015165	Hnrnpl	14247.8	-0.0296914	0.0387778	-0.765681	0.443866	0.905577	15136.5	15637.6	16379.2	12506.3	12998.1	13621.8	14746.8	15978	15650.1	12448.8	13118.2	12752.9
ENSMUSG00000015176	Nolc1	5816.8	-0.0109703	0.0606329	-0.18093	0.856422	0.984822	6294.12	6323.16	6563.08	4824.28	5537.66	5735.02	6012.12	6690.24	5857.38	5041.74	5536.44	5386.37
ENSMUSG00000015189	Casd1	1717.41	-0.0694292	0.0837101	-0.8294	0.406878	0.893388	1895.06	2011.82	1945.74	1829.54	1475.27	1539.88	1690.55	1846.98	1758.49	1475.8	1588.75	1551.1
ENSMUSG00000015202	Cnksr3	176.928	-0.0475784	0.167926	-0.283329	0.776925	0.976031	175.867	256.461	226.117	116.289	147.641	145.4	192.052	222.944	244.915	110.422	126.756	158.276
ENSMUSG00000015214	Mtmr1	1991.36	0.0486301	0.0947807	0.51308	0.607895	0.948055	2056.57	2009.66	2296.32	1873.29	1739.89	2040.48	1943.6	2224.64	1847.64	1779.9	2189.23	1895.14
ENSMUSG00000015217	Hmgb3	2952.12	0.0771424	0.0883178	0.873464	0.38241	0.888057	2905.99	3118.48	3605.51	2346.51	2582.58	2978.27	3070.35	3568.06	2924.28	2641.37	2932.58	2751.5
ENSMUSG00000015243	Abca1	3197.61	0.26892	0.104876	2.56417	0.0103422	0.207172	3590.32	5244.52	4271.51	1541.7	2204.39	1236.39	4291.08	6441.35	3491.51	1663.35	2839.12	1556.1
ENSMUSG00000015247	Nipsnap3b	2881.41	0.0173951	0.0502111	0.346439	0.729013	0.970231	3085.45	2654.05	2739.05	3159.39	2684.79	2898.25	3033.26	2560.01	2921.34	3111.1	2759.63	2970.59
ENSMUSG00000015289	Lage3	1704.8	0.135599	0.0730789	1.85552	0.0635219	0.532761	1886.68	1730.57	1675.92	1425.41	1503.66	1540.85	2045.8	1774.9	1952.46	1753.61	1504.96	1662.73
ENSMUSG00000015290	Ubl4a	2983.94	0.00272957	0.0492438	0.0554297	0.955796	0.997306	2999.31	2563.53	2630.74	3410.39	3009.6	3257.36	2906.33	2582.11	2755.78	3359.99	3106.6	3225.49
ENSMUSG00000015291	Gdi1	6554	0.0139996	0.0565391	0.247609	0.804437	0.980625	6136.2	6344.71	5767.87	6615.83	7032.24	6400.54	6931.17	6397.15	6778.26	7143.27	6480.67	6620.09
ENSMUSG00000015305	Sash1	18352.5	-0.0532867	0.0525092	-1.01481	0.310198	0.853498	16248	17509.4	16063.8	19804.9	21755.4	19387	15418.5	19519.1	15574.6	17901.6	22427.2	18619.9
ENSMUSG00000015312	Gadd45b	1499.8	0.22674	0.0955239	2.37364	0.0176137	0.279303	524.012	392.234	576.692	2348.81	2285.02	2074.64	678.363	587.15	666.168	2790.35	2512.56	2561.57
ENSMUSG00000015314	Slamf6	56.4613	-0.230003	0.261897	-0.87822	0.379824	0.887542	53.8368	56.0335	62.7046	73.6883	72.6847	67.3331	42.8613	36.5167	29.3898	62.2221	64.4522	55.813
ENSMUSG00000015335	Zdhhc12	1699.06	0.0166164	0.0674826	0.246232	0.805502	0.980625	1768.24	1493.51	1597.07	1781.18	1685.38	1603.31	1813.36	1659.59	1855.47	1809.7	1557.59	1764.36
ENSMUSG00000015337	Endog	329.459	-0.0396864	0.154021	-0.25767	0.796662	0.980476	338.574	312.494	338.225	264.817	364.559	324.955	408.831	313.275	357.576	287.448	287.887	354.871
ENSMUSG00000015340	Cybb	30553.3	-0.0538045	0.0687899	-0.782158	0.434122	0.902155	10413.2	9649.61	10385.2	60280.5	50415.9	46528.1	9201.99	9542.39	9160.79	51935.3	52199.8	46926.3
ENSMUSG00000015341	Golga7	7272.26	0.00890573	0.0463364	0.192197	0.847588	0.984148	6997.59	7483.7	7706.02	7546.14	7244.62	7252.45	6781.15	6967.96	7097.63	7173.94	7330.36	7685.54
ENSMUSG00000015342	Xk	238.801	-0.0881533	0.151092	-0.583443	0.559595	0.938207	241.668	246.763	253.669	210.702	198.747	276.163	249.75	286.368	257.65	201.564	197.653	244.911
ENSMUSG00000015355	Cd48	6025.71	0.132322	0.0422899	3.12892	0.00175451	0.0713679	6637.48	6269.28	6607.74	5467.9	4853.97	5250.03	7169.38	6213.6	6766.51	6046.06	5230.3	5796.23
ENSMUSG00000015357	Clpx	2592.97	0.030033	0.0535821	0.560505	0.575135	0.940333	2440.6	2537.67	2640.24	2672.35	2604.15	2619.16	2476.07	2569.62	2494.21	2748.29	2690.88	2622.38
ENSMUSG00000015363	Trabd	5087.26	-0.00762323	0.0493261	-0.154547	0.877178	0.98624	5273.62	4825.34	4470.08	5749.99	5242.38	5154.39	5084.84	4420.44	4746.45	5876.92	5197	5005.68
ENSMUSG00000015377	Dennd6b	303.141	-0.0632757	0.1219	-0.519081	0.603704	0.947925	271.577	288.788	290.721	316.629	328.217	314.221	307.448	284.446	318.389	312.863	272.848	331.546
ENSMUSG00000015396	Cd83	2607.63	-0.045256	0.338329	-0.133763	0.89359	0.990688	559.903	290.943	368.627	4683.81	5235.57	4737.71	659.405	357.479	338.962	3614.14	5901.67	4543.35
ENSMUSG00000015452	Ager	109.678	0.0773814	0.210384	0.367811	0.713014	0.967406	113.656	115.3	84.5562	93.2617	101.077	101.488	154.136	111.472	127.356	112.175	104.198	97.4646
ENSMUSG00000015461	Atf6b	4720.57	-0.0390745	0.0468788	-0.833521	0.404551	0.893388	5344.2	4596.9	4615.44	5079.89	4818.77	4610.85	4743.59	4271.49	4446.67	4922.55	4581.48	4614.99
ENSMUSG00000015467	Egfl8	82.7074	-0.199959	0.254086	-0.786976	0.431296	0.902036	70.5861	94.8258	52.2538	108.23	97.67	81.9707	93.1409	66.3066	79.3524	85.0076	77.3426	85.8021
ENSMUSG00000015468	Notch4	482.425	-0.128743	0.181124	-0.710799	0.477209	0.915086	695.093	825.416	722.053	154.285	290.739	238.105	566.264	704.388	963.985	138.466	206.247	284.063
ENSMUSG00000015474	Ppt2	4609.64	0.0344197	0.0482253	0.713727	0.475396	0.914607	4955.38	4599.05	4399.77	4641.21	4432.63	4367.87	4907.62	4462.72	4785.63	4727.12	4414.98	4621.65
ENSMUSG00000015478	Rnf5	2955.05	0.0110003	0.0484445	0.227071	0.820368	0.981833	3127.32	3131.41	3065.88	2926.81	2836.97	2718.69	3165.14	2987.64	2954.65	3012.07	2772.52	2761.5
ENSMUSG00000015488	Cacfd1	1799.88	-0.0115703	0.0698588	-0.165625	0.868452	0.986068	2068.53	1916.99	1889.69	1586.6	1821.66	1724.31	1861.17	1900.79	1736.94	1752.73	1671.46	1667.73
ENSMUSG00000015501	Hivep2	1710.93	-0.0197134	0.222749	-0.0885007	0.929479	0.997306	508.459	668.091	584.293	3276.83	2354.3	2968.51	463.232	585.228	540.772	3179.46	3301.03	2100.9
ENSMUSG00000015522	Arnt	3125.28	-0.0271672	0.0514924	-0.527596	0.59778	0.947761	3039.99	3249.94	3053.52	3357.42	3190.18	3050.48	3057.99	3157.73	2920.36	3190.85	3293.51	2941.43
ENSMUSG00000015536	Mocs2	2456.18	0.00914105	0.0500652	0.182583	0.855125	0.984801	2538.71	2350.17	2433.13	2438.62	2388.37	2464.98	2572.5	2419.71	2527.52	2523.94	2307.39	2509.09
ENSMUSG00000015542	Nat9	815.486	0.208451	0.0824706	2.52758	0.0114852	0.221534	1002.56	878.217	864.563	679.314	643.941	593.312	1089.67	948.473	871.897	820.28	671.377	722.237
ENSMUSG00000015568	Lpl	125016	0.204868	0.125626	1.63078	0.102937	0.635205	100823	107441	143581	90854.2	125927	122485	124700	130382	157340	107962	115712	172989
ENSMUSG00000015575	Atp6v0e	11615.5	0.0585166	0.0435639	1.34324	0.179196	0.750769	12262.8	10611.9	11573.8	11456.2	10878.8	11189	13019.1	10930	12481.8	12525.9	10750.6	11705.7
ENSMUSG00000015597	Zfp318	1632.65	-0.125151	0.080799	-1.54892	0.121401	0.672316	1428.47	1241.36	1446.96	2036.79	1960.21	1800.43	1457.28	1533.7	1373.48	1701.91	1877.71	1733.54
ENSMUSG00000015605	Srf	3505.6	-0.0502326	0.0531887	-0.944421	0.344954	0.872052	3843.95	3649.72	3717.62	3318.28	3450.25	3237.84	3670.41	3780.44	3734.46	3045.38	3322.51	3296.3
ENSMUSG00000015656	Hspa8	162920	-0.0237723	0.061898	-0.384055	0.700938	0.965616	140447	149317	134959	186518	192964	178729	140056	130910	151914	188883	174702	185634
ENSMUSG00000015659	Serac1	451.622	-0.0875969	0.0970667	-0.902441	0.366823	0.881144	486.924	446.113	451.283	481.277	440.651	454.742	482.19	443.005	438.887	439.936	407.123	447.337
ENSMUSG00000015668	Pdzd11	2459.84	0.0950838	0.0559324	1.69998	0.0891353	0.609822	2409.5	2525.82	2534.79	2375.3	2311.14	2376.17	2493.37	2413.95	2533.4	2649.26	2454.55	2440.78
ENSMUSG00000015671	Psma2	11863.3	0.0626539	0.0368846	1.69865	0.0893861	0.610142	11676.6	11380.2	11554.7	11912.2	11520.5	12022.4	12084.4	11103	12064.5	12660.9	11734.6	12645.4
ENSMUSG00000015672	Mrpl32	1520.57	0.00884142	0.0672276	0.131515	0.895368	0.990688	1400.95	1467.65	1464.06	1565.88	1507.07	1634.53	1592.46	1365.53	1511.61	1596.74	1501.74	1638.57
ENSMUSG00000015697	Setdb1	4900.07	-0.0984286	0.0463442	-2.12386	0.0336819	0.393752	5755.75	5791.92	5667.17	4178.36	4484.87	4293.7	5529.11	5743.69	5260.77	4065.47	3998.18	4031.87
ENSMUSG00000015702	Anxa9	366.232	0.0414788	0.109415	0.379097	0.704616	0.966713	366.09	387.924	401.88	282.088	307.774	316.173	422.843	488.17	488.85	279.561	316.89	336.544
ENSMUSG00000015711	Prune1	1500.16	0.111828	0.0602611	1.85572	0.0634937	0.532761	1448.81	1276.92	1262.64	1757.01	1563.86	1528.17	1438.33	1193.52	1295.11	1891.2	1622.05	1724.37
ENSMUSG00000015714	Cers2	21633.2	0.0355824	0.036644	0.971031	0.331533	0.862994	22672.5	21750.7	22580.3	20629.3	19640.8	21192.3	23469	21956.1	22681.1	22130.9	19850.2	21045.7
ENSMUSG00000015733	Capza2	23461.6	0.0690109	0.0551895	1.25044	0.21114	0.775517	20363.5	22350.9	24718.9	24472.6	23330.6	24229.2	21715.9	22611.5	22137.4	24388.4	25636.9	25583.2
ENSMUSG00000015745	Plekho1	10005.7	0.145188	0.0485091	2.99301	0.00276239	0.0949293	11125.1	9108.67	9095.97	10448.8	8258.79	9226.58	11890.7	10144.9	9825.98	11850.2	9734.43	9358.26
ENSMUSG00000015747	Vps45	1809.71	0.0208992	0.0614565	0.340064	0.733808	0.97095	1999.14	1865.27	1746.23	1797.3	1760.33	1723.34	1938.65	1728.78	1798.65	1877.18	1678.98	1802.68
ENSMUSG00000015748	Prpf3	3100.72	0.0219226	0.0500899	0.437666	0.661629	0.959102	3043.57	2793.05	2941.42	3191.62	3312.83	3342.26	2939.3	2786.8	2856.69	3358.24	3259.13	3383.77
ENSMUSG00000015749	Anp32e	9122.01	-0.00656999	0.0597631	-0.109934	0.912462	0.994086	8732.33	10437.3	10613.2	8382.04	8873.21	9026.53	8784.1	9910.44	8521.07	8234.35	9169.4	8780.14
ENSMUSG00000015750	Aph1a	11301.8	0.00074108	0.0381208	0.0194403	0.98449	0.997306	11068.9	10641	10757.6	12181.6	11841.9	11873.1	10289.2	10689.8	10357	12271.8	12028.9	11620.8
ENSMUSG00000015755	Tab2	13189.7	-0.0350442	0.0455814	-0.768827	0.441996	0.90464	13693.7	14215.3	14111.4	12825.2	13078.7	12535.7	12946.6	14293.4	12994.2	11762.6	13637	12182.2
ENSMUSG00000015757	Ppil4	2859.98	-0.010379	0.0577611	-0.179688	0.857398	0.985056	2590.15	2791.97	2865.41	3013.16	2989.16	2930.45	2663.17	2910.76	2682.31	2828.91	3190.38	2863.96
ENSMUSG00000015759	Cnih1	6942.29	0.0950053	0.0421002	2.25665	0.0240301	0.328805	6745.16	6587.16	7386.79	6817.32	6429.19	6929.45	7043.27	6803.64	7015.34	7216.88	6850.19	7483.11
ENSMUSG00000015766	Eps8	2352.33	0.212531	0.108155	1.96505	0.0494082	0.469692	3045.97	3651.87	3811.68	992.489	1065.28	1302.75	3364.61	4042.78	3063.39	1301.41	1347.05	1238.72
ENSMUSG00000015776	Med22	3164.51	-0.138902	0.0577923	-2.40346	0.0162405	0.265692	3385.74	3545.19	3359.45	2880.75	3216.3	3260.29	3334.94	3320.14	3174.1	2689.57	2882.09	2925.6
ENSMUSG00000015790	Surf1	1665.28	0.0732838	0.0773989	0.946831	0.343725	0.871442	1951.29	1709.02	1522.96	1567.03	1477.54	1582.81	1780.39	1723.01	1796.69	1661.59	1627.42	1583.59
ENSMUSG00000015804	Med28	3618.84	0.0885537	0.0468578	1.88984	0.0587793	0.513922	3508.96	3385.71	3458.25	3680.96	3542.24	3639.89	3669.59	3327.82	3658.05	3957.67	3605.03	3991.88
ENSMUSG00000015806	Qdpr	5493.53	0.0898112	0.0409803	2.19157	0.0284105	0.358085	5468.62	5486.97	5521.81	5388.46	5206.04	5340.78	5656.05	5481.35	5410.66	5602.62	5731.95	5627.12
ENSMUSG00000015837	Sqstm1	87112	-0.0573607	0.061723	-0.929326	0.35272	0.876236	47984.2	39141.5	43644.3	147713	132132	120409	45528.6	39791.7	45163.3	131419	125759	126658
ENSMUSG00000015839	Nfe2l2	12761.8	0.0498233	0.0653668	0.762211	0.445934	0.905915	10388.1	10556.9	9871.22	17354.7	15086.6	12825.5	10282.6	10101.7	9985.67	16766.7	15337.5	14584.7
ENSMUSG00000015846	Rxra	3488.16	0.0460456	0.0825146	0.55803	0.576824	0.940395	5809.59	4301.65	4361.77	2333.85	1903.43	1806.28	5467.29	5391.98	4282.09	2185.66	1995.87	2018.43
ENSMUSG00000015852	Fcrls	14492.2	-0.354085	0.0685779	-5.16326	2.42686e-07	6.4495e-05	21057.4	21230.2	20582.3	12600.7	10024.8	13044.1	15622.1	15202.5	16716.9	9764.48	8664.52	9396.58
ENSMUSG00000015854	Cd5l	4629.01	0.354449	0.101405	3.49538	0.000473382	0.0304365	2885.65	5066.72	5187.38	2366.09	4759.71	4394.21	4333.94	7026.58	5151.05	3684.25	5816.81	4875.73
ENSMUSG00000015869	Prpsap1	2943.9	0.0129995	0.0551133	0.235869	0.813534	0.981833	2895.22	2831.84	2518.63	3320.58	3145.88	3009.49	2762.08	2581.15	2705.82	3254.83	3203.27	3098.04
ENSMUSG00000015880	Ncapg	3942.87	-0.0151818	0.0752949	-0.201632	0.840205	0.984148	3583.14	4637.85	4755.1	3548.55	3650.13	4253.69	3328.35	4357.98	3852.02	3443.25	4058.34	3846.1
ENSMUSG00000015882	Lcorl	1029.69	-0.116041	0.107125	-1.08323	0.278707	0.835766	915.226	1038.77	1115.38	1082.3	1043.71	1131	965.204	1193.52	861.12	978.902	1039.83	991.306
ENSMUSG00000015889	Lta4h	7343.45	-0.0245297	0.0457201	-0.536519	0.5916	0.946474	5695.94	5845.8	5874.28	8873.68	9173.03	9015.8	5390.63	5957.99	5685.94	9045.86	9096.35	8466.09
ENSMUSG00000015932	Dstn	12756.8	0.0826349	0.0482033	1.7143	0.0864736	0.601798	10751.8	12183	12211.2	13282.3	13621.6	13898.9	10983.2	11953.4	10961.4	14067.4	15138.7	14029.1
ENSMUSG00000015937	Macroh2a1	10361.7	-0.0321626	0.0412092	-0.780472	0.435113	0.902155	10227.8	10500.9	10395.7	10598.4	10498.4	11062.1	9673.47	10146.8	9781.9	10655.7	10558.3	10240.4
ENSMUSG00000015942	Gtf2ird2	497.372	-0.0522766	0.102024	-0.512393	0.608376	0.948207	543.154	591.584	513.988	442.13	449.736	457.67	597.586	529.492	539.792	453.082	432.904	417.348
ENSMUSG00000015943	Bola1	676.271	0.159549	0.0968912	1.64668	0.0996241	0.629248	887.709	618.523	743.905	597.566	511.064	581.601	862.172	640.964	785.687	649.388	599.405	637.268
ENSMUSG00000015944	Castor2	3203.05	-0.0908619	0.0574534	-1.58149	0.113767	0.65568	3743.45	3893.25	3501.96	2643.57	3279.9	2767.49	3352.25	3718.94	3390.6	2541.47	2927.2	2676.53
ENSMUSG00000015947	Fcgr1	5187.71	0.0183636	0.0640158	0.28686	0.774219	0.975345	7806.34	7051.59	7467.55	2876.15	2829.02	3141.23	8070.29	6862.25	7165.23	3271.48	2913.24	2798.15
ENSMUSG00000015950	Ncf1	37964.3	-0.0155588	0.0639738	-0.243207	0.807845	0.980717	40164.7	43116.7	36605.2	39254	39206.6	31075.7	38008.1	40489.3	39694.8	36079.2	37032.1	34844.8
ENSMUSG00000015961	Adss	9927.29	-0.0185938	0.0354124	-0.525065	0.599538	0.947796	7065.78	8170.11	9310.68	10304.8	11962.3	13202.2	7053.16	8183.58	8849.26	10189.5	11632.5	13203.5
ENSMUSG00000015968	Cacna1d	489.824	-0.0967735	0.133729	-0.723656	0.469277	0.912193	742.948	617.446	697.351	325.84	304.367	391.312	578.628	608.291	655.392	363.692	316.89	275.733
ENSMUSG00000015971	Actr8	2285.17	0.0275244	0.0644658	0.426962	0.669407	0.962907	2354.46	2459.01	2248.82	2320.03	2325.91	2147.83	2255.16	2100.67	2287.5	2212.83	2399.77	2309.99
ENSMUSG00000015980	Lrrc27	2525.3	-0.193267	0.0745769	-2.59151	0.0095556	0.200483	3653.73	3177.74	3114.33	2224.47	1651.3	2089.28	3289.61	2785.84	3101.6	1945.54	1438.36	1831.83
ENSMUSG00000015981	Stk32c	193.386	-0.0634662	0.185546	-0.342051	0.732312	0.97095	253.631	280.167	221.366	128.955	138.555	174.676	201.943	227.749	267.447	110.422	163.279	152.445
ENSMUSG00000015994	Fnta	4226.27	0.0236834	0.0422707	0.560279	0.575289	0.940333	4491.19	4295.18	4430.18	4186.42	3940.87	4083.9	4399.88	4277.26	4196.86	4196.05	4105.61	4111.84
ENSMUSG00000016018	Mtrex	5871.5	-0.0369127	0.0484825	-0.76136	0.446442	0.905915	5271.22	5676.62	5884.73	6361.37	6354.23	6382	5023.02	5615.88	5251.95	5864.65	6487.11	6285.21
ENSMUSG00000016087	Fli1	3548.44	-0.00221712	0.0762146	-0.0290904	0.976792	0.997306	4743.62	5259.6	5344.14	1934.32	2121.48	2048.29	4548.25	5736	4703.34	1681.75	2387.95	2072.58
ENSMUSG00000016181	Utp25	1435.79	-0.137744	0.0822029	-1.67566	0.0938054	0.620143	1546.91	1572.17	1563.81	1286.09	1555.91	1371.06	1434.21	1526.97	1541.98	1118.24	1271.86	1440.31
ENSMUSG00000016206	H2-M3	1302.35	0.0332631	0.0756046	0.439961	0.659965	0.959005	1374.63	1356.66	1415.6	1236.58	1262.9	1230.54	1266.88	1362.65	1298.05	1337.34	1345.98	1140.42
ENSMUSG00000016239	Lonrf3	1622.33	-0.143297	0.0698046	-2.05284	0.0400882	0.429659	2061.35	2086.17	2178.51	1164.04	1251.54	1288.11	1962.55	2075.69	2039.65	976.273	1171.96	1212.06
ENSMUSG00000016252	Atp5e	7055.32	0.164024	0.0531316	3.08714	0.00202095	0.0787248	8091.08	5905.06	6792.05	6911.73	6103.24	6378.1	8559.9	6925.68	7222.05	7982.83	6580.57	7211.54
ENSMUSG00000016253	Nelfcd	2602.99	0.0299949	0.0535473	0.560156	0.575373	0.940333	2670.31	2810.29	2817.91	2222.16	2513.3	2528.4	2658.23	2747.4	2847.87	2296.96	2626.43	2496.59
ENSMUSG00000016256	Ctsz	38631.5	0.0810817	0.0433831	1.86897	0.0616271	0.526474	34393.4	27368	26972.5	49918.1	44756.7	42503.7	35499.9	27784.4	28892.1	55002.6	45188.5	45297.7
ENSMUSG00000016257	Prelid3b	3975.72	0.0156613	0.0469997	0.333222	0.738967	0.971722	3831.99	3605.54	3957.04	4161.09	4003.33	4273.21	3841.03	3755.45	3706.05	4231.98	4151.8	4190.14
ENSMUSG00000016283	H2-M2	214.545	0.0893271	0.187693	0.475922	0.63413	0.953782	1.19637	3.2327	2.85021	518.121	422.48	298.607	4.94554	5.76579	2.93898	489.889	503.801	320.717
ENSMUSG00000016308	Ube2a	4042	0.0511581	0.0451138	1.13398	0.256804	0.818998	3894.2	3905.1	3991.24	4246.29	3953.36	4015.59	4047.1	3868.85	3931.37	4228.47	4113.12	4309.27
ENSMUSG00000016319	Slc25a5	23624.3	0.0562938	0.0374674	1.50247	0.132975	0.687823	25952.9	22930.6	24318	24683.3	21302.3	22804.4	25197.5	22337.6	22420.5	26005.3	22912.8	22625.9
ENSMUSG00000016344	Ppdpf	2031.74	-0.00393086	0.0603642	-0.065119	0.948079	0.997306	2559.04	2307.07	2245.01	1707.5	1608.15	1730.17	2537.06	2314	2329.63	1835.99	1591.97	1615.25
ENSMUSG00000016349	Eef1a2	182.942	0.648977	0.246366	2.63419	0.00843378	0.187709	200.991	190.729	151.061	123.198	118.113	97.5841	168.972	352.674	244.915	115.68	240.622	190.764
ENSMUSG00000016356	Col20a1	63.2673	-0.32922	0.25382	-1.29706	0.19461	0.76262	37.0876	50.6456	51.3038	61.0231	91.9915	91.7291	60.1707	63.4237	58.7795	63.9748	66.6006	62.4773
ENSMUSG00000016382	Pls3	8845.12	0.0612431	0.0785219	0.77995	0.43542	0.902155	6417.35	6274.67	6309.41	11641.6	10489.3	10685.5	5778.04	7284.12	6916.39	10325.4	11910.8	12108.9
ENSMUSG00000016409	Nkap	1904.05	-0.0378833	0.0674608	-0.561561	0.574415	0.940333	1775.42	1984.88	1963.79	2116.24	1988.61	1933.14	1683.96	1830.64	1693.83	1946.41	1928.2	2003.44
ENSMUSG00000016427	Ndufa1	2735.09	0.110753	0.0504773	2.19412	0.0282268	0.356833	2748.07	2596.94	2663.05	2842.76	2572.36	2566.46	2950.84	2572.5	2688.18	3114.61	2685.51	2819.81
ENSMUSG00000016477	E2f3	2252.06	-0.0481278	0.0655717	-0.733971	0.462966	0.910739	2322.16	2535.51	2678.25	2065.58	2019.27	2066.83	2306.27	2608.06	2458.94	1857.02	2155.93	1950.96
ENSMUSG00000016481	Cr1l	5609.48	0.0437951	0.0452658	0.96751	0.333289	0.864037	5413.59	5110.9	5339.39	6081.59	5702.34	5634.51	5361.79	5373.72	5346.98	5916.36	6086.44	5946.17
ENSMUSG00000016487	Ppfibp1	11822.7	-0.0302966	0.0795846	-0.380684	0.703438	0.966713	5570.32	5885.67	6279.01	18344.9	18519.8	16898.6	5095.55	6838.23	5463.56	15765.8	20373.3	16837.2
ENSMUSG00000016494	Cd34	703.96	-0.661961	0.372031	-1.77932	0.0751877	0.57345	984.616	1126.06	1138.18	497.396	417.937	695.775	351.133	1099.34	1037.46	183.161	445.794	470.662
ENSMUSG00000016495	Plgrkt	2041.95	0.0526218	0.0568019	0.926408	0.354234	0.876236	2099.64	1657.3	1660.72	2368.39	2097.63	2008.28	2293.08	1778.75	1809.43	2563.37	2066.77	2100.07
ENSMUSG00000016496	Cd274	485.299	0.217212	0.144749	1.50061	0.133456	0.689055	239.275	157.325	194.764	904.984	662.112	538.664	353.606	158.559	185.156	980.655	674.6	773.885
ENSMUSG00000016503	Gtf3a	3138.25	0.00447369	0.0597991	0.074812	0.940364	0.997306	3561.6	3291.97	3493.41	2621.69	2629.14	3096.34	3589.64	3436.41	3570.86	2787.72	2722.03	2858.13
ENSMUSG00000016510	Mtif3	989.319	0.0527195	0.0736296	0.716011	0.473985	0.914376	929.582	839.424	941.519	1138.71	983.514	1037.32	904.209	886.971	936.554	1092.83	1077.43	1103.77
ENSMUSG00000016520	Lnx2	1055.14	0.0682337	0.0740205	0.921821	0.356622	0.877359	1015.72	1063.56	1065.98	963.705	1063.01	1147.59	928.937	1090.7	996.313	1063.03	1126.84	1136.25
ENSMUSG00000016526	Dyrk3	469.089	0.062074	0.114434	0.542443	0.587514	0.945883	476.157	371.76	371.477	513.515	556.492	540.616	354.43	385.347	374.23	603.817	548.918	532.306
ENSMUSG00000016528	Mapkapk2	50325.9	0.0383313	0.041092	0.932815	0.350915	0.876158	15117.4	15994.3	15869	84203.8	86333.5	81780.4	14479.7	15914.5	14788	83667.7	93385.9	82376.7
ENSMUSG00000016529	Il10	81.8608	-0.259107	0.266551	-0.972071	0.331015	0.862818	72.9788	104.524	128.259	39.1469	63.5991	52.6954	111.275	137.418	141.071	29.7965	59.0812	42.4846
ENSMUSG00000016534	Lamp2	28962.6	0.032847	0.0669561	0.490575	0.623727	0.950529	26579.8	29979	30964.7	31291	28201.6	27675.8	26076.2	29836.1	27619.5	28536.3	30625.5	30165.7
ENSMUSG00000016541	Atxn10	8209.79	0.0201035	0.0383312	0.52447	0.599952	0.947796	8589.96	8367.3	8467.97	7795.99	8007.8	8111.19	8134.58	8470.91	8323.18	8060.83	7997.44	8190.36
ENSMUSG00000016552	Foxred2	1209.83	-0.0321954	0.0964978	-0.333639	0.738652	0.971722	1578.02	1453.64	1605.62	795.603	911.965	930.953	1372.39	1778.75	1508.68	758.934	886.218	937.159
ENSMUSG00000016554	Eif3d	11071.3	0.0315964	0.0373548	0.845847	0.397638	0.892788	11369.1	10492.3	10743.4	11466.6	11304.7	10957.7	10835.7	10459.1	10749.8	11766.1	11410.2	11300.9
ENSMUSG00000016559	H3f3b	57408.9	0.0523693	0.0662513	0.790465	0.429256	0.901272	38534	38665.2	40812.1	85165.2	69129.9	70329.9	38377.4	37927.4	37316.2	84289.9	77456.5	70902.6
ENSMUSG00000016619	Nup50	5552.78	-0.0290132	0.0484782	-0.59848	0.549519	0.937846	5229.35	5411.54	5460.05	5891.61	5658.05	6107.79	5063.41	5305.49	5197.09	5868.16	5858.71	5582.14
ENSMUSG00000016637	Ift27	1289.02	0.0587003	0.0657937	0.892186	0.372293	0.883228	1421.29	1338.34	1289.24	1203.19	1151.6	1225.66	1378.98	1367.45	1361.73	1296.15	1193.44	1241.22
ENSMUSG00000016664	Pacsin2	16069.3	-0.00959685	0.0597227	-0.16069	0.872337	0.986068	15618.7	19619.3	18456.1	13556.3	14527.8	15540.3	14936.3	19612.3	17544.7	13457.5	15896.1	14066.6
ENSMUSG00000016756	Cmah	417.82	0.00228328	0.163397	0.0139738	0.988851	0.998277	650.827	951.491	698.301	171.556	197.611	161.99	378.334	709.193	566.243	158.622	177.244	192.43
ENSMUSG00000016757	Ttll12	3573.84	-0.0382729	0.0451284	-0.848088	0.396389	0.892788	3721.92	3733.77	3703.37	3442.63	3459.34	3617.44	3567.38	3713.17	3679.6	3387.16	3463.23	3397.1
ENSMUSG00000016758	Bik	61.4959	0.394482	0.278392	1.417	0.156483	0.729013	70.5861	45.2578	64.6047	48.3579	44.2922	44.8887	107.978	50.9312	77.3931	77.1203	51.5618	54.98
ENSMUSG00000016831	Tox4	8075.49	0.0785281	0.0657231	1.19483	0.232152	0.799909	6357.53	6525.74	6436.72	10310.6	8974.28	9426.63	5943.71	6445.2	6130.71	10662.8	10589.5	9102.52
ENSMUSG00000016833	Mrps18c	2390.8	0.0883476	0.0567209	1.55759	0.119332	0.667934	2242	2060.31	2152.86	2620.54	2391.78	2511.82	2495.85	2042.05	2164.07	2873.61	2593.13	2541.58
ENSMUSG00000016921	Srsf6	13171.5	0.0101029	0.0507527	0.199061	0.842215	0.984148	11232.8	12523.5	13332.3	13755.5	13245.6	14489.3	12366.3	12681.9	12643.5	13409.3	14205.3	14172.3
ENSMUSG00000016933	Plcg1	1266.7	0.00200735	0.074256	0.0270329	0.978434	0.997306	1432.06	1467.65	1425.1	1099.57	1156.14	1118.31	1213.3	1484.69	1418.55	1062.16	1229.96	1092.94
ENSMUSG00000016940	Kctd2	1323.85	-0.0259535	0.0647628	-0.400747	0.688606	0.964933	1348.31	1441.78	1389	1225.07	1320.82	1304.7	1344.36	1424.15	1308.82	1217.27	1255.74	1306.19
ENSMUSG00000016946	Kctd5	3264.27	-0.0372437	0.0461928	-0.806266	0.420089	0.897917	2873.69	3004.26	3003.17	3552.01	3671.71	3714.05	2897.26	2919.41	2873.34	3384.53	3615.77	3662
ENSMUSG00000016984	Etaa1	994.749	-0.0224582	0.07905	-0.284101	0.776333	0.976031	1033.67	1131.44	1236.99	929.163	863.13	950.469	957.786	1080.13	1052.15	859.716	900.182	942.157
ENSMUSG00000017002	Slpi	280.774	-0.0789005	0.165084	-0.477943	0.632691	0.953421	7.17824	7.54297	18.0513	683.919	430.429	567.94	23.0792	12.4926	16.6542	673.926	389.936	538.138
ENSMUSG00000017009	Sdc4	44919.3	0.122622	0.0737077	1.66362	0.0961882	0.623872	5310.7	5530.07	5758.37	84658.6	77133.2	80008.3	5273.59	5942.61	5669.29	92428.7	94813.5	76504.7
ENSMUSG00000017057	Il13ra1	450.862	0.0108051	0.107455	0.100554	0.919904	0.994857	239.275	230.599	247.018	779.484	580.342	651.862	237.386	196.998	221.403	788.731	631.632	605.613
ENSMUSG00000017119	Nbr1	6694.02	-0.0312509	0.0598292	-0.522335	0.601437	0.947925	6654.23	7332.84	6215.36	7025.72	6677.9	6445.43	6489.37	7011.2	6775.32	6717.36	6400.1	6583.44
ENSMUSG00000017132	Cyth1	5930.43	0.00785453	0.0646319	0.121527	0.903273	0.992559	7736.95	7060.22	6183.05	5189.27	4863.06	4086.82	7197.4	7920.28	6768.46	4685.06	4985.38	4489.2
ENSMUSG00000017144	Rnd3	812.373	0.0958051	0.110553	0.866598	0.386162	0.889575	513.244	733.823	698.301	967.159	1035.76	947.542	481.366	600.603	625.023	1074.43	1077.43	993.805
ENSMUSG00000017146	Brca1	2304.64	-0.0929052	0.0706244	-1.31548	0.188347	0.757984	2472.9	2430.99	2660.2	2121.99	2044.26	2424.97	2410.95	2570.58	2343.34	2076.99	2025.95	2072.58
ENSMUSG00000017167	Cntnap1	300.699	-0.249663	0.152057	-1.6419	0.100611	0.630679	390.018	419.173	346.775	248.698	248.718	195.168	388.225	390.152	403.62	193.677	167.576	216.588
ENSMUSG00000017176	Nt5c3b	1223.93	0.0778867	0.0689379	1.12981	0.258557	0.820181	1313.62	1190.71	1210.39	1111.08	1136.83	1195.41	1282.54	1304.99	1305.89	1235.68	1173.03	1227.05
ENSMUSG00000017188	Coa3	2856.96	0.0903228	0.0644062	1.40239	0.160798	0.732873	3123.73	2577.54	2702	2764.46	2630.28	2801.64	3259.93	2555.21	3123.15	3125.13	2704.84	2915.61
ENSMUSG00000017210	Med24	3719.44	-0.0669256	0.0489244	-1.36794	0.171331	0.740229	3938.46	3957.9	3629.27	3693.63	3811.4	3680.87	3780.86	3679.54	3777.57	3629.91	3627.58	3426.25
ENSMUSG00000017221	Psmd3	9914.24	-0.0114315	0.0442838	-0.258141	0.796298	0.980474	10051.9	9922.23	10337.7	9411.38	9926	10327.3	9675.12	9803.77	10092.4	9714.53	10146.9	9561.52
ENSMUSG00000017264	Exosc10	5687.33	-0.0125153	0.044898	-0.278751	0.780436	0.977814	6093.13	5507.44	5486.65	5847.86	5735.27	5671.59	5736.82	5642.79	5403.8	5899.7	5834	5388.87
ENSMUSG00000017286	Glod4	3001.86	-0.00207054	0.0510392	-0.0405676	0.967641	0.997306	3111.77	2901.89	2955.67	3142.11	2963.04	2912.89	3099.2	3002.06	2928.2	3227.66	2786.48	2991.41
ENSMUSG00000017288	Vps53	4005.28	-0.000916753	0.0500441	-0.0183189	0.985384	0.997369	4137.06	4406.17	4167.01	3819.13	3779.6	3902.39	4204.53	4241.7	3902.96	3905.09	3890.76	3706.99
ENSMUSG00000017291	Taok1	5055.49	-0.0205513	0.0750889	-0.273693	0.784321	0.978858	3639.37	4246.69	4132.8	6867.98	6016.93	6048.26	3506.39	3849.63	3648.25	6147.72	6781.45	5780.4
ENSMUSG00000017299	Dnttip1	2213.52	0.0571044	0.0578587	0.986962	0.323661	0.860351	2155.87	2132.5	2053.1	2452.44	2187.35	2218.09	2198.29	2112.2	1919.15	2563.37	2259.05	2310.83
ENSMUSG00000017307	Acot8	1026.86	0.0624217	0.0785888	0.794283	0.427031	0.901027	1135.36	1006.45	1083.08	979.824	1006.23	914.363	1121.81	992.677	1054.11	1001.69	1038.75	987.974
ENSMUSG00000017309	Cd300lg	306.938	0.129129	0.151379	0.853019	0.393649	0.892304	340.967	346.976	363.877	209.551	257.803	248.84	275.302	465.107	384.026	212.081	325.484	253.241
ENSMUSG00000017376	Nlk	1530.49	0.0287638	0.0767792	0.37463	0.707936	0.966975	1481.11	1799.54	1866.89	1343.66	1399.18	1376.91	1578.45	1722.05	1594.89	1385.54	1467.36	1350.34
ENSMUSG00000017386	Traf4	94.0009	0.0887331	0.211892	0.418765	0.675388	0.963723	75.3715	65.7316	95.957	100.17	96.5343	101.488	89.8439	87.4479	96.9863	118.31	82.7137	117.457
ENSMUSG00000017390	Aldoc	4268.35	0.118873	0.0578856	2.05358	0.0400165	0.429659	4738.84	4591.51	4025.45	3946.93	4031.73	3608.66	4624.08	4603.99	4486.84	4337.14	4020.74	4204.3
ENSMUSG00000017400	Stac2	299.928	0.499202	0.164978	3.02586	0.00247927	0.0884834	259.613	213.358	183.363	247.547	311.181	228.347	312.393	415.137	327.206	336.525	358.784	405.686
ENSMUSG00000017404	Rpl19	53292.1	0.0801938	0.0415446	1.9303	0.0535693	0.490908	57319.5	49112.2	51370.3	53204.1	50036.6	51213.1	58981.3	49404.2	55288	59037.4	51394.2	53144
ENSMUSG00000017405	Nek8	374.756	-0.0664477	0.128479	-0.517189	0.605024	0.947925	391.214	427.794	435.132	290.148	406.58	353.255	392.346	377.659	424.192	322.503	307.222	369.032
ENSMUSG00000017417	Plxdc1	3842.67	0.0187555	0.0657043	0.285453	0.775297	0.975566	4822.58	4691.72	4161.31	2914.14	3166.33	2970.46	5016.42	4690.47	4516.23	3054.14	2944.39	3163.85
ENSMUSG00000017418	Arl5b	1156.28	0.0601828	0.0977529	0.615662	0.538117	0.935642	920.011	971.965	993.773	1524.43	1161.82	1424.73	816.838	934.058	847.405	1486.32	1365.31	1428.65
ENSMUSG00000017421	Zfp207	12873.7	0.0187029	0.045792	0.408431	0.682957	0.964607	12222.2	13359.7	12824	13464.2	13101.4	12541.5	12243.5	12480.1	12631.7	12965	13163.3	13488.4
ENSMUSG00000017428	Psmd11	7884.24	-0.0258876	0.0396487	-0.652923	0.513806	0.929311	6931.79	7052.67	7027.67	9155.77	9032.2	8748.42	6711.09	6623.93	6873.29	9008.18	8766.57	8679.34
ENSMUSG00000017466	Timp2	10626.4	0.184199	0.0648478	2.84048	0.00450462	0.129497	11442.1	12059	9579.55	9141.95	9602.32	7711.1	14831.7	12535.8	10443.2	11560.2	10109.3	8501.08
ENSMUSG00000017478	Zc3h18	5424.55	-0.0784161	0.04454	-1.76058	0.0783098	0.582043	5547.59	5586.1	5568.36	5423	5549.02	5532.04	5243.09	5762.91	5249.01	5068.91	5317.31	5247.26
ENSMUSG00000017485	Top2b	6368.56	-0.0742237	0.0587515	-1.26335	0.206463	0.774131	5081	5768.21	5811.58	7203.03	7907.86	7668.16	4540.83	5690.84	4988.42	6115.29	8136.02	7511.44
ENSMUSG00000017493	Igfbp4	26703.1	0.0405578	0.0565252	0.717518	0.473055	0.914149	32156.1	35519.8	28482.1	22381.7	22040.5	20427.3	32056.1	32665.1	27503.9	23724.1	24992.4	18487.4
ENSMUSG00000017499	Cdc6	1306.3	-0.0532957	0.12542	-0.424939	0.670881	0.963269	1712.01	1936.39	2058.8	702.342	608.734	946.566	1815.01	1969.98	1764.37	773.832	692.861	694.747
ENSMUSG00000017548	Suz12	4806.57	0.0275322	0.0740736	0.371687	0.710126	0.967243	4272.25	5004.22	5181.68	5140.91	4730.18	5081.21	3981.16	4834.62	4182.16	4883.12	5247.48	5139.8
ENSMUSG00000017550	Atad5	1006.16	-0.0808976	0.10042	-0.805594	0.420477	0.898425	1135.36	1307.09	1413.7	695.433	742.746	932.904	1016.31	1353.04	1244.17	715.116	791.688	726.403
ENSMUSG00000017561	Crlf3	5260.62	0.0487232	0.0769881	0.632867	0.526821	0.931979	3764.99	4071.05	4220.21	6920.94	5851.11	6739.16	3608.59	3927.47	3846.14	7029.34	6964.06	6184.42
ENSMUSG00000017607	Tns4	255.236	0.110463	0.151022	0.731434	0.464514	0.911365	337.377	338.356	383.828	113.987	141.962	163.941	354.43	379.581	394.803	124.444	164.353	165.773
ENSMUSG00000017615	Tnfaip1	7081.63	-0.0183325	0.0373682	-0.490592	0.623715	0.950529	7020.32	7091.46	7236.68	6932.46	7218.5	7457.38	6638.56	7031.38	7019.26	6945.21	7173.53	7214.88
ENSMUSG00000017631	Abr	22071.2	-0.0765155	0.0573472	-1.33425	0.182122	0.751957	16391.5	15115	14545.6	29051.6	31696.2	28522.9	14230	15773.3	14925.1	26738.8	29026	28837.8
ENSMUSG00000017639	Rab11fip4	166.352	-0.130839	0.19816	-0.660271	0.50908	0.927016	94.5135	95.9034	87.4064	186.523	308.91	271.284	88.1954	97.0575	68.5761	172.644	257.809	267.403
ENSMUSG00000017652	Cd40	2801.61	0.0950838	0.0730633	1.30139	0.193125	0.76262	1198.77	1129.29	1152.43	4807.01	4231.61	3814.56	1194.35	1152.2	1213.8	5018.96	4702.86	4003.54
ENSMUSG00000017664	Slc35c2	3713.83	-0.0320056	0.0496108	-0.645133	0.518841	0.930816	4947.01	4421.26	4378.87	3149.02	2880.13	3115.86	4383.39	4069.69	4275.23	3084.81	2873.49	2987.25
ENSMUSG00000017667	Zfp334	136.341	-0.117225	0.205191	-0.571295	0.567799	0.938379	150.743	141.161	152.011	127.803	136.284	149.304	139.299	116.277	139.112	102.535	163.279	118.29
ENSMUSG00000017670	Elmo2	5157.71	-0.0512738	0.0486678	-1.05355	0.292091	0.845825	6519.04	6721.86	6577.33	3659.08	3909.07	4010.71	6009.65	6481.71	6837.04	3683.37	3694.19	3789.46
ENSMUSG00000017677	Wsb1	8411.75	0.0479728	0.0495462	0.968243	0.332923	0.863806	8082.7	9149.62	8643.73	7933.01	7856.76	8087.77	8588.75	8879.32	9039.31	8410.5	8190.8	8078.73
ENSMUSG00000017679	Ttpal	4058.67	-0.0232074	0.0713489	-0.325267	0.744979	0.97209	2861.73	2703.61	2899.61	5431.06	5061.8	5504.72	2678.83	2987.64	2809.66	5187.22	5752.36	4825.75
ENSMUSG00000017686	Rhot1	4165.81	-0.0123865	0.0532824	-0.23247	0.816173	0.981833	4064.08	4370.61	4464.38	4376.39	4124.85	4115.12	3918.51	4030.29	4009.74	3986.59	4265.66	4263.45
ENSMUSG00000017697	Ada	404.711	0.105416	0.131116	0.803992	0.421402	0.898722	472.568	410.553	461.734	369.593	340.709	342.52	438.504	481.444	398.721	382.972	441.498	315.719
ENSMUSG00000017707	Serinc3	52125	0.0366161	0.056937	0.643099	0.52016	0.931022	46501.9	53352.5	50120	55673.8	55469.8	51993.8	45685.2	54389.7	44288.4	52943.1	62925.8	52156
ENSMUSG00000017713	Tha1	225.557	-0.0215371	0.138792	-0.155176	0.876683	0.98624	209.365	226.289	213.766	211.854	247.582	210.782	253.047	251.773	223.362	201.564	229.88	227.417
ENSMUSG00000017715	Pgs1	5988.5	-0.123509	0.064762	-1.90712	0.056505	0.504662	5898.12	5771.45	5496.15	6242.78	7211.68	6269.78	5684.89	5331.44	5862.28	5778.77	6211.04	6103.61
ENSMUSG00000017716	Birc5	7341.22	0.058532	0.0457057	1.28063	0.200324	0.768583	7537.15	8127.01	8294.11	6108.07	6791.47	7182.19	7591.4	7690.61	7882.34	6716.48	7108	7065.76
ENSMUSG00000017718	Afmid	315.763	-0.138303	0.172547	-0.80154	0.422819	0.899092	330.199	334.046	354.376	230.276	432.701	280.066	291.787	380.542	317.41	260.281	264.254	313.219
ENSMUSG00000017721	Pigt	7104.92	-0.0314017	0.0497639	-0.631013	0.528032	0.932477	7523.99	7236.94	7146.42	6854.16	7007.26	7325.64	7433.97	6906.46	7073.14	7164.3	6994.14	6592.6
ENSMUSG00000017724	Etv4	82.0952	0.0142479	0.241942	0.0588896	0.95304	0.997306	98.1027	100.214	91.2067	71.3855	61.3277	89.7774	79.1286	67.2676	102.864	75.3676	75.1942	73.3067
ENSMUSG00000017734	Dbndd2	701.392	0.0489799	0.0938213	0.522055	0.601632	0.947925	799.178	779.081	711.602	754.154	654.162	589.408	819.311	654.417	598.572	708.981	686.416	661.426
ENSMUSG00000017737	Mmp9	375.121	0.655244	0.364238	1.79895	0.0720271	0.565947	106.477	363.14	271.72	218.762	576.934	338.617	326.405	301.743	329.165	494.271	606.925	567.294
ENSMUSG00000017747	Ghdc	1696.67	0.0356516	0.0605566	0.588732	0.556041	0.938162	1868.74	1549.54	1659.77	1720.16	1600.2	1656.98	1815.01	1587.51	1793.76	1835.99	1585.52	1686.89
ENSMUSG00000017754	Pltp	8355.49	0.190147	0.219547	0.866086	0.386443	0.889575	7492.89	8839.28	8976.26	6530.63	8048.69	7361.75	11595.6	8638.12	7335.69	10877.5	7842.76	6726.72
ENSMUSG00000017756	Slc12a7	4946.72	-0.00922255	0.06047	-0.152515	0.878781	0.986793	6071.6	5464.34	5162.68	4366.03	4208.9	4328.83	6104.44	5827.29	4956.1	4586.91	4384.9	3898.58
ENSMUSG00000017760	Ctsa	52944.5	0.0654368	0.036996	1.76875	0.0769356	0.57721	56936.6	53397.7	51809.2	50506.4	49678.8	49044.8	58063.1	53562.3	56072.7	54692.3	50122.3	51447.1
ENSMUSG00000017764	Zswim1	1138.99	0.0310706	0.0684807	0.453714	0.650035	0.957479	1045.63	1074.33	1039.38	1195.13	1222.01	1211.99	1123.46	1054.18	989.456	1270.73	1257.89	1183.74
ENSMUSG00000017765	Slc12a4	5196.35	-0.0274096	0.05183	-0.528836	0.596919	0.947755	4664.66	4755.3	4739.9	5411.48	6062.35	5628.65	4737.82	4619.36	4962.95	5514.1	5470.92	5788.73
ENSMUSG00000017774	Myo1c	20922.6	-0.0686198	0.0362728	-1.89177	0.0585217	0.51384	22464.3	22131.1	22367.5	20495.7	20423.3	20415.6	20995.5	21857.2	21420.2	19720.9	19963	18816.5
ENSMUSG00000017776	Crk	9508.08	0.0418517	0.0628018	0.666409	0.50515	0.925846	7765.66	7860.85	8692.19	11649.7	9811.29	10787	8139.53	8025.98	8211.5	11097.4	11364	10691.9
ENSMUSG00000017778	Cox7c	9404.11	0.0951122	0.0458273	2.07545	0.0379451	0.417621	10296	8438.42	9256.53	9360.72	8584.74	8778.67	10987.3	8768.81	9736.83	10612.8	8596.85	9431.57
ENSMUSG00000017781	Pitpna	40142.3	-0.00874629	0.0327692	-0.266906	0.789541	0.980435	44472.8	45824.6	44179.2	35917.3	36526.3	36803.9	42286	44884.8	42192	35397.3	37221.1	36002.7
ENSMUSG00000017801	Mlx	3053.03	0.0974408	0.0611367	1.59382	0.110977	0.6493	3022.04	2857.71	2864.46	3099.51	3168.6	2935.33	3170.91	2724.34	2934.08	3520.37	3018.51	3320.46
ENSMUSG00000017802	Retreg3	4851.74	-0.0374758	0.04771	-0.785491	0.432166	0.902155	4450.51	4217.6	4445.38	5436.81	5415.01	5046.08	4619.96	4448.31	4653.38	5291.51	5146.51	5049.83
ENSMUSG00000017830	Dhx58	3303.12	-0.0136564	0.0597629	-0.228509	0.81925	0.981833	845.836	806.02	701.151	6321.07	5711.42	5493.99	785.516	794.718	771.971	6479.86	5828.63	5097.31
ENSMUSG00000017831	Rab5a	5941.2	-0.0146941	0.0654168	-0.224624	0.822272	0.981833	4731.66	5189.56	5372.64	7454.03	6574.55	6631.82	4783.98	5116.18	4971.77	6584.15	7086.52	6797.53
ENSMUSG00000017837	Nkiras2	4779.08	0.017247	0.0483575	0.356657	0.721349	0.968468	5559.55	5040.86	4982.17	4642.36	4241.83	4434.22	5236.5	5086.39	4642.6	4676.3	4431.09	4375.08
ENSMUSG00000017843	Ppp2r5c	13565.9	-0.0087406	0.0486667	-0.179601	0.857466	0.985056	14360.1	15571.9	15849.1	12231.1	12128.1	12335.6	13856.6	15558	14355.9	11370	13047.3	12127.3
ENSMUSG00000017858	Ift52	2692.27	0.00795597	0.0502012	0.158482	0.874077	0.986068	2867.71	2656.2	2711.5	2699.99	2710.91	2602.57	2734.06	2638.81	2624.51	2716.74	2751.03	2593.22
ENSMUSG00000017861	Mybl2	5885.49	-0.0714051	0.0776937	-0.919059	0.358065	0.878648	2447.78	2383.58	2845.46	8583.54	8890.24	11144.1	2157.9	2656.11	2420.74	8747.02	9136.1	9213.32
ENSMUSG00000017929	B4galt5	6669.45	0.045993	0.045628	1.008	0.313455	0.853754	5223.37	5484.81	5489.5	7593.35	8138.41	7707.2	5093.08	5398.7	5696.72	7698.89	8520.58	7988.76
ENSMUSG00000017943	Gdap1l1	79.976	0.116433	0.242084	0.480963	0.630543	0.952606	70.5861	77.5848	77.9057	64.4773	82.9059	78.0673	77.4801	98.0185	90.1286	92.8949	65.5264	84.1361
ENSMUSG00000017999	Ddx27	4530.7	-0.0114097	0.0596446	-0.191294	0.848295	0.984148	4549.81	4830.73	4642.04	4214.05	4270.22	4760.15	4663.64	4705.85	4591.66	4574.64	4343	4222.63
ENSMUSG00000018001	Cyth3	3386.85	-0.0409343	0.0516348	-0.792764	0.427915	0.901027	2438.21	2345.86	2348.57	4466.2	4664.31	4097.56	2500.79	2635.93	2303.18	4319.61	4360.19	4161.82
ENSMUSG00000018008	Cyth4	38082.1	-0.0870103	0.0462769	-1.88021	0.0600794	0.51911	40929.1	44047.7	41776.5	32991.6	34778.5	38250.1	39287.3	43066.6	42117.5	31926.1	33048.9	34764.9
ENSMUSG00000018012	Rac3	387.16	0.262713	0.124749	2.10593	0.0352101	0.404882	436.676	408.398	358.176	367.29	271.432	276.163	618.192	444.927	363.454	445.195	346.968	309.054
ENSMUSG00000018040	Rrp7a	7527.78	-0.013348	0.0414615	-0.321937	0.7475	0.972135	7765.66	7803.74	7184.43	7623.28	7634.16	7368.58	7509.8	7457.09	7569.83	7646.3	7468.94	7301.51
ENSMUSG00000018042	Cyb5r3	18222.8	0.0215025	0.0444315	0.483946	0.628424	0.951768	19841.9	17973.8	18423.8	17064.6	17375	17931.1	19992.3	18274.7	18600.8	18176.7	17177.6	17841.8
ENSMUSG00000018068	Ints2	1708.99	-0.0462643	0.0842117	-0.549381	0.582744	0.943802	1667.75	1632.51	1833.63	1795	1820.52	1714.55	1549.6	1803.73	1512.59	1558.18	1937.86	1681.89
ENSMUSG00000018076	Med13l	4682.89	-0.0322659	0.0914786	-0.352715	0.724302	0.969323	2304.22	2808.14	2580.39	6828.83	6338.33	7616.44	2169.44	2786.8	2340.41	6699.83	7584.95	6136.94
ENSMUSG00000018102	H2bc4	1576.37	0.11245	0.0687748	1.63505	0.102038	0.633041	1787.38	1542	1635.07	1410.44	1458.24	1407.16	1748.25	1640.37	1654.64	1702.78	1437.28	1492.79
ENSMUSG00000018143	Mafk	1294.37	0.00703654	0.0749614	0.0938689	0.925213	0.996278	1366.26	1377.13	1364.3	1094.96	1294.7	1253.96	1376.51	1391.48	1356.83	1226.04	1159.07	1271.2
ENSMUSG00000018160	Med1	4648.95	-0.107988	0.0457039	-2.36277	0.0181389	0.28319	4128.69	4319.96	4396.92	5285.98	5485.42	5180.74	3991.87	4270.53	3920.6	4800.74	5177.66	4828.24
ENSMUSG00000018166	Erbb3	441.078	0.071187	0.104221	0.68304	0.494582	0.922443	467.782	435.337	541.54	384.561	371.373	411.805	486.311	456.459	510.402	388.231	416.791	422.346
ENSMUSG00000018167	Stard3	3815.14	0.0283319	0.054515	0.519708	0.603267	0.947925	3849.93	3747.78	3623.57	3759.25	4005.61	3726.74	3818.78	3638.22	3887.29	4049.69	3967.03	3707.82
ENSMUSG00000018169	Mfng	528.497	-0.105039	0.156775	-0.67	0.502858	0.925415	864.978	631.454	644.147	377.653	415.665	379.602	568.737	755.319	608.368	301.47	437.201	357.37
ENSMUSG00000018171	Vmp1	6766.79	0.0974015	0.0649099	1.50057	0.133468	0.689055	5256.87	5225.12	5452.45	8637.65	7650.06	7096.32	5775.56	5218.04	5874.04	8860.95	7689.15	8465.26
ENSMUSG00000018189	Uchl5	4188.89	0.0955122	0.0754506	1.26589	0.205552	0.774131	3804.47	4509.62	4805.45	3851.36	3614.93	4284.92	4173.21	4561.7	4107.71	4022.53	4168.98	4361.75
ENSMUSG00000018196	Glrx2	1648.16	0.121878	0.0606389	2.0099	0.0444419	0.446529	1631.85	1779.06	1815.58	1464.55	1505.94	1527.19	1721.05	1709.56	1729.1	1558.18	1604.86	1731.04
ENSMUSG00000018199	Ro60	1263.87	-0.128172	0.110416	-1.1608	0.245721	0.810229	1022.9	1432.09	1316.8	1486.43	1371.92	1299.82	1031.97	1342.47	1034.52	1120.87	1351.35	1355.34
ENSMUSG00000018209	Stk4	8720.29	-0.0844393	0.0509054	-1.65875	0.0971661	0.625408	9398.71	9785.38	9721.11	8354.41	8455.27	8408.82	8319.22	9740.35	8625.9	7427.21	8588.26	7818.82
ENSMUSG00000018217	Pmp22	33641	0.131546	0.0431957	3.04536	0.00232405	0.0844782	38215.8	33436.9	36665.1	29528.3	27707.6	29493.8	40408.3	36839.6	36312	32948.8	29477.2	32658.1
ENSMUSG00000018239	Zcchc10	739.651	0.0586463	0.0935089	0.627173	0.530546	0.933827	650.827	647.617	685	846.264	710.947	784.576	710.509	727.451	671.066	791.36	875.476	774.718
ENSMUSG00000018286	Psmb6	10838.8	0.0586943	0.0506013	1.15994	0.246074	0.810229	11346.4	8949.19	9474.1	12144.8	10732.3	10857.2	11965.7	8928.33	10357	13539	10415.5	11355.9
ENSMUSG00000018287	Spag7	3178.9	0.0643423	0.0468667	1.37288	0.169791	0.739255	3334.29	3020.42	3006.02	3189.32	3083.42	2935.33	3472.59	3249.02	3220.14	3437.11	3186.09	3013.07
ENSMUSG00000018293	Pfn1	64844.3	0.084094	0.0380612	2.20944	0.0271439	0.350063	67223	65295.1	68630.2	58943.7	61339	63451.2	65540.7	67111.9	65876.2	63920.5	66429.8	64370.8
ENSMUSG00000018322	Tomm34	2600.42	0.00415445	0.0543745	0.0764043	0.939097	0.997306	2720.55	2813.53	2642.14	2571.03	2458.79	2515.72	2597.23	2600.37	2717.57	2608.07	2501.82	2458.27
ENSMUSG00000018326	Ywhab	22863	-0.0338545	0.0473897	-0.714384	0.47499	0.914552	23799.5	24373.5	25430.5	22579.7	21837.2	22811.3	21882.4	23991.5	21932.6	20964.5	22691.5	22062
ENSMUSG00000018334	Ksr1	459.86	0.00437986	0.110992	0.0394611	0.968523	0.997306	518.03	467.664	490.236	437.524	434.972	394.24	556.373	518.921	432.03	409.264	435.052	424.012
ENSMUSG00000018339	Gpx3	560.562	0.195771	0.12373	1.58224	0.113595	0.655495	863.782	478.439	505.437	604.474	407.716	403.022	696.496	579.462	586.816	610.828	496.282	493.987
ENSMUSG00000018340	Anxa6	9821.2	0.0525643	0.0440866	1.19229	0.233146	0.800675	11116.7	9993.35	9401.89	10033.1	9025.39	8801.11	10571.9	10506.2	9491.92	10205.3	9907.38	8800.13
ENSMUSG00000018341	Il12rb2	895.637	-0.0304617	0.154906	-0.196646	0.844104	0.984148	831.48	707.961	745.805	1202.04	1052.79	989.503	500.323	873.518	629.921	918.433	1306.23	989.64
ENSMUSG00000018347	Zkscan6	739.458	0.06708	0.0848547	0.790527	0.42922	0.901272	705.861	753.219	723.953	759.911	743.882	754.325	694.848	671.715	695.558	822.032	829.285	718.905
ENSMUSG00000018362	Kpna2	21741.3	-0.000573595	0.0510353	-0.0112392	0.991033	0.998628	22283.7	21847.7	24259.1	20150.3	20721.9	22405.3	21190.8	22998.8	21816	20358	21995.4	20869.1
ENSMUSG00000018363	Smurf2	3620.45	-0.05983	0.0604126	-0.990357	0.322	0.860351	3622.62	4024.71	4153.71	3461.05	3575.18	3352.99	3493.2	4130.23	3642.37	3060.27	3606.1	3322.96
ENSMUSG00000018372	Cep95	563.711	-0.153425	0.101737	-1.50805	0.131542	0.685155	641.256	675.634	581.443	516.969	563.306	500.607	653.635	596.76	617.185	467.104	453.314	497.319
ENSMUSG00000018377	Vezf1	4255.35	-0.0903782	0.0635234	-1.42275	0.154807	0.724341	3555.62	3935.27	4004.54	5152.42	4794.92	4975.82	3347.3	3608.43	3645.31	4454.57	5079.91	4510.03
ENSMUSG00000018378	Cuedc1	2049.52	-0.120055	0.0690229	-1.73936	0.0819721	0.590545	2328.14	2489.18	2317.22	1684.47	2062.43	1745.78	2183.45	2381.27	2354.12	1493.33	1771.36	1783.52
ENSMUSG00000018379	Srsf1	15107.6	-0.00184791	0.0578694	-0.0319323	0.974526	0.997306	13845.6	16840.2	16938.8	15042.8	15105.9	14792.8	13561.5	15749.3	14446.1	14108.6	15519	15340.3
ENSMUSG00000018381	Abi3	231.088	0.159216	0.241053	0.660502	0.508932	0.927016	605.365	324.347	345.825	86.3535	61.3277	53.6713	399.764	406.488	271.366	66.6039	71.9716	79.9709
ENSMUSG00000018395	Kif3a	2029.1	0.0010541	0.0624369	0.0168827	0.98653	0.997547	1996.75	1704.71	1716.78	2537.64	2124.89	1886.3	2145.54	1891.18	1825.1	2332.01	2114.03	2074.25
ENSMUSG00000018398	Septin8	8258.73	0.00532842	0.0501995	0.106145	0.915468	0.994115	7624.49	7856.54	7340.24	9060.21	8694.9	8714.26	7955.72	7634.87	7609.99	9590.09	8948.11	8075.4
ENSMUSG00000018401	Mtmr4	1948.73	-0.000894994	0.0644911	-0.0138778	0.988927	0.998277	2402.32	2165.91	2092.05	1959.65	1769.42	1648.2	2025.2	2026.68	1924.05	2006.88	1657.5	1706.88
ENSMUSG00000018405	Mrm1	663.783	0.0416603	0.103125	0.40398	0.686227	0.964733	691.504	688.565	718.253	563.025	666.655	572.819	769.855	676.52	763.154	637.995	563.957	653.096
ENSMUSG00000018412	Kansl1	4196.26	-0.00474132	0.0451653	-0.104977	0.916394	0.994115	4494.78	5023.61	5017.32	3429.96	3679.66	3630.13	4398.23	5061.41	4913.97	3409.07	3727.49	3569.54
ENSMUSG00000018415	Gid4	1940.35	-0.0176401	0.0564914	-0.312262	0.754841	0.972985	1908.22	2038.76	2004.65	1989.58	1871.63	1941.92	1915.57	1911.36	1971.07	1902.59	1882	1946.79
ENSMUSG00000018417	Myo1b	223.846	0.432883	0.159939	2.70655	0.00679872	0.162612	313.45	235.987	223.266	148.528	122.655	122.956	384.928	323.845	269.406	217.339	195.505	128.287
ENSMUSG00000018425	Dhx40	1128.23	-0.0386825	0.073725	-0.524686	0.599801	0.947796	1113.82	1122.82	1282.59	1137.56	1125.48	1110.51	1036.91	1129.13	1194.2	1058.65	1066.68	1160.41
ENSMUSG00000018427	Ypel2	186.483	0.146358	0.167124	0.875748	0.381167	0.887685	195.009	212.281	173.863	143.922	149.912	123.932	226.67	271.953	276.264	135.837	181.54	146.613
ENSMUSG00000018428	Akap1	1829.74	-0.0650204	0.0546643	-1.18945	0.234262	0.801387	1765.85	1824.32	1863.09	1813.42	1956.81	1953.63	1676.54	1842.17	1790.82	1730.83	1832.59	1906.81
ENSMUSG00000018433	Nol11	3243.34	0.0031805	0.0494827	0.0642751	0.948751	0.997306	3102.2	3206.84	3399.35	3271.07	3319.64	3566.7	2822.25	3081.82	2965.43	3194.36	3441.75	3548.71
ENSMUSG00000018442	Derl2	5074.61	0.039497	0.0486865	0.811251	0.417222	0.897528	4716.11	4842.58	4769.35	5291.74	5276.45	5196.36	5019.72	4568.43	5009.98	5535.14	5179.81	5489.67
ENSMUSG00000018446	C1qbp	6321.35	-0.0061663	0.0467517	-0.131895	0.895068	0.990688	6710.46	6358.72	6713.19	6127.64	5887.46	6398.59	6725.11	6390.42	6210.06	6096.01	6039.17	6199.41
ENSMUSG00000018449	Rpain	966.55	0.114732	0.0786333	1.45908	0.144543	0.709748	928.386	824.338	904.466	987.884	938.086	970.962	1045.16	892.737	960.066	1165.57	890.515	1090.44
ENSMUSG00000018459	Slc13a3	220.231	0.220644	0.178061	1.23915	0.215289	0.779203	178.26	247.84	244.168	132.409	206.697	246.888	167.324	307.509	219.444	161.252	316.89	214.089
ENSMUSG00000018474	Chd3	4696.12	-0.128666	0.0595093	-2.16212	0.0306089	0.372761	5630.14	5199.26	4633.49	4688.42	4623.43	4140.49	5221.66	4843.27	5083.45	4271.41	3964.88	4053.53
ENSMUSG00000018476	Kdm6b	618.855	-0.156066	0.113362	-1.3767	0.168604	0.739149	648.435	525.852	483.586	801.36	693.911	789.456	517.633	393.996	499.626	860.593	603.702	608.112
ENSMUSG00000018481	Appbp2	4248.92	0.0305635	0.0789981	0.386889	0.698838	0.965314	3517.34	4301.65	4263.91	4720.66	4382.66	4671.35	3388.52	3879.42	3785.4	4858.58	4860.77	4356.75
ENSMUSG00000018500	Adora2b	1327.18	0.193807	0.0775425	2.49936	0.0124418	0.230327	398.392	275.857	320.174	2298.15	2020.41	2132.21	384.103	350.752	380.108	2508.16	2462.07	2395.8
ENSMUSG00000018501	Ncor1	8691.38	-0.16988	0.0401824	-4.22773	2.36059e-05	0.00306852	9419.05	9733.66	8943.01	8948.52	9162.81	8842.1	8174.97	8735.18	8357.47	7714.66	8475.46	7789.67
ENSMUSG00000018507	Trpv2	9153.17	-0.0100809	0.0414352	-0.243292	0.807779	0.980717	9819.84	8747.68	8768.19	9858.11	8842.54	9548.61	9084.13	8248.93	8877.67	9710.15	9078.09	9254.14
ENSMUSG00000018509	Cenpv	421.977	-0.0149363	0.108148	-0.138109	0.890154	0.989345	464.193	462.276	465.534	434.07	394.087	380.578	478.893	371.894	416.355	432.049	370.6	393.19
ENSMUSG00000018537	Pcgf2	967.162	0.0331882	0.0891089	0.372445	0.709561	0.966975	996.579	843.735	774.307	1130.65	1024.4	983.648	878.657	880.244	887.571	1034.11	1118.25	1053.78
ENSMUSG00000018541	Cwc25	2619.88	-0.02976	0.0559594	-0.531814	0.594855	0.947495	2367.62	2408.36	2310.57	2949.83	2907.39	2950.94	2189.22	2351.48	2365.88	2879.74	3026.03	2731.51
ENSMUSG00000018547	Pip4k2b	7400.93	-0.0837234	0.0515934	-1.62276	0.104642	0.637914	8136.54	8573.12	8304.56	6550.2	7265.06	6925.55	7301.26	8226.83	7918.58	5732.32	6914.65	6962.47
ENSMUSG00000018548	Trim37	2713.94	-0.0933307	0.065562	-1.42355	0.154577	0.724341	2764.82	2733.79	3015.52	2770.22	2534.88	2968.51	2709.33	2728.18	2590.22	2552.86	2638.24	2560.74
ENSMUSG00000018559	Ctdnep1	7973.04	0.0180786	0.036646	0.49333	0.621779	0.950334	7602.96	7380.25	7555.9	8475.31	8384.86	8361.98	7494.96	7381.18	7494.39	8659.38	8577.51	8307.81
ENSMUSG00000018565	Elp5	3839.65	0.0114532	0.0471034	0.243151	0.807889	0.980717	3471.88	3027.96	3212.19	4734.47	4319.06	4265.4	3335.76	3090.46	3202.51	4614.07	4446.13	4355.92
ENSMUSG00000018567	Gabarap	30405.2	0.0913677	0.0391937	2.33118	0.0197437	0.295545	32870.4	29245.2	27913	31321	29038.7	28412.6	33377.4	28464.8	29475	34828.6	29620.1	30295.7
ENSMUSG00000018572	Phf23	5737.28	0.0487702	0.0474213	1.02845	0.30374	0.852483	5211.4	5247.75	4987.87	6413.18	5809.09	6244.41	5339.53	5314.14	5176.52	6663.02	6177.74	6262.72
ENSMUSG00000018574	Acadvl	4461.32	-0.0158807	0.0415589	-0.382125	0.702369	0.966713	4396.67	4452.5	4306.67	4535.28	4739.27	4573.77	4167.44	4372.39	4291.89	4414.26	4734.01	4551.68
ENSMUSG00000018583	G3bp1	16840.8	0.00739438	0.0418044	0.176881	0.859602	0.985088	13991.6	15639.8	15756.9	18555.6	18787.8	19337.3	13657.9	14682.6	14696.8	18548.3	19662.2	18772.3
ENSMUSG00000018585	Atox1	5220.91	0.0883858	0.0655046	1.34931	0.177238	0.748481	5411.2	4706.81	4803.55	5015.41	5369.58	5114.38	5590.93	4762.54	5355.8	5744.59	5072.39	5703.76
ENSMUSG00000018599	Mief2	1277.66	0.0976309	0.0742347	1.31516	0.188455	0.757984	1105.45	953.646	1002.32	1537.09	1449.15	1333	1106.15	1060.91	1166.77	1573.96	1467.36	1576.09
ENSMUSG00000018651	Tada2a	590.096	-0.118014	0.0985396	-1.19763	0.231063	0.799825	628.096	608.825	703.052	545.754	567.849	540.616	665.175	689.012	609.348	500.406	504.876	518.145
ENSMUSG00000018654	Ikzf1	5716.33	-0.0889848	0.0428885	-2.07479	0.0380058	0.417621	6802.58	8091.45	7747.82	4135.76	4583.68	4648.91	6031.91	7173.61	6799.81	3858.65	4493.39	4228.46
ENSMUSG00000018659	Pnpo	1454.9	-0.0516576	0.065362	-0.790331	0.429334	0.901272	1794.56	1578.63	1561.91	1310.27	1269.71	1299.82	1684.78	1594.24	1619.38	1256.71	1252.52	1236.22
ENSMUSG00000018661	Cog1	2973.01	-0.0296381	0.0590898	-0.501576	0.615966	0.949025	2855.74	2882.49	2664.95	3253.8	3341.22	3067.07	2668.12	2644.58	2835.13	3314.42	3113.04	3035.56
ENSMUSG00000018666	Cbx1	3242	-0.0358444	0.0526418	-0.680911	0.495928	0.922656	3049.56	3571.06	3443.05	3199.68	3264	3252.48	3135.47	3241.34	3268.14	3041.87	3196.83	3240.49
ENSMUSG00000018669	Cdk5rap3	2093.57	-0.0133171	0.0577859	-0.230456	0.817738	0.981833	2219.27	2272.59	2162.36	2067.88	1982.93	1996.57	2237.86	2101.63	2082.76	1984.97	2109.74	1904.31
ENSMUSG00000018672	Copz2	742.927	0.008676	0.0849043	0.102186	0.918609	0.994446	961.885	700.418	627.996	832.447	658.705	616.732	973.446	712.075	716.131	812.392	660.635	642.266
ENSMUSG00000018677	Slc25a39	8467.82	0.0396117	0.0433157	0.914489	0.36046	0.879997	9130.72	8262.78	8641.83	8030.87	7910.13	8233.17	9145.95	8730.37	8662.15	8621.7	8226.25	8017.92
ENSMUSG00000018678	Sp2	2300.32	-0.0314877	0.0531941	-0.591939	0.553891	0.93801	2371.21	2176.68	2128.16	2453.59	2467.87	2362.51	2226.32	2115.08	2171.9	2469.6	2375.06	2285.84
ENSMUSG00000018697	Aatf	1631.18	0.0320321	0.0648981	0.493576	0.621606	0.950334	1540.93	1671.31	1520.11	1692.53	1588.84	1672.59	1552.9	1600.01	1667.38	1671.23	1721.95	1674.39
ENSMUSG00000018707	Dync1h1	21485.2	-0.365672	0.0652343	-5.60552	2.07636e-08	8.01008e-06	21472.5	25209.7	18408.6	23239.4	28966	23442.6	18141.1	20939.4	19523.6	19534.2	20772.9	18172.6
ENSMUSG00000018733	Pex12	679.11	0.0483866	0.0967527	0.500105	0.617001	0.949031	781.232	671.324	650.798	644.773	684.826	643.079	727.818	660.183	646.575	648.512	682.119	708.076
ENSMUSG00000018736	Ndel1	5350.44	-0.00563969	0.0452062	-0.124755	0.900718	0.991856	5101.34	4887.84	4754.15	6205.94	5613.75	6007.28	4831.79	4515.58	4520.15	6209.94	5929.6	5627.95
ENSMUSG00000018740	Slc25a35	243.979	-0.0569589	0.149373	-0.381319	0.702967	0.966713	282.344	214.436	178.613	267.12	255.532	221.516	284.368	270.992	240.996	229.608	248.141	234.082
ENSMUSG00000018750	Zbtb4	3095.41	-0.113783	0.056711	-2.00636	0.0448176	0.447765	3969.57	3711.14	3313.84	3089.15	2835.84	2420.09	3484.95	3481.58	3158.42	2675.55	2559.83	2444.94
ENSMUSG00000018752	Tnfsfm13	1587.37	0.142815	0.0691111	2.06646	0.0387851	0.422511	1755.08	1306.01	1170.49	1973.46	1507.07	1475.47	1787.81	1284.81	1323.52	2162.87	1568.34	1733.54
ENSMUSG00000018761	Mpdu1	3310.63	0.125901	0.0587174	2.14418	0.0320183	0.38329	3354.63	3189.6	3265.39	3010.86	3040.26	3406.66	3489.9	3293.23	3352.39	3539.65	3442.82	3342.12
ENSMUSG00000018765	Fxr2	4448.38	-0.0130608	0.041097	-0.317805	0.750633	0.972671	4030.58	3829.67	4014.99	5070.68	4905.08	4925.07	4010.01	3873.65	3955.86	4903.27	4887.63	4974.02
ENSMUSG00000018770	Atp5g3	14527.9	0.0919777	0.0411634	2.23446	0.0254531	0.33829	13839.7	13799.3	14274.8	14830.9	14172.4	14179	15201.8	13951.3	14053.2	15898.2	14657.5	15476.9
ENSMUSG00000018774	Cd68	88607.5	0.104181	0.037599	2.77085	0.00559104	0.145672	103559	85478	83521.6	88070.2	77043.5	78884.1	107274	87795.7	88631.7	99341.5	82129.3	81560.3
ENSMUSG00000018796	Acsl1	6969.43	0.120028	0.0732657	1.63826	0.101368	0.632042	3323.53	3269.34	3565.61	9002.64	11551.2	9751.58	3304.44	3576.71	3385.7	10460.3	12397.4	10044.7
ENSMUSG00000018800	Abca5	168.451	-0.163469	0.178194	-0.917363	0.358953	0.878754	147.154	170.255	130.16	218.762	185.119	220.54	126.935	152.794	109.722	167.386	197.653	194.929
ENSMUSG00000018809	Smyd4	662.577	-0.0743647	0.0978354	-0.760101	0.447194	0.906427	824.302	780.158	880.715	447.887	553.085	572.819	802.001	766.85	828.792	463.598	490.911	539.804
ENSMUSG00000018819	Lsp1	20442.6	-0.00321913	0.0616377	-0.0522267	0.958348	0.997306	22471.5	24275.4	22512.9	16959.8	19570.3	19195.8	18008.3	24277.8	22210.8	15887.7	20837.4	19103.1
ENSMUSG00000018820	Zfyve27	2234.44	-0.131857	0.0565528	-2.33157	0.0197231	0.295545	2219.27	2193.93	2211.76	2363.78	2387.24	2376.17	2155.43	2065.11	2334.53	2110.29	2184.93	2210.86
ENSMUSG00000018821	Avpi1	779.815	0.0667701	0.119136	0.560454	0.57517	0.940333	793.196	667.014	769.557	603.323	810.888	842.151	834.971	736.1	929.696	737.025	702.529	931.328
ENSMUSG00000018841	Rad51d	961.128	-0.00689035	0.0816995	-0.0843377	0.932788	0.997306	1039.65	1095.89	941.519	1033.94	980.107	834.344	955.313	961.926	869.937	931.578	938.854	950.488
ENSMUSG00000018846	Pank3	6733.29	-0.0903832	0.0664177	-1.36083	0.173568	0.744537	6533.4	7397.49	7680.36	6790.84	7074.26	6462.02	6370.68	7247.6	6105.24	5733.19	6883.5	6520.96
ENSMUSG00000018848	Rars	13402	0.0306972	0.0521616	0.588502	0.556196	0.938207	10637	9823.1	10798.5	17351.3	14960.5	16576.6	10218.3	10281.4	10265.8	17890.2	16074.4	15947.5
ENSMUSG00000018858	Mrpl58	1700.99	-0.0322371	0.0699678	-0.460743	0.644983	0.956043	1975.21	1574.32	1712.03	1687.92	1674.02	1656.98	1951.84	1579.83	1677.18	1775.52	1572.63	1574.43
ENSMUSG00000018861	Fdxr	619.34	0.00578973	0.0978408	0.059175	0.952813	0.997306	775.25	774.77	658.398	508.91	506.521	552.326	696.496	689.012	694.578	538.966	514.543	522.31
ENSMUSG00000018882	Mrpl45	3033.43	-0.0174602	0.0540422	-0.323084	0.746631	0.972135	2977.77	2746.72	2760.9	3352.82	3354.85	3148.06	2930.23	2583.08	2806.72	3360.87	3241.95	3137.19
ENSMUSG00000018899	Irf1	4960.17	0.220679	0.0839572	2.62846	0.00857716	0.189251	1796.95	1876.04	1821.28	8482.21	7972.6	6105.84	1673.24	1834.48	1780.04	9265.83	8784.84	8128.71
ENSMUSG00000018900	Slc22a5	897.752	-0.0330677	0.078224	-0.422731	0.672492	0.963454	882.924	957.957	923.468	916.498	905.151	854.837	885.251	923.488	909.124	817.651	871.179	925.497
ENSMUSG00000018906	P4ha2	1205.37	-0.00317036	0.0758929	-0.0417742	0.966679	0.997306	1728.76	1191.79	1179.04	1242.34	841.552	996.334	1707.03	1137.78	1356.83	1285.63	866.882	930.495
ENSMUSG00000018909	Arrb1	11471.7	-0.122768	0.0489653	-2.50726	0.0121673	0.227739	16124.7	16382.2	16342.2	6935.91	7911.27	7732.57	14297.5	16421.9	14766.4	6542.08	7449.6	6754.21
ENSMUSG00000018920	Cxcl16	6049.72	0.0710159	0.0742013	0.957071	0.338531	0.868589	3085.45	3086.15	2509.13	9512.7	9656.84	7463.23	3448.69	2869.44	3071.23	9573.44	10023.4	8296.98
ENSMUSG00000018921	Pelp1	4468.45	-0.0687669	0.0456551	-1.50622	0.132009	0.686094	4658.68	4892.15	4717.1	4164.54	4372.44	4521.07	4455.1	4795.22	4583.82	4011.13	4374.16	4076.02
ENSMUSG00000018923	Med11	1911.5	0.0333597	0.0571066	0.584167	0.559108	0.938207	1790.97	1681	1665.47	2177.26	1955.67	2018.04	1885.9	1639.41	1832.94	2155.86	2049.58	2085.91
ENSMUSG00000018925	Heatr9	96.1496	0.136738	0.223447	0.611949	0.540571	0.935939	0	0	0	213.005	188.526	149.304	0	0	0	202.441	225.583	174.936
ENSMUSG00000018927	Ccl6	12938.6	0.452273	0.0863648	5.23677	1.63408e-07	4.66755e-05	11493.6	12758.4	12246.4	10192	11126.4	9118.26	18312.5	14542.3	13829.8	15239.2	13167.6	13236.9
ENSMUSG00000018930	Ccl4	7274.41	0.566577	0.219492	2.58132	0.0098424	0.201206	2413.09	1783.37	1451.71	14160.8	6334.92	9680.35	2324.4	1494.3	1962.26	24124.6	10522.9	11040.2
ENSMUSG00000018931	Natd1	1515.25	-0.0166751	0.0670132	-0.248833	0.80349	0.980625	1666.55	1738.11	1714.88	1206.65	1438.93	1401.31	1557.84	1782.59	1678.16	1203.25	1365.31	1429.48
ENSMUSG00000018932	Map2k3	14145.1	-0.031222	0.0583427	-0.535149	0.592547	0.946477	14185.4	13509.5	13997.4	13501.1	15923.6	14361.5	13527.7	13807.2	14086.5	13305	14379.3	15157
ENSMUSG00000018965	Ywhah	43393.5	-0.000302794	0.0397505	-0.00761737	0.993922	0.998628	50172.3	49550.8	52332.7	34181	37269.1	38916.6	48397	48559.5	51004	35356.2	35691.5	39291.5
ENSMUSG00000018974	Sart3	4382.83	-0.0405214	0.0505974	-0.800859	0.423213	0.89913	4311.73	4702.5	4114.75	4523.77	4542.79	4563.03	4056.99	4311.85	4207.64	4254.76	4552.47	4451.71
ENSMUSG00000018983	E2f2	3602.69	-0.138307	0.0575109	-2.40489	0.0161773	0.265384	5237.72	4843.66	5071.47	2299.31	2352.03	2410.33	4883.72	4798.1	4916.91	2118.18	1973.31	2327.49
ENSMUSG00000018986	Slfn3	366.449	-0.232445	0.195636	-1.18815	0.234773	0.801817	367.287	321.115	411.38	402.983	293.01	552.326	357.727	345.948	295.857	347.041	402.826	299.891
ENSMUSG00000018995	Nars2	512.225	-0.024027	0.114205	-0.210384	0.833368	0.982798	565.885	593.739	546.29	474.368	446.329	523.051	569.561	455.498	548.609	537.213	422.162	463.998
ENSMUSG00000018999	Slc35b4	6089.99	-0.0375968	0.0371607	-1.01174	0.311664	0.853498	5849.07	5933.08	6029.14	6186.36	6431.46	6580.1	5664.29	5834.98	5866.2	6034.66	6278.72	6391.84
ENSMUSG00000019039	Dalrd3	1756.45	0.0380037	0.0916103	0.41484	0.678259	0.964607	1905.82	1742.42	1565.71	1699.44	1815.98	1565.25	1983.98	1597.12	1977.93	1869.29	1646.75	1707.71
ENSMUSG00000019054	Fis1	3945.92	0.143508	0.0580351	2.47278	0.0134067	0.238548	4126.29	3961.13	3681.52	3763.86	3759.16	3528.64	4220.19	3840.02	4258.58	4307.35	3883.25	4021.04
ENSMUSG00000019055	Plod1	27343.5	-0.0232222	0.0452141	-0.513604	0.607529	0.948055	30192.9	33471.4	32070.6	20722.5	23477.1	25535.8	29349.3	32086.6	32706.9	21294	23079.3	24136.2
ENSMUSG00000019066	Rab3d	4422.3	-0.032196	0.0466881	-0.689599	0.490447	0.919462	5402.82	4900.77	4854.86	4180.66	3736.45	3790.17	5125.22	4985.49	4638.69	3999.74	3860.69	3592.03
ENSMUSG00000019080	Mfsd3	338.406	0.223194	0.125293	1.78137	0.0748519	0.573338	375.661	326.503	348.676	284.391	310.045	279.091	403.885	370.933	338.962	393.489	301.851	327.381
ENSMUSG00000019082	Slc25a22	2297.59	-0.0742503	0.081273	-0.913591	0.360932	0.879997	2446.58	2203.62	2251.67	2255.55	2505.35	2250.29	2446.39	2141.99	2398.21	2181.28	2037.76	2452.44
ENSMUSG00000019087	Atp6ap1	29546.8	0.0372614	0.0353413	1.05433	0.291733	0.845825	30623.6	29198.8	28504.9	29606.6	29294.2	29139.6	30092.8	28402.3	29325.1	31085.6	29030.3	30258.2
ENSMUSG00000019088	Dnase1l1	7896.93	0.0760958	0.0552769	1.37663	0.168627	0.739149	8406.92	7657.19	7778.22	7137.4	7566.02	7439.81	8808	8048.09	8535.77	8202.8	7161.71	8021.25
ENSMUSG00000019122	Ccl9	58823.6	0.251803	0.0732145	3.43925	0.000583326	0.0352323	50348.2	43864.5	49126.2	58894.2	64550.8	58086	57788.6	50579.5	56093.3	66391.8	71167	78992.9
ENSMUSG00000019132	BC005537	105741	-0.00214129	0.0472868	-0.0452831	0.963882	0.997306	107272	127528	126447	87496.8	92416.3	96541.9	109708	128371	116762	86280.1	98428.2	91647.5
ENSMUSG00000019139	Isyna1	6104.43	-0.00150223	0.044379	-0.0338501	0.972997	0.997306	6764.3	6657.21	6476.63	5699.33	5427.5	5523.26	6863.58	6306.82	6901.7	5683.24	5466.62	5483.01
ENSMUSG00000019143	Hars2	1973.87	-0.0317632	0.0663991	-0.478368	0.632389	0.953421	1886.68	1974.1	1833.63	2001.1	2156.69	2071.71	1857.87	1904.63	1912.29	2117.3	1882	2088.41
ENSMUSG00000019158	Tmem160	1822.73	0.0343683	0.0840973	0.408673	0.682779	0.964607	2050.58	1822.16	1784.23	1700.59	1913.65	1630.63	2070.53	1693.22	1836.86	1800.93	1739.14	1830.17
ENSMUSG00000019173	Rab5c	28706.7	0.0190904	0.036939	0.51681	0.605289	0.947925	29373.4	31052.2	30120.1	27233.6	27604.3	27518.7	29472.1	30136.8	28479.7	28283.9	28544.8	26661.1
ENSMUSG00000019179	Mdh2	13773.7	0.0291527	0.0351738	0.82882	0.407206	0.893388	14492.9	13804.7	14553.2	13100.4	13132.1	13576.9	14337.9	13625.5	14035.6	13578.4	13392.1	13655
ENSMUSG00000019188	H13	10950.4	-0.0238242	0.0381756	-0.624069	0.532582	0.934578	10579.5	10352.2	10348.2	11812	11861.2	11976.5	9552.3	9721.13	10135.6	11808.2	11714.2	11544.1
ENSMUSG00000019189	Rnf145	4097.07	0.0109268	0.0577626	0.189167	0.849962	0.984148	3384.54	4249.92	3899.09	4315.37	4598.44	4290.77	3276.42	4063.92	3735.44	4114.54	4974.64	4261.78
ENSMUSG00000019194	Scn1b	366.832	0.0626584	0.13114	0.477798	0.632794	0.953456	320.628	293.098	285.971	390.318	465.636	345.448	296.732	405.527	346.799	367.198	467.278	417.348
ENSMUSG00000019210	Atp6v1e1	11008.3	0.0579736	0.0412056	1.40693	0.159447	0.732714	10470.7	10201.3	10176.2	11777.5	11254.8	11218.3	11113.4	9721.13	10501	12431.3	11514.4	11719.9
ENSMUSG00000019214	Chtf18	1575.64	-0.0694542	0.0608795	-1.14085	0.253934	0.817556	1776.62	1765.05	1875.44	1383.96	1390.09	1533.05	1717.75	1626.91	1733.02	1353.99	1370.68	1381.16
ENSMUSG00000019254	Ppp1r12c	8179.09	0.00785619	0.0392532	0.200142	0.84137	0.984148	9737.29	10299.4	9894.03	5945.72	6388.3	6540.09	9725.4	10439.9	10204.1	6126.68	6461.33	6386.84
ENSMUSG00000019256	Ahr	258.692	0.123354	0.135242	0.9121	0.361716	0.880115	179.456	176.721	211.866	323.538	311.181	344.472	179.688	142.223	163.603	409.264	293.258	369.032
ENSMUSG00000019261	Map1s	5623.57	-0.0574732	0.0536499	-1.07126	0.284051	0.839846	6027.33	6224.02	5798.28	4851.91	5164.02	5498.87	6272.59	6204.95	6538.24	4989.16	4899.44	5014.01
ENSMUSG00000019295	Tmem129	1868.27	-0.0750152	0.0582894	-1.28694	0.198114	0.767989	1982.39	1927.77	1923.89	1798.45	1845.51	1983.89	1875.18	1792.2	1946.58	1760.62	1735.91	1846.83
ENSMUSG00000019297	Nop9	3871.1	0.0284557	0.0435277	0.653737	0.513282	0.928784	3960	3761.78	3915.24	3793.8	3716	3918.98	3891.31	3889.99	3948.03	3838.49	3873.58	3946.07
ENSMUSG00000019302	Atp6v0a1	22271	0.0648681	0.0501182	1.2943	0.195561	0.763287	29753.8	29824.9	28970.5	14033	13600	15010.4	30401	31357.3	29671.9	15502.9	14885.2	14241.5
ENSMUSG00000019303	Psmc3ip	501.615	0.0906823	0.0965605	0.939125	0.347667	0.874579	605.365	564.645	603.294	414.497	371.373	428.394	576.979	579.462	581.918	444.318	416.791	432.343
ENSMUSG00000019320	Noxo1	83.507	-0.102419	0.234207	-0.437301	0.661893	0.959102	94.5135	105.602	64.6047	90.959	78.3631	80.019	77.4801	95.1356	82.2914	81.5022	81.6395	69.9746
ENSMUSG00000019338	Zfp687	1528.02	-0.0830114	0.0643336	-1.29033	0.196937	0.766157	1537.34	1471.96	1491.61	1687.92	1592.25	1574.03	1489.43	1527.94	1373.48	1587.1	1599.49	1403.66
ENSMUSG00000019362	D8Ertd738e	5599.9	0.0680854	0.0559376	1.21717	0.223541	0.788953	6118.26	5858.73	5719.42	4962.45	5268.5	5298.82	6139.88	5495.76	6040.58	5625.4	5127.17	5543.82
ENSMUSG00000019370	Calm3	17602.4	0.0567927	0.0347789	1.63297	0.102476	0.634322	17753	18183.9	18429.5	16014.5	17534	17450	17080.2	17919.1	17847.4	17303.9	17754.4	17958.5
ENSMUSG00000019373	Cops3	2938.48	0.0170533	0.0528221	0.322844	0.746814	0.972135	3030.41	2990.25	3191.28	2749.49	2737.03	2908.98	3184.1	2988.6	2984.04	2837.68	2828.38	2831.47
ENSMUSG00000019428	Fkbp8	12477	0.0281078	0.0396804	0.708356	0.478724	0.915706	13807.3	12911.4	12540.9	11938.7	11874.9	11541.3	13642.3	12524.3	12882.5	12429.5	11632.5	11998.1
ENSMUSG00000019432	Ddx39b	12605	-0.00276575	0.0420105	-0.0658347	0.947509	0.997306	12515.3	12477.1	12648.3	12192	12660.8	13211.9	12328.4	12778	12460.3	12885.2	12749.7	12353
ENSMUSG00000019433	Gipc1	4505.16	0.0435672	0.0525408	0.829206	0.406988	0.893388	4822.58	4358.76	4416.87	4526.07	4525.76	4320.05	4828.49	4099.48	4362.42	4895.39	4556.77	4349.25
ENSMUSG00000019437	Tlcd1	138.078	0.263386	0.209894	1.25485	0.209532	0.774386	150.743	137.929	135.86	95.5645	139.691	83.9224	165.675	197.959	172.42	116.557	118.162	142.448
ENSMUSG00000019461	Plscr3	3711.54	0.0674551	0.0480954	1.40253	0.160758	0.732873	4309.34	3640.02	3471.55	3705.14	3455.93	3317.86	4252.34	3731.43	3664.9	3972.57	3547.02	3470.4
ENSMUSG00000019464	Ptger1	69.2134	-0.00615632	0.27625	-0.0222853	0.98222	0.997306	69.3897	68.9643	78.8558	67.9314	80.6345	40.9853	84.0741	91.2917	62.6982	55.2111	73.0458	57.4791
ENSMUSG00000019470	Xab2	4187.06	-0.0119719	0.0476594	-0.251198	0.801661	0.980625	4268.66	4230.53	4000.74	4144.97	4322.47	4322.98	3942.42	4159.06	4165.51	4196.92	4316.15	4174.32
ENSMUSG00000019471	Cdc37	16677.5	-0.021531	0.0364047	-0.591434	0.55423	0.93801	16408.3	15732.5	15891.8	17615	18089.4	17795.4	15178.7	15010.3	15698.1	17561.5	17382.8	17766
ENSMUSG00000019478	Rab4a	282.627	-0.171797	0.230852	-0.744186	0.456764	0.909521	668.773	231.677	260.319	436.373	145.369	178.579	375.037	246.007	248.833	220.845	192.282	187.432
ENSMUSG00000019487	Trip10	3235.47	0.0462629	0.0715643	0.646452	0.517987	0.930816	2078.1	1955.78	1881.14	4800.1	4450.8	3882.87	2101.85	1917.13	2202.27	4961.12	4271.03	4323.43
ENSMUSG00000019494	Cops6	6099.34	0.0729069	0.0437359	1.66698	0.0955182	0.623872	6388.64	5869.5	6184.95	6065.47	5756.85	5814.06	6078.06	6177.09	6308.03	6370.31	5967.2	6211.91
ENSMUSG00000019505	Ubb	53325.7	0.0264244	0.0324071	0.815388	0.41485	0.895298	51749.1	49752.3	51194.5	54912.7	54639.6	57081.8	49090.2	50089.4	51699.6	55975.3	56202.3	57521.6
ENSMUSG00000019518	Ap4m1	1548.25	-0.0910752	0.0703075	-1.29538	0.195188	0.763287	1733.55	1751.05	1598.02	1367.84	1334.44	1444.25	1835.62	1732.62	1888.78	1280.37	1247.15	1365.34
ENSMUSG00000019528	Gyg	4783.13	0.0838634	0.0532079	1.57615	0.114992	0.656988	5152.78	4958.96	4779.8	4663.09	4046.49	4198.07	5652.75	5259.36	4976.67	5114.48	4481.58	4113.5
ENSMUSG00000019558	Slc6a8	10023.9	0.104494	0.0649026	1.61001	0.107395	0.64217	10717.1	8092.52	8271.31	10509.8	9719.3	9587.64	12245.1	9582.75	9378.28	11919.5	9431.51	10831.9
ENSMUSG00000019564	Arid3a	2024.57	-0.0402417	0.0591179	-0.680702	0.49606	0.922725	2096.05	2035.52	2019.85	2005.7	1937.5	1833.61	2182.63	2365.9	2203.25	1828.1	1917.45	1869.32
ENSMUSG00000019578	Ubxn6	3114.85	0.106711	0.0647836	1.64719	0.0995199	0.629248	3187.14	2852.32	2871.11	3256.1	3097.05	2908.01	3043.98	2916.53	3266.18	3586.97	3050.74	3342.12
ENSMUSG00000019579	Mydgf	5794.28	0.0290581	0.0506533	0.573667	0.566193	0.938379	6151.75	5742.35	5737.47	5578.43	5744.36	5740.87	6098.67	5439.06	5864.24	6128.44	5471.99	5833.71
ENSMUSG00000019659	Ccdc12	3029.2	0.046147	0.0675176	0.683481	0.494303	0.92219	3613.05	3128.18	3252.09	2733.38	2839.24	2570.37	3220.37	3489.27	3102.58	2702.72	2914.31	2784.82
ENSMUSG00000019689	Fmc1	374.675	0.0786608	0.116358	0.676023	0.499026	0.923569	413.945	303.874	362.927	381.107	379.323	354.23	415.425	325.767	377.169	441.689	349.116	391.524
ENSMUSG00000019699	Akt3	3627.15	-0.0338435	0.0731524	-0.462644	0.643619	0.95572	2596.13	2981.63	3073.48	4652.73	4440.58	4353.23	2453.81	2898.27	2917.42	4279.3	4693.19	4185.98
ENSMUSG00000019710	Mrpl24	3940.73	-0.00607186	0.0744438	-0.0815631	0.934994	0.997306	3991.1	4177.73	3683.42	3966.5	3905.66	3714.05	4074.3	3785.24	4448.63	3960.3	3541.65	4040.2
ENSMUSG00000019715	Gle1	3074.8	-0.0730485	0.0516669	-1.41384	0.15741	0.729892	3097.41	3206.84	3133.33	2947.53	3148.15	3379.34	2879.13	3091.43	3008.53	2880.62	3038.92	3086.38
ENSMUSG00000019726	Lyst	1411.25	-0.219759	0.11365	-1.93364	0.0531572	0.489759	1950.09	1462.26	1364.3	1253.85	1352.62	1183.7	1992.23	1715.32	1417.57	1052.52	1055.94	1134.59
ENSMUSG00000019731	Slc35e1	5575.02	-0.0494943	0.0406975	-1.21615	0.223927	0.789953	6245.07	6386.74	6583.98	4911.79	5262.82	5248.07	5444.21	5922.43	5997.47	4830.54	5012.23	5054.83
ENSMUSG00000019734	Tmc4	174.591	-0.0443173	0.165548	-0.267701	0.78893	0.980199	172.278	193.962	148.211	150.831	186.254	184.434	188.755	176.818	188.095	163.881	170.798	170.771
ENSMUSG00000019737	Syne4	54.9518	0.0258992	0.28876	0.0896912	0.928533	0.997008	56.2296	53.8783	38.0028	54.1148	70.4133	42.937	58.5222	55.736	61.7185	56.0875	52.636	59.1452
ENSMUSG00000019738	Polr2i	1209.64	0.0484725	0.0838435	0.578131	0.563176	0.938207	1424.88	1101.27	1196.14	1131.81	1160.68	1159.3	1364.97	1152.2	1231.43	1373.27	1096.76	1122.93
ENSMUSG00000019756	Prl8a1	145.561	0.0908605	0.177644	0.511476	0.609018	0.948207	144.761	146.549	129.209	117.441	144.234	134.666	180.512	163.364	162.623	124.444	158.982	139.949
ENSMUSG00000019761	Krt10	107.764	0.126507	0.231696	0.546004	0.585063	0.945672	119.637	108.834	119.709	72.5369	116.977	115.149	116.22	100.901	90.1286	123.568	102.049	107.461
ENSMUSG00000019763	Rmnd1	1089.75	0.0151163	0.0770692	0.19614	0.844501	0.984148	1292.08	1096.96	1072.63	997.095	919.915	1014.88	1270.18	1228.11	1220.66	1016.59	954.967	992.972
ENSMUSG00000019768	Esr1	233.999	0.0115193	0.156792	0.073469	0.941433	0.997306	248.846	253.228	221.366	297.056	230.547	191.265	233.264	239.28	168.501	233.114	293.258	198.261
ENSMUSG00000019773	Fbxo5	2034.86	0.0859039	0.079618	1.07895	0.28061	0.836069	2057.76	2364.18	2557.59	1464.55	1594.52	2030.73	2100.2	2512.92	2351.18	1621.28	1902.41	1860.99
ENSMUSG00000019774	Mtrf1l	631.283	-0.046878	0.0887231	-0.528363	0.597247	0.947755	636.471	720.892	643.197	615.988	626.905	602.094	623.962	670.754	652.453	608.199	574.699	599.782
ENSMUSG00000019777	Hdac2	4069.62	0.029138	0.0474523	0.614049	0.539183	0.935939	4107.15	4447.12	4480.53	3826.03	3845.47	4013.64	3895.43	4247.47	4036.2	3736.83	4141.05	4058.52
ENSMUSG00000019779	Frk	99.231	-0.00607873	0.242597	-0.0250569	0.98001	0.997306	28.713	91.5931	58.9043	123.198	183.983	85.874	61.8192	108.589	61.7185	109.546	171.873	104.962
ENSMUSG00000019782	Rwdd1	5024.86	0.048055	0.0486953	0.986851	0.323716	0.860351	5220.98	4526.86	5054.37	5036.13	4646.14	5236.36	5305.74	4737.56	5114.8	5340.58	5034.79	5044
ENSMUSG00000019790	Stxbp5	6238.38	-0.0339083	0.0599891	-0.565242	0.571909	0.939918	6254.64	6417.99	6597.28	6374.04	6144.12	6053.14	6300.61	6835.35	5721.21	5868.16	6460.26	5833.71
ENSMUSG00000019791	Hint3	312.137	0.153392	0.14712	1.04263	0.29712	0.847909	257.22	275.857	300.222	313.175	319.131	273.236	381.631	285.407	328.186	402.253	291.109	318.218
ENSMUSG00000019792	Trmt11	487.988	0.092875	0.123247	0.753566	0.45111	0.907851	442.658	502.146	514.938	484.731	429.294	533.785	466.529	524.687	409.498	496.024	539.25	512.314
ENSMUSG00000019794	Katna1	2409.55	0.0193817	0.0534037	0.362928	0.716659	0.968046	2055.37	2078.63	2158.56	2750.65	2540.56	2722.6	2153.78	2127.58	2205.21	2799.99	2672.62	2649.04
ENSMUSG00000019795	Pcmt1	5356.43	0.0229209	0.0421739	0.543486	0.586795	0.945672	5332.24	5048.4	5495.2	5479.42	5388.89	5533.02	5326.34	4893.24	5110.88	5681.49	5333.42	5654.61
ENSMUSG00000019796	Lrp11	528.173	0.0299435	0.0982465	0.304779	0.760535	0.973691	470.175	479.517	494.986	576.841	567.849	537.689	473.123	513.156	504.524	508.293	600.48	611.444
ENSMUSG00000019797	Mtres1	1108.4	0.0380247	0.0677062	0.561613	0.57438	0.940333	1138.95	1004.29	1035.58	1241.19	1144.78	1118.31	1057.52	929.254	1034.52	1254.08	1156.92	1185.4
ENSMUSG00000019802	Sec63	6413.91	-0.00437426	0.0624965	-0.069992	0.9442	0.997306	6382.65	6009.59	6582.08	7167.34	6189.55	6382.98	6200.05	6473.06	5914.2	6563.99	6780.37	6321.03
ENSMUSG00000019804	Snx3	23286.2	0.0802343	0.0456959	1.75583	0.0791174	0.583921	25299.7	25462.9	24598.3	21530.8	20373.3	20461.4	26617.7	25641.4	23401.1	23257.9	22703.3	20086
ENSMUSG00000019806	Aig1	519.344	0.000408411	0.132019	0.00309357	0.997532	0.999203	279.951	238.142	305.922	818.631	705.268	764.084	348.66	221.022	223.362	999.059	624.112	703.911
ENSMUSG00000019808	Adat2	340.174	-0.0254522	0.121643	-0.209237	0.834263	0.983026	291.915	282.322	295.472	398.377	356.609	421.563	304.15	281.563	291.938	360.187	426.459	371.532
ENSMUSG00000019809	Pex3	1377.25	0.0619674	0.0745726	0.830967	0.405992	0.893388	1281.32	1187.48	1344.35	1481.83	1341.26	1521.34	1364.14	1179.1	1291.19	1598.49	1525.37	1411.15
ENSMUSG00000019810	Fuca2	9132.7	0.00816463	0.0429383	0.190148	0.849193	0.984148	9964.6	8362.99	8551.58	10505.2	8423.47	9258.78	9291.84	8342.14	8591.61	10227.2	8795.58	9277.46
ENSMUSG00000019813	Cep57l1	539.284	0.0661915	0.106612	0.620863	0.53469	0.934828	616.133	593.739	702.102	444.433	441.786	468.404	617.368	622.706	546.65	467.104	451.165	499.818
ENSMUSG00000019814	Ltv1	3508.07	0.056182	0.0671924	0.836136	0.403078	0.893388	3111.77	2869.56	3001.27	4075.88	3499.08	4113.17	3034.91	3188.48	3056.54	4104.9	4174.35	3866.93
ENSMUSG00000019817	Plagl1	1738.4	-0.219318	0.273963	-0.800536	0.4234	0.899208	8.37462	12.9308	20.9015	3686.72	3494.54	3867.26	16.4851	34.5948	15.6745	2672.92	3942.33	3088.04
ENSMUSG00000019818	Cd164	6893.92	0.0187073	0.0865697	0.216095	0.828914	0.982798	5675.6	7409.35	7049.52	7794.84	7008.39	7021.18	5899.2	7016.01	5645.78	7149.4	8058.67	6999.12
ENSMUSG00000019820	Utrn	1414.6	-0.354899	0.0700363	-5.06735	4.03383e-07	9.93218e-05	1628.26	1589.41	1442.21	1506	1601.33	1421.8	1333.65	1576.94	1328.42	1127.01	1310.53	1109.6
ENSMUSG00000019822	Smpd2	899.376	-0.0490157	0.0817758	-0.599391	0.548912	0.937846	1075.54	1066.79	917.767	857.778	830.195	737.736	1003.12	958.083	1003.17	798.371	806.727	737.232
ENSMUSG00000019823	Mical1	1390.3	-0.0306175	0.121165	-0.252693	0.800505	0.980625	2320.97	1602.34	1721.53	1130.65	808.617	1076.35	1650.16	1768.18	1665.42	1019.22	1020.49	899.673
ENSMUSG00000019826	Zbtb24	854.849	-0.00326592	0.077618	-0.0420768	0.966437	0.997306	854.211	857.743	836.061	910.741	883.573	821.658	855.578	787.031	843.486	854.458	887.292	866.352
ENSMUSG00000019832	Rab32	26311.3	-0.0186894	0.0643397	-0.29048	0.771449	0.975061	16921.5	20315.4	16850.4	38308.7	34974.9	32809.7	16078.8	18635	16072.3	34641	36249	33879.3
ENSMUSG00000019837	Gtf3c6	2290.94	-0.000796816	0.054934	-0.014505	0.988427	0.998103	2349.68	2199.31	2283.02	2387.96	2341.81	2203.45	2318.63	2257.31	2218.93	2488.01	2236.49	2206.7
ENSMUSG00000019838	Slc16a10	11740.7	0.0584768	0.0501426	1.16621	0.24353	0.807035	8984.77	11070.9	10633.2	10948.5	14272.3	13456.9	8924.22	11065.5	11308.2	11636.4	13519.9	15067.9
ENSMUSG00000019841	Rev3l	873.377	-0.0666175	0.074012	-0.90009	0.368072	0.881144	1018.11	1003.21	961.471	852.021	800.667	794.335	904.209	933.097	875.815	774.709	805.653	757.225
ENSMUSG00000019842	Traf3ip2	990.265	-0.0736539	0.103079	-0.714537	0.474895	0.914552	995.383	914.854	787.608	1120.29	1226.55	970.962	914.924	861.025	945.371	1134.02	951.744	1060.45
ENSMUSG00000019843	Fyn	5671.68	0.0130345	0.0628225	0.207482	0.835633	0.983169	5873	6210.02	6355.97	5321.68	4816.49	5337.85	5712.09	6479.79	6331.54	5216.14	5388.2	5017.34
ENSMUSG00000019845	Tube1	601.043	0.0125498	0.114709	0.109406	0.91288	0.994115	550.332	733.823	733.454	554.965	499.707	565.012	627.259	678.442	636.778	553.864	519.914	558.963
ENSMUSG00000019849	Prep	8404.11	-0.0623757	0.0458669	-1.35993	0.173853	0.744537	8563.64	8760.62	9160.57	7736.12	8219.04	9043.12	7922.75	8813.98	8717.99	7734.82	8062.97	8113.72
ENSMUSG00000019850	Tnfaip3	5795.85	0.168844	0.0682367	2.47439	0.0133462	0.238548	1237.05	1026.92	991.873	10923.1	10103.2	8370.77	1652.63	1212.74	1122.69	11922.1	10629.2	10357.9
ENSMUSG00000019852	Arfgef3	1105.53	-0.212752	0.0848397	-2.50769	0.0121522	0.227739	1154.5	1309.24	1148.63	1177.86	1209.52	1115.39	926.464	1189.68	997.293	861.469	1140.8	1035.46
ENSMUSG00000019854	Reps1	4177.48	-0.012512	0.0565021	-0.221443	0.824747	0.981833	3128.52	3105.55	3205.54	5302.1	5235.57	5233.44	2987.1	3266.32	3001.68	5009.32	5699.72	4954.86
ENSMUSG00000019857	Asf1a	1774.16	0.0717896	0.0797986	0.899635	0.368315	0.881144	1146.13	1195.02	1267.39	2498.49	1963.62	2402.52	1178.69	1152.2	1288.25	2596.68	2260.12	2340.82
ENSMUSG00000019861	Gopc	3342	0.004437	0.0583261	0.0760724	0.939361	0.997306	2885.65	3246.71	3231.19	3565.82	3619.47	3704.29	2856.87	3255.75	2800.85	3498.46	3847.8	3591.19
ENSMUSG00000019863	Qrsl1	994.082	-0.107267	0.076263	-1.40654	0.159563	0.732714	1063.58	965.5	1020.37	1096.11	939.222	991.455	993.229	1036.88	1014.93	958.746	925.963	922.998
ENSMUSG00000019864	Rtn4ip1	1057.01	-0.0410769	0.0781505	-0.525612	0.599158	0.947796	1231.07	1141.14	1175.24	976.37	1006.23	909.484	1137.47	1103.19	1195.18	921.062	898.034	989.64
ENSMUSG00000019866	Crybg1	7481.37	-0.157558	0.0596363	-2.64198	0.00824237	0.186649	4022.21	3554.89	3857.28	12561.6	11804.4	11338.3	3526.99	3530.59	3576.74	10651.4	11386.6	9965.54
ENSMUSG00000019868	Vta1	3640.38	0.0360206	0.0463866	0.77653	0.437436	0.902424	3056.74	3129.25	3244.49	4166.84	4007.88	4191.24	3117.34	3069.32	3024.21	4235.48	4099.16	4342.59
ENSMUSG00000019872	Smpdl3a	13493.9	0.0995044	0.0415567	2.39443	0.0166464	0.26942	9409.48	8008.47	8410.97	19859	15609	17124.1	9652.04	8512.23	9133.36	20223.9	17331.2	18653.2
ENSMUSG00000019873	Reep3	7319.93	0.0635336	0.0615279	1.0326	0.301793	0.851814	4813.01	5238.05	5978.79	8698.67	9359.29	9205.11	5082.36	5723.51	5233.34	8979.26	10162	9365.76
ENSMUSG00000019874	Fabp7	1040.43	0.271957	0.09613	2.82905	0.00466858	0.131989	435.48	376.071	495.936	1590.06	1357.16	1424.73	617.368	447.81	449.664	2006.88	1611.31	1672.73
ENSMUSG00000019876	Pkib	900.537	0.24114	0.0818277	2.94692	0.00320954	0.101542	1284.91	918.087	1094.48	650.529	471.315	554.278	1468	1127.21	1261.8	720.374	553.215	702.245
ENSMUSG00000019877	Serinc1	15971.6	-0.00128169	0.0598353	-0.0214203	0.98291	0.997306	13464	15300.4	15903.2	18222.9	16865.1	16937.7	13414.8	14705.7	14770.3	16543.2	17552.5	17980.1
ENSMUSG00000019878	Hsf2	1701.56	-0.0274856	0.0745264	-0.368804	0.712274	0.967406	1408.13	1678.85	1739.58	1856.02	1851.19	1778.96	1499.32	1617.3	1594.89	1643.19	1792.85	1958.45
ENSMUSG00000019883	Echdc1	1330.8	0.027128	0.0838634	0.323479	0.746333	0.972135	1321.99	1499.97	1457.41	1396.62	1234.5	1145.64	1397.11	1357.84	1318.62	1300.53	1233.19	1306.19
ENSMUSG00000019897	Ccdc59	2560.76	0.0341912	0.061053	0.560025	0.575462	0.940333	2212.1	2202.55	2381.82	2910.69	2691.6	2737.24	2399.41	2313.04	2338.45	3012.07	2870.27	2659.87
ENSMUSG00000019907	Ppp1r12a	4595.23	-0.00631436	0.0565336	-0.111692	0.911068	0.994086	3798.49	4720.82	4483.38	4849.61	5095.88	4881.16	3738.83	4589.57	4196.86	4651.76	5306.56	4829.91
ENSMUSG00000019916	P4ha1	10474.2	0.0249417	0.057658	0.432579	0.66532	0.961403	7879.32	8993.37	8669.39	12392.3	11970.3	12738.6	7930.99	8035.59	9337.13	12437.4	12566	12739.5
ENSMUSG00000019917	Septin10	677.683	-0.0216126	0.0977549	-0.22109	0.825022	0.981833	636.471	671.324	725.853	724.218	597.377	663.572	708.86	742.826	705.355	622.221	673.526	660.593
ENSMUSG00000019920	Lims1	7488.3	0.0433611	0.0633549	0.684416	0.493712	0.921827	7104.07	7657.19	8463.22	7145.46	7642.11	7334.42	6301.44	7923.16	7378.79	6599.05	8359.45	7951.28
ENSMUSG00000019923	Zwint	6329.92	0.0680306	0.0436123	1.55989	0.118785	0.667551	5503.32	5325.33	5785.92	6897.92	6817.59	7099.25	5669.23	5563.03	5476.29	7403.55	7221.87	7195.72
ENSMUSG00000019927	Ube2d1	2089.19	-0.0072003	0.0578118	-0.124547	0.900882	0.991856	1679.71	1857.72	1925.79	2396.02	2424.71	2368.37	1680.66	1843.13	1740.85	2321.5	2420.18	2411.62
ENSMUSG00000019942	Cdk1	10818.4	0.0460945	0.049252	0.935891	0.349329	0.875446	11353.6	11379.1	12090.6	9211.04	9659.11	10944.1	11409.4	11378.8	11661.9	10153.6	10267.2	10312.1
ENSMUSG00000019943	Atp2b1	9921.52	-0.0226375	0.0725813	-0.311891	0.755123	0.972985	10148.8	10081.7	11290.6	9732.61	9042.43	10434.7	9396.52	10954	9227.41	9454.25	9701.13	9594.01
ENSMUSG00000019944	Rhobtb1	1011.33	0.104964	0.0885839	1.18491	0.236054	0.802613	1441.63	1561.39	1393.75	541.148	537.185	586.481	1484.49	1478.93	1312.74	570.515	652.041	575.624
ENSMUSG00000019947	Arid5b	1131.56	0.192018	0.0985599	1.94824	0.0513863	0.481605	745.341	655.16	691.651	1671.8	1274.25	1323.24	797.056	794.718	742.582	1809.7	1744.51	1328.68
ENSMUSG00000019948	Actr6	664.176	0.00324632	0.0854242	0.0380024	0.969686	0.997306	634.078	675.634	754.355	644.773	616.684	646.983	662.702	692.856	729.846	628.355	616.593	667.257
ENSMUSG00000019951	Uhrf1bp1l	5789.52	-0.05114	0.0514057	-0.994831	0.319819	0.858752	5541.6	5707.87	5418.25	6413.18	5989.67	6037.53	5293.37	5491.92	5780.97	5867.28	6045.62	5887.03
ENSMUSG00000019952	Poc1b	1646.55	-0.000741363	0.0696808	-0.0106394	0.991511	0.998628	1920.18	1928.84	1904.89	1443.83	1385.55	1446.2	1886.72	1906.56	1653.66	1528.38	1427.62	1326.18
ENSMUSG00000019960	Dusp6	8555.24	0.00341322	0.0916062	0.0372597	0.970278	0.997306	13365.9	15299.3	13336.1	3828.34	3135.66	3623.3	13117.2	14026.3	12259.5	4059.33	3611.47	3000.58
ENSMUSG00000019961	Tmpo	15317.1	0.0719083	0.0662353	1.08565	0.277635	0.834135	14833.8	17637.6	18372.4	13293.8	13081	14991.9	14888.5	17641.4	15558.9	13723	15113	14669.7
ENSMUSG00000019966	Kitl	1521.61	0.188584	0.108163	1.74352	0.0812432	0.589348	1337.55	2047.38	2219.36	1015.52	1015.31	1286.16	1470.47	2121.81	1966.18	1129.64	1254.67	1395.33
ENSMUSG00000019969	Psen1	8080.28	-0.035501	0.0406873	-0.872532	0.382918	0.888396	8814.88	8494.46	8767.24	7859.32	7731.83	7793.07	8221.13	8317.16	8141.95	7424.58	7858.87	7538.93
ENSMUSG00000019970	Sgk1	4750.48	0.106051	0.0763631	1.38878	0.1649	0.735874	4749.6	6166.91	5251.99	3936.57	4146.43	3631.11	4572.15	6470.18	5470.42	4104.03	4476.21	4030.2
ENSMUSG00000019971	Cep290	628.124	-0.179931	0.113533	-1.58483	0.113004	0.654122	772.857	683.177	723.953	653.984	551.949	611.853	619.016	703.427	607.389	500.406	607.999	501.484
ENSMUSG00000019975	Ikbip	977.644	0.0504225	0.0753248	0.669401	0.50324	0.925428	1116.22	1031.23	1107.78	929.163	809.753	866.547	1022.9	1027.27	1124.65	907.04	871.179	918
ENSMUSG00000019977	Hbs1l	4119.32	0.00978302	0.0412277	0.237292	0.81243	0.981833	3936.07	3900.79	3896.24	4453.54	4306.57	4382.5	3784.98	3811.19	3725.64	4454.57	4432.16	4347.59
ENSMUSG00000019978	Epb41l2	12181.5	-0.0640382	0.0450166	-1.42255	0.154868	0.724341	12516.5	13216.4	12705.3	11538	12630.1	12011.6	11337.6	13374.7	12169.3	10467.3	12639.1	11571.6
ENSMUSG00000019979	Apaf1	5128.95	-0.055539	0.0598271	-0.928324	0.353239	0.876236	4320.11	4950.34	4436.83	6012.5	5773.89	5987.76	4127.87	4464.65	4322.26	5592.98	6244.34	5313.9
ENSMUSG00000019984	Med23	3085.34	-0.0830431	0.0542361	-1.53114	0.125734	0.676659	3177.57	3098	2884.41	3182.41	3190.18	3247.6	2999.47	3162.54	2984.04	3023.47	3205.42	2868.96
ENSMUSG00000019986	Ahi1	399.318	-0.115954	0.125327	-0.925205	0.354859	0.876265	473.764	382.536	409.48	445.584	389.544	392.288	437.68	406.488	326.226	364.569	366.303	397.356
ENSMUSG00000019987	Arg1	109.789	0.45154	0.299899	1.50564	0.132159	0.686194	87.3353	148.704	134.91	39.1469	53.3778	75.1398	211.834	131.652	206.708	82.3785	50.4876	95.7985
ENSMUSG00000019988	Nedd1	2615.03	0.0248634	0.0635522	0.391228	0.695629	0.965153	2541.1	2731.63	2827.41	2541.09	2471.28	2872.88	2291.43	2560.97	2531.44	2710.6	2623.2	2677.36
ENSMUSG00000019990	Pde7b	102.966	0.163406	0.206333	0.791951	0.428389	0.901027	111.263	108.834	109.258	74.8397	71.549	81.9707	137.651	137.418	145.969	81.5022	94.5299	80.804
ENSMUSG00000019992	Mtfr2	1410.71	0.0679173	0.0747958	0.908036	0.363859	0.88026	1339.94	1412.69	1663.57	1296.45	1204.98	1462.79	1428.44	1419.35	1554.72	1392.55	1368.54	1384.5
ENSMUSG00000019996	Map7	100.422	0.307116	0.265666	1.15602	0.247671	0.812528	88.5317	60.3437	79.8059	124.349	80.6345	113.198	79.1286	110.511	71.5151	123.568	164.353	109.127
ENSMUSG00000019998	Stx7	10139.2	0.00806568	0.0448834	0.179703	0.857386	0.985056	10068.7	11096.8	11212.7	9839.69	9341.11	10149.7	9944.65	10075.7	10441.2	9548.9	9796.73	10154.6
ENSMUSG00000020003	Pex7	1336.82	0.0200532	0.0680176	0.294823	0.768129	0.975061	1406.94	1325.41	1330.1	1354.02	1216.33	1279.33	1472.95	1278.08	1474.39	1370.64	1285.82	1247.88
ENSMUSG00000020009	Ifngr1	9399.48	0.0646267	0.051215	1.26187	0.206996	0.774131	8544.5	9689.48	9374.34	9330.78	10070.2	8740.61	8746.18	9457.82	9399.83	9158.91	10300.5	9980.54
ENSMUSG00000020015	Cdk17	2851.9	-0.0383054	0.0608973	-0.629016	0.529338	0.933555	2049.39	2601.25	2546.19	3259.56	3390.06	3384.22	2194.99	2512.92	2506.95	3092.7	3363.33	3321.29
ENSMUSG00000020017	Hal	77.3153	-0.363644	0.321038	-1.13271	0.257334	0.819427	4.7855	7.54297	2.85021	162.345	157.862	171.748	6.59405	6.72676	8.81693	201.564	79.491	117.457
ENSMUSG00000020018	Snrpf	3531.39	0.0228633	0.0677082	0.337674	0.735609	0.971722	3733.88	3728.38	3565.61	3195.08	3463.88	3447.65	3785.81	3600.74	3557.14	3741.21	3505.13	3052.22
ENSMUSG00000020021	Fgd6	2395.44	0.03644	0.111408	0.327086	0.743603	0.97183	2269.52	2689.61	2391.33	2337.3	1961.35	2794.81	2405.18	2330.34	2303.18	2743.91	2187.08	2331.65
ENSMUSG00000020022	Ndufa12	3946.73	0.10238	0.0510736	2.00455	0.045011	0.448317	4323.69	3921.26	3976.99	3712.05	3568.36	3801.88	4356.19	3743.92	4039.13	4267.03	3794.09	3856.1
ENSMUSG00000020023	Tmcc3	317.404	0.0142523	0.131907	0.108048	0.913957	0.994115	495.299	387.924	402.83	200.34	177.169	164.917	566.264	428.591	436.928	219.092	150.388	179.102
ENSMUSG00000020024	Cep83	2245.65	-0.0556024	0.0710013	-0.783118	0.433558	0.902155	2824.64	2631.42	3006.02	1798.45	1719.45	1779.93	2613.72	2868.48	2608.83	1782.53	1619.9	1694.38
ENSMUSG00000020029	Nudt4	6111.3	-0.0160665	0.0612742	-0.262207	0.793162	0.980474	6146.97	6601.17	7069.47	5861.67	5721.65	5953.61	5955.25	6745.98	5919.1	5621.02	6076.77	5662.94
ENSMUSG00000020032	Nuak1	354.283	-0.128749	0.165079	-0.779923	0.435436	0.902155	424.713	344.821	365.777	385.712	374.78	235.178	464.88	440.122	320.349	263.787	348.042	283.23
ENSMUSG00000020034	Tcp11l2	744.402	0.0868422	0.0958174	0.90633	0.364761	0.88053	765.679	843.735	687.851	751.851	705.268	592.336	773.152	831.235	814.097	740.53	724.013	703.078
ENSMUSG00000020038	Cry1	722.472	0.10022	0.112223	0.893042	0.371835	0.883172	689.111	562.49	590.943	831.296	746.153	855.813	651.987	626.549	502.565	836.931	945.299	830.531
ENSMUSG00000020042	Abtb3	140.875	-0.233298	0.280077	-0.832977	0.404858	0.893388	165.1	280.167	201.415	77.1424	121.52	103.439	168.972	160.481	155.766	124.444	68.749	63.3103
ENSMUSG00000020048	Hsp90b1	74056.6	-0.0369186	0.0427095	-0.864412	0.387361	0.890003	72777.8	79819.7	74684	77869	74621	75325.2	68220.4	72639.4	70532.5	74253.7	76356.5	71579.8
ENSMUSG00000020053	Igf1	24065.9	-0.0315473	0.0744085	-0.423974	0.671585	0.963454	27227.1	23356.3	28713	23165.8	22955.9	21574.9	26955.6	21919.6	26144.2	22357.9	19067.1	25354.1
ENSMUSG00000020056	Washc3	2074.36	0.0953955	0.0518936	1.83829	0.0660196	0.54223	2250.38	1906.22	1948.59	2092.06	1837.56	1891.18	2493.37	2078.57	2172.88	2252.26	1958.27	2010.94
ENSMUSG00000020057	Dram1	1424.35	0.0442994	0.0779081	0.568611	0.56962	0.938433	1404.54	1350.19	1358.6	1546.3	1618.37	1237.37	1437.5	1336.7	1279.43	1576.58	1529.67	1416.98
ENSMUSG00000020063	Sirt1	1523.29	0.198209	0.113595	1.74488	0.0810056	0.588568	983.419	1320.02	1404.2	1762.76	1477.54	1710.65	1102.85	1444.33	1364.67	1794.8	2073.21	1841
ENSMUSG00000020064	Herc4	2866.39	-0.034329	0.0700574	-0.490012	0.624125	0.950529	2684.66	3437.44	3306.24	2682.71	2656.4	2817.25	2719.22	3145.24	2980.12	2601.93	2723.11	2642.37
ENSMUSG00000020069	Hnrnph3	1108.11	-0.0125283	0.0967406	-0.129504	0.896959	0.991057	1195.18	1315.71	1069.78	1025.88	1092.54	1045.13	1107.8	1070.52	1241.23	1095.46	966.783	1071.28
ENSMUSG00000020070	Rufy2	1256.38	-0.0646976	0.0767178	-0.843319	0.39905	0.892788	1115.02	1246.74	1091.63	1476.07	1386.69	1325.19	1204.24	1170.46	1061.95	1276.87	1351.35	1370.34
ENSMUSG00000020074	Ccar1	6578.38	-0.0373376	0.0479408	-0.778826	0.436082	0.902155	5827.54	6194.93	6313.21	7483.97	7501.28	7067.04	5578.57	6000.27	5482.17	7113.47	7420.6	6957.47
ENSMUSG00000020075	Ddx21	10251.4	-0.0625001	0.0491426	-1.27181	0.203441	0.771463	10245.7	10494.4	10904.9	9848.9	10495	10838.7	9503.67	10642.7	10131.6	9029.21	10835.5	10046.3
ENSMUSG00000020076	Ddx50	2934.4	-0.0245744	0.0493751	-0.497708	0.61869	0.949588	2819.85	3017.19	2960.42	2933.72	3040.26	2972.41	2900.56	2934.79	2843.95	2941.09	2871.35	2977.25
ENSMUSG00000020077	Srgn	4286.44	0.0975544	0.062765	1.55428	0.120117	0.669378	3614.25	3937.43	4069.15	4474.26	4847.16	4340.54	3638.27	3727.59	4144.94	4525.56	4839.29	5278.91
ENSMUSG00000020078	Vps26a	12061.6	0.020576	0.0474213	0.433899	0.664362	0.960995	11693.4	11690.5	12229.3	13149.9	11803.3	12319	11141.5	11601.7	11311.1	12568	12301.8	12929.5
ENSMUSG00000020079	Supv3l1	1708.88	0.0397674	0.0586626	0.677901	0.497834	0.922725	1427.27	1434.24	1432.71	1982.68	1890.94	1943.88	1493.55	1479.89	1434.22	2008.63	2085.03	1893.48
ENSMUSG00000020085	Aifm2	2276.62	-0.0549754	0.0803962	-0.683806	0.494098	0.92219	2474.1	2131.43	2029.35	2345.36	2453.11	2285.42	2238.68	2230.4	2315.91	2117.3	2278.39	2419.95
ENSMUSG00000020086	Macroh2a2	66.5379	-0.490435	0.318832	-1.53823	0.123993	0.674802	120.834	75.4297	83.6061	70.2342	47.6993	73.1881	51.9281	83.604	55.8406	39.4365	48.3392	48.3158
ENSMUSG00000020087	Tysnd1	2277.59	-0.00421392	0.057808	-0.0728951	0.94189	0.997306	2299.43	2356.64	2318.17	2026.43	2371.34	2309.82	2249.39	2397.61	2315.91	2174.27	2342.84	2169.21
ENSMUSG00000020088	Sar1a	10482.9	-0.0100242	0.0395199	-0.25365	0.799766	0.980625	9178.58	9689.48	9531.1	11929.4	11905.5	11393.9	8840.15	9124.37	9211.73	11328.8	11919.4	11742.4
ENSMUSG00000020089	Ppa1	2582.47	0.0252759	0.0545017	0.463764	0.642817	0.95552	2188.17	1967.64	2252.62	3169.75	2875.59	3062.19	2230.44	1882.53	2092.55	3248.69	2990.58	3028.9
ENSMUSG00000020091	Eif4ebp2	10996.7	-0.133313	0.0415589	-3.20781	0.00133749	0.0601316	11984.1	12635.5	12097.2	10084.9	10474.5	10988	11150.5	11880.4	11884.2	9121.23	10088.9	9570.69
ENSMUSG00000020092	Pald1	2990.41	-0.219327	0.0797437	-2.7504	0.00595227	0.150812	4781.91	6120.58	4382.67	1033.94	1316.27	1085.14	3975.39	5543.81	4678.85	798.371	1189.14	978.811
ENSMUSG00000020097	Sgpl1	34282.1	-0.00702811	0.0455487	-0.154299	0.877374	0.986324	25578.5	25095.4	24986.8	45197.4	41944.7	43406.4	25143.9	26057.5	23972.3	43401.2	45505.4	41095.1
ENSMUSG00000020099	Unc5b	558.501	-0.0955414	0.164802	-0.579734	0.562094	0.938207	379.25	260.771	329.674	807.117	705.268	974.866	315.69	368.05	230.22	828.167	739.052	763.889
ENSMUSG00000020100	Slc29a3	4930.52	0.0996257	0.071741	1.38869	0.164928	0.735874	3177.57	2939.6	3043.07	6815.02	6149.8	6621.08	3115.69	3489.27	2793.01	7277.35	7237.98	6506.8
ENSMUSG00000020101	Vsir	7548.25	0.169983	0.0615937	2.75975	0.00578465	0.148452	13123	11910.3	10599.9	3473.71	2975.53	3233.94	11738.2	11220.2	11399.3	3898.96	3636.18	3369.61
ENSMUSG00000020102	Slc16a7	1223.72	0.0828237	0.0963298	0.859793	0.389903	0.891187	1339.94	1591.57	1465.96	1075.39	875.623	1008.04	1421.02	1479.89	1286.29	1042	1104.28	994.638
ENSMUSG00000020105	Lrig3	148.922	-0.00236275	0.178257	-0.0132547	0.989425	0.998336	139.976	207.97	185.264	93.2617	154.455	166.869	124.463	155.676	149.888	118.31	149.314	141.615
ENSMUSG00000020107	Anapc16	1862.79	0.0049252	0.0655197	0.0751712	0.940078	0.997306	1696.46	1935.31	1908.69	1834.15	1970.44	1768.22	1880.13	1839.29	1930.91	1807.07	1936.79	1846
ENSMUSG00000020108	Ddit4	218.448	0.27437	0.15761	1.74081	0.0817167	0.58999	166.296	163.79	171.963	215.308	285.06	229.323	178.039	154.715	173.4	312.863	319.038	251.575
ENSMUSG00000020109	Dnajb12	5014.21	-0.051372	0.0507534	-1.01219	0.311448	0.853498	4681.41	4690.65	4577.44	5617.58	5667.13	5211.97	4515.27	4480.98	4814.04	5332.69	5362.42	5218.94
ENSMUSG00000020111	Micu1	4922.24	0.0214788	0.0484072	0.443712	0.657251	0.958461	4960.17	4474.06	4609.74	5441.42	5190.14	4976.79	4499.61	4492.51	4579.91	5535.14	5251.78	5055.66
ENSMUSG00000020114	Cand1	8062.44	-0.0346563	0.0438447	-0.790434	0.429275	0.901272	7350.52	8513.85	8052.79	8178.25	8565.43	8671.33	6844.62	8030.79	7676.61	7595.48	8886.88	8382.79
ENSMUSG00000020115	Tbk1	6533.63	0.0300208	0.0564335	0.531968	0.594748	0.947495	6598	7101.16	6769.25	6599.71	6163.43	6113.65	6395.4	6609.52	6767.49	6632.35	6678.32	5975.33
ENSMUSG00000020116	Pno1	4078.43	0.0561593	0.0446086	1.25894	0.208054	0.774131	3839.16	3712.22	4154.66	4315.37	3991.98	4315.17	3864.94	3682.42	3945.09	4366.06	4273.18	4480.87
ENSMUSG00000020120	Plek	20905.8	0.0304672	0.0759794	0.400993	0.688425	0.964933	19258	19129	20367.6	25191	22440.3	20184.3	17432.2	19638.3	17971.8	21475.4	23978.4	23803.8
ENSMUSG00000020124	Usp15	5790.67	0.000950315	0.0752958	0.0126211	0.98993	0.998336	5195.85	5333.95	5524.66	6755.14	6171.38	6267.83	4337.24	5558.22	5093.25	6180.14	6853.42	6216.91
ENSMUSG00000020128	Vps54	2570.6	-0.0417214	0.0737103	-0.566019	0.571381	0.939678	2507.6	2437.46	2560.44	2804.76	2571.22	2835.79	2306.27	2638.81	2199.33	2582.65	2759.63	2643.21
ENSMUSG00000020130	Tbc1d15	4179.02	-0.00744291	0.069217	-0.10753	0.914369	0.994115	3707.56	4034.41	4115.7	4560.61	4129.4	4834.32	3575.62	4091.79	3641.39	4427.41	4534.21	4495.87
ENSMUSG00000020131	Pcsk4	78.818	-0.221362	0.279252	-0.792695	0.427956	0.901027	89.728	86.2053	64.6047	59.8717	89.7201	89.7774	89.0197	84.565	87.1897	58.7166	54.7844	91.6333
ENSMUSG00000020132	Rab21	6497.7	0.0274073	0.0470076	0.58304	0.559866	0.938207	6428.12	6899.66	6974.46	6303.8	6379.21	6238.55	6205.82	6896.85	6346.23	6051.32	6622.46	6625.92
ENSMUSG00000020133	2310011J03Rik	3252.28	0.0214607	0.0524701	0.409009	0.682533	0.964607	3301.99	3040.89	3058.27	3283.73	3390.06	3221.25	3305.27	3098.15	3284.8	3338.08	3323.59	3381.27
ENSMUSG00000020134	Peli1	10857.1	0.0636575	0.0697421	0.912755	0.361371	0.88	1840.02	1936.39	1908.69	20658.1	17530.6	20008.7	1843.86	1860.43	1847.64	20631.4	21750.5	18469.1
ENSMUSG00000020137	Thap2	948.44	-0.108799	0.0720564	-1.50992	0.131064	0.683857	936.761	1019.38	1022.28	849.718	1000.55	1011.95	906.682	1010.94	967.903	799.247	934.557	921.332
ENSMUSG00000020142	Slc1a4	420.464	-0.175236	0.1275	-1.37441	0.169315	0.739149	465.389	324.347	576.692	447.887	357.745	557.205	345.363	351.713	423.213	397.871	356.636	441.506
ENSMUSG00000020143	Dock2	17278.5	-0.106308	0.0391915	-2.71253	0.00667723	0.16067	17664.5	19711.9	18403.8	15671.4	17948.6	17716.4	15690.5	18926.2	17895.4	14501.2	17011.1	16200.8
ENSMUSG00000020149	Rab1a	17429.8	0.100752	0.0568992	1.77071	0.0766096	0.576543	17376.1	18854.2	19485.9	16803.2	15403.5	16213.6	16687.1	18909.9	17469.3	17099.7	17508.4	17346.2
ENSMUSG00000020150	Gamt	1618.26	0.0534769	0.0617763	0.865655	0.38668	0.889575	1843.61	1738.11	1712.98	1419.65	1395.77	1472.54	1813.36	1818.15	1751.63	1557.3	1434.06	1461.97
ENSMUSG00000020152	Actr2	37256.7	-0.0168663	0.0647937	-0.260308	0.794626	0.980474	35413.9	42205	43621.5	35259.8	35572.3	37036.1	33194.4	42027.8	35723.3	32724.4	39083.8	35218
ENSMUSG00000020153	Ndufs7	3485.13	0.0253749	0.0509262	0.498267	0.618296	0.949557	3699.19	3213.3	3184.63	3598.06	3443.44	3397.88	3796.52	3338.39	3509.14	3808.69	3501.9	3330.46
ENSMUSG00000020156	Pwwp3a	2476.24	0.0833447	0.0855689	0.974008	0.330053	0.862153	2390.35	1642.21	2113.91	2974.01	2542.83	2892.39	2227.96	2056.47	1983.81	3095.33	2969.1	2826.47
ENSMUSG00000020160	Meis1	246.109	-0.17555	0.139446	-1.25891	0.208063	0.774131	296.701	334.046	345.825	157.739	208.968	207.854	267.883	307.509	317.41	136.713	179.392	193.263
ENSMUSG00000020163	Uqcr11	5056.89	0.0735034	0.0579348	1.26873	0.204539	0.772276	5618.17	4922.32	5009.72	4721.81	4847.16	4675.26	5774.74	4791.37	5303.87	5316.04	4823.17	4879.06
ENSMUSG00000020166	Cnot2	3731.16	-0.0145178	0.0604507	-0.240159	0.810207	0.981122	3526.91	3891.09	3948.49	3821.43	3592.21	3675.02	3549.25	4049.51	3733.48	3609.76	3774.75	3602.02
ENSMUSG00000020167	Tcf3	3336.96	-0.0288044	0.0596874	-0.482588	0.629388	0.952525	3550.84	3450.37	3561.81	2948.68	3391.19	3503.27	3184.93	3480.62	3325.94	3017.33	3380.52	3247.99
ENSMUSG00000020170	Frs2	2436.62	0.0458965	0.0818683	0.560615	0.57506	0.940333	1862.75	2072.16	2203.21	2926.81	2615.51	2905.08	1818.31	2125.66	1971.07	2842.06	3167.83	2729.01
ENSMUSG00000020171	Yeats4	3197.77	0.0452011	0.0532189	0.849342	0.395691	0.892788	3093.82	2827.53	3111.48	3436.87	3086.83	3182.22	3378.63	3115.45	3124.13	3543.15	3319.29	3153.85
ENSMUSG00000020180	Snrpd3	4631.69	0.0290215	0.0428158	0.677822	0.497885	0.922725	4839.33	4730.52	4807.35	4454.69	4337.23	4668.43	4778.21	4501.16	4726.86	4677.17	4482.65	4576.67
ENSMUSG00000020184	Mdm2	30316.7	0.013145	0.050028	0.262753	0.792741	0.980474	16280.3	16813.3	16517	43777.8	43945.8	43839.7	15787.8	16184.6	17910.1	45157.5	44970.5	42616.2
ENSMUSG00000020185	E2f7	1646.89	-0.0869921	0.114629	-0.758904	0.44791	0.906645	1721.58	1850.18	2019.85	1294.15	1310.6	1961.44	1556.2	1964.21	1838.82	1425.85	1439.43	1380.33
ENSMUSG00000020186	Csrp2	274.137	0.154506	0.131485	1.17508	0.239961	0.805642	300.29	224.134	226.117	312.024	252.125	274.211	304.15	249.851	203.769	386.478	293.258	263.238
ENSMUSG00000020189	Osbpl8	24284.3	0.0154109	0.0764621	0.20155	0.840269	0.984148	22087.5	23023.3	26446.1	24918.2	22460.7	26246.2	21966.4	26373.7	23217.9	21958.3	25924.8	26788.6
ENSMUSG00000020190	Mknk2	11407.6	-0.0442505	0.0472297	-0.93692	0.3488	0.875281	12453.1	11512.7	11479.7	11078.6	10947	11473.9	11844.6	11711.3	11896	10627.7	10413.3	11453.3
ENSMUSG00000020196	Cabin1	4339.66	-0.111048	0.0579634	-1.91582	0.0553875	0.499156	4388.3	4378.15	4256.31	4240.53	5064.08	4477.16	3977.86	4286.87	4246.82	3893.7	4620.15	4245.96
ENSMUSG00000020198	Ap3d1	17052.6	-0.0579478	0.0390995	-1.48206	0.138324	0.699754	17040	16595.6	15336	18084.7	18354	17599.3	16514	16692.9	16510.2	17537	17328	17039.6
ENSMUSG00000020205	Phlda1	1019.44	-0.105671	0.115824	-0.912342	0.361589	0.88	720.217	821.106	795.208	1526.73	1159.55	1279.33	741.83	653.457	853.283	1429.35	1108.58	1144.58
ENSMUSG00000020211	Sf3a2	6021.21	-0.00500027	0.0445329	-0.112283	0.910599	0.994086	6179.27	5687.4	5799.23	6068.92	6120.28	6385.91	5972.56	5593.78	5925.96	6344.02	5925.31	6251.89
ENSMUSG00000020212	Mdm1	1210.03	-0.0302951	0.0811361	-0.373386	0.708861	0.966975	1623.48	1802.77	1659.77	694.282	797.26	818.731	1639.45	1546.19	1676.2	732.643	772.352	757.225
ENSMUSG00000020219	Timm13	3294.71	0.122015	0.0531986	2.29357	0.0218151	0.31319	3477.86	3188.52	3357.55	3006.25	3160.65	3110.98	3555.84	3250.95	3324.96	3422.21	3338.62	3342.12
ENSMUSG00000020220	Vps13d	3457.1	-0.202088	0.0756361	-2.67185	0.00754349	0.174877	3616.64	3880.32	2994.62	3576.19	4213.44	3315.91	3216.25	3665.12	3403.34	3026.97	3319.29	3257.15
ENSMUSG00000020224	Llph	3866.88	0.0895315	0.0519299	1.72408	0.084693	0.596841	4041.35	3801.65	3792.68	3775.37	3659.22	3772.6	3841.03	3701.64	4087.14	4192.54	3852.09	3885.25
ENSMUSG00000020225	Tmbim4	3405.53	0.0249777	0.0473176	0.527873	0.597587	0.947755	3252.94	3313.52	3250.19	3461.05	3480.91	3553.04	3343.18	3171.19	3360.23	3657.08	3497.61	3525.38
ENSMUSG00000020227	Irak3	2471.09	-0.048485	0.0518599	-0.934924	0.349828	0.875869	2414.28	2532.28	2327.67	2566.43	2698.42	2523.53	2339.24	2338.99	2383.51	2538.84	2549.08	2440.78
ENSMUSG00000020228	Helb	2421.1	-0.0996568	0.0579206	-1.72058	0.0853276	0.599142	2823.44	3095.85	3202.69	1704.04	2007.91	2009.26	2851.1	3002.06	3028.13	1736.96	1764.92	1826.84
ENSMUSG00000020230	Prmt2	2561.89	0.0323376	0.072821	0.444069	0.656993	0.958461	2474.1	2144.36	2018.9	2969.41	2948.27	2640.63	2467.82	2043.01	2268.89	3185.59	2617.83	2963.92
ENSMUSG00000020231	Dip2a	3504.51	-0.12646	0.0513516	-2.46263	0.0137923	0.241143	4231.57	4102.3	3851.58	3228.47	3192.45	3227.11	3737.18	3762.18	3883.37	2955.11	2912.17	2970.59
ENSMUSG00000020232	Hmg20b	3223.71	-0.013848	0.0526061	-0.263239	0.792367	0.980474	3147.66	2829.69	2793.21	3496.74	3462.74	3390.07	3298.67	2952.09	3038.9	3749.98	3319.29	3205.5
ENSMUSG00000020235	Fzr1	6761.68	0.0417718	0.0483721	0.863551	0.387835	0.890229	5547.59	5720.8	5906.58	7429.85	8012.35	7460.31	5764.85	5723.51	6005.31	7913.6	8056.53	7598.9
ENSMUSG00000020238	Ncln	8347.87	0.0318475	0.0451872	0.70479	0.480941	0.916219	8592.36	8467.52	8930.66	7379.19	7986.23	8517.14	8247.51	8574.69	9078.5	7722.55	8400.27	8277.82
ENSMUSG00000020246	Hcfc2	1747.04	-0.0766234	0.0708244	-1.08188	0.279306	0.835766	1853.18	2073.24	2081.6	1533.64	1526.38	1683.33	1755.67	2049.74	1912.29	1518.74	1503.88	1472.8
ENSMUSG00000020248	Nfyb	1700.72	0.0373242	0.0638051	0.584973	0.558566	0.938207	1579.21	1536.61	1622.72	1944.68	1772.82	1792.62	1477.07	1576.94	1453.81	1940.28	1858.37	1853.49
ENSMUSG00000020250	Txnrd1	32548.4	-0.197807	0.0801212	-2.46885	0.0135548	0.239088	26694.7	22025.5	28771	48154.1	43295.1	38727.2	23461.6	21056.7	24779.5	38045.7	36221.1	39348.2
ENSMUSG00000020253	Ppm1m	2201.98	-0.0174116	0.0540978	-0.321854	0.747564	0.972135	2543.49	2381.42	2499.63	1996.49	2030.63	2038.53	2331	2270.76	2335.51	1988.48	2040.99	1966.78
ENSMUSG00000020255	Nopchap1	3681.18	-0.0575904	0.0486341	-1.18416	0.23635	0.802613	3792.5	4162.64	4105.25	3246.89	3579.72	3619.4	3850.92	3903.44	3875.53	3137.39	3434.23	3466.24
ENSMUSG00000020256	Aldh1l2	288.566	-0.333256	0.149531	-2.22868	0.0258354	0.340645	314.646	315.727	456.984	332.749	223.732	325.931	241.507	234.476	312.511	199.812	207.321	297.392
ENSMUSG00000020257	Wdr82	6336.03	-0.0639874	0.062673	-1.02097	0.307268	0.853498	5773.7	6073.16	6503.23	6955.48	6724.47	7278.8	4938.94	6036.78	5669.29	6338.76	7126.27	6613.43
ENSMUSG00000020258	Glyctk	118.209	0.294825	0.191624	1.53857	0.123911	0.674802	110.066	102.369	94.0569	108.23	123.791	88.8016	140.124	126.847	130.295	138.466	147.166	108.294
ENSMUSG00000020260	Pofut2	7606.74	0.0254709	0.0383011	0.665018	0.506039	0.925846	6620.73	6099.03	6006.34	9163.83	8891.38	8796.23	6498.43	5972.4	5881.87	9534	9100.65	8716
ENSMUSG00000020261	Slc36a1	4400.83	-0.0463227	0.0665826	-0.695718	0.486606	0.917404	4956.58	4344.75	4365.57	4231.32	4351.99	4063.4	4811.18	4910.53	4525.05	3797.3	4424.64	4027.7
ENSMUSG00000020262	Adarb1	155.061	-0.0584898	0.211161	-0.276992	0.781786	0.978178	168.689	187.497	145.361	116.289	218.054	126.859	130.232	173.935	159.684	108.67	154.685	170.771
ENSMUSG00000020263	Appl2	3798.34	0.0880414	0.0503051	1.75015	0.0800927	0.586283	4885.99	4396.47	4129	3163.99	2689.33	2837.75	5104.62	4571.31	4550.52	3412.57	3004.55	2833.97
ENSMUSG00000020265	Sumo3	6952.61	0.0304241	0.0420897	0.722839	0.469779	0.912193	7523.99	7285.43	7456.15	6501.84	6139.58	6716.72	7576.56	7073.67	7390.55	6507.9	6573.05	6685.9
ENSMUSG00000020267	Hint1	11312.5	0.141496	0.0610923	2.31611	0.0205522	0.302539	12772.5	10850	11570.9	10058.5	9773.82	10377.1	14151.7	10595.6	12121.3	12331.4	10111.5	11036
ENSMUSG00000020268	Lyrm7	79.1286	-0.0942873	0.241943	-0.389708	0.696752	0.965153	66.9969	88.3604	89.3066	80.5966	67.0062	80.019	96.438	88.4088	79.3524	78.8731	63.378	70.8076
ENSMUSG00000020271	Fbxw11	6429.37	0.0218041	0.0564815	0.38604	0.699467	0.965314	5466.23	6275.75	6411.07	6862.22	7157.17	6734.28	5209.3	5936.84	5976.9	6500.02	7700.96	6921.65
ENSMUSG00000020272	Stk10	5556.75	-0.242049	0.0630574	-3.83855	0.000123763	0.0113853	7052.62	7871.62	7029.57	4273.92	5117.45	4239.05	5761.55	6960.27	6844.88	3362.62	4187.24	3980.22
ENSMUSG00000020273	Papolg	703.875	0.0214715	0.103937	0.206581	0.836337	0.983169	604.169	767.227	684.05	720.764	705.268	797.262	602.531	723.607	570.162	672.174	845.398	753.893
ENSMUSG00000020275	Rel	1892.79	-0.104672	0.0675121	-1.55042	0.121041	0.671935	1635.44	1941.77	1760.48	2081.69	2346.35	2008.28	1558.67	1737.43	1677.18	1977.08	1961.5	2027.6
ENSMUSG00000020277	Pfkl	7326.96	-0.00208426	0.0538849	-0.0386799	0.969146	0.997306	7055.02	7534.34	7877.03	6412.03	7544.44	7564.72	6700.38	7216.85	8524.99	6408	7481.83	7603.9
ENSMUSG00000020280	Pus10	1425.08	0.0750076	0.0867662	0.86448	0.387324	0.890003	1472.74	1479.5	1597.07	1406.99	1193.62	1328.12	1418.54	1652.86	1411.69	1374.14	1402.91	1362.84
ENSMUSG00000020282	Rhbdf1	155.692	-0.0580592	0.176217	-0.329475	0.741796	0.97183	151.939	147.627	110.208	210.702	165.812	180.531	162.378	105.706	95.0269	205.946	178.318	154.111
ENSMUSG00000020283	Pex13	1875.42	0.0345223	0.0667545	0.517153	0.60505	0.947925	1622.28	1696.09	1749.08	2196.83	1858	2015.11	1809.24	1641.33	1705.59	2140.97	1919.6	2150.88
ENSMUSG00000020284	Cfap410	1038.05	0.0733729	0.0849504	0.863714	0.387745	0.890229	1197.57	968.732	915.867	1062.72	1101.63	868.499	1176.21	1042.65	933.615	1102.47	1153.69	932.994
ENSMUSG00000020287	Mpg	699.5	0.00285636	0.0889008	0.0321298	0.974369	0.997306	717.824	712.271	755.305	618.291	615.548	689.92	831.674	754.358	770.012	603.817	640.225	684.751
ENSMUSG00000020288	Ahsa2	1948.3	-0.0160827	0.0748001	-0.215009	0.829761	0.982798	1746.71	1911.6	1851.69	2212.95	2070.38	1949.73	1866.94	1714.36	1892.7	2076.99	1901.34	2184.21
ENSMUSG00000020289	Nprl3	1014.24	0.093472	0.078115	1.19659	0.231464	0.799873	1020.51	960.112	909.217	957.948	1099.36	975.841	977.568	1054.18	980.639	1135.77	1089.24	1010.47
ENSMUSG00000020290	Xpo1	10174.9	-0.0322659	0.0817899	-0.394498	0.693213	0.964933	8624.66	10989	12127.6	10595	10105.4	10330.3	8534.35	10642.7	9622.21	9137.01	10587.3	10802.7
ENSMUSG00000020300	Cpeb4	2492.42	0.00379292	0.0749556	0.0506023	0.959642	0.997306	2297.04	2548.44	2539.54	2648.17	2690.47	2220.04	2410.12	2671.48	2303.18	2314.49	2781.11	2484.93
ENSMUSG00000020305	Asb3	968.463	0.00410995	0.0736505	0.0558034	0.955498	0.997306	881.727	913.776	905.416	1079.99	988.057	1004.14	909.979	911.956	948.31	1040.25	970.006	1067.95
ENSMUSG00000020307	Cdc34	6550.65	0.0414275	0.0505803	0.819044	0.412761	0.895298	6217.55	5185.25	5653.87	7472.45	7320.71	7115.84	5993.17	5421.77	5676.14	7691.88	7433.49	7425.63
ENSMUSG00000020308	Tpgs1	1085.86	0.0205601	0.0745242	0.275884	0.782637	0.978351	1203.55	1087.26	1029.88	1088.05	991.464	987.551	1202.59	1172.38	1159.92	1098.09	947.447	1062.11
ENSMUSG00000020309	Chac2	322.698	0.102263	0.127632	0.801234	0.422996	0.89913	295.504	309.262	317.323	382.258	289.603	335.689	306.623	256.578	300.755	340.03	355.561	383.194
ENSMUSG00000020311	Erlec1	1786.53	0.0919537	0.0566148	1.6242	0.104333	0.637914	1866.34	1855.57	1785.18	1769.67	1708.09	1718.46	1801.82	1746.07	1650.73	1857.02	1817.55	1861.82
ENSMUSG00000020315	Sptbn1	6223.88	-0.155938	0.0442459	-3.52435	0.000424519	0.0280487	6765.49	7195.99	6289.46	5888.16	6404.2	5934.09	6261.05	7264.9	6309.98	5239.8	5876.97	5256.42
ENSMUSG00000020319	Wdpcp	210.742	-0.0175702	0.169468	-0.103678	0.917425	0.99412	269.184	227.367	235.617	158.89	165.812	194.192	260.465	252.734	246.874	211.205	163.279	143.281
ENSMUSG00000020321	Mdh1	10962.6	0.0659055	0.0353009	1.86697	0.0619064	0.527122	12628.9	10916.8	11593.7	10752.7	9722.71	9747.68	12222.1	11042.5	11287.6	11243.8	10013.7	10378.7
ENSMUSG00000020326	Ccng1	14475.1	-0.0486206	0.0532777	-0.912589	0.361459	0.88	12773.7	13533.2	13964.1	16278.2	15843	16118	11932.8	13376.6	13136.2	14489.9	16950.9	15304.4
ENSMUSG00000020328	Nudcd2	3316.79	0.0771339	0.0535871	1.43941	0.150034	0.716631	3080.66	3193.91	3484.86	3299.85	3106.13	3337.38	3315.98	3358.57	3343.58	3321.43	3472.9	3486.23
ENSMUSG00000020329	Polrmt	2047.32	-0.0560889	0.0567379	-0.98856	0.322878	0.860351	1968.03	2079.7	2153.81	1870.99	2178.27	2149.78	2028.49	2079.53	2101.37	1890.32	2021.65	2045.92
ENSMUSG00000020330	Hmmr	6229.87	-0.0164526	0.059846	-0.274915	0.783381	0.978427	5742.59	7110.86	7011.51	5807.56	5871.56	6451.29	5862.93	6469.22	6502	5720.93	6310.94	5897.02
ENSMUSG00000020331	Hcn2	381.942	0.145407	0.116201	1.25134	0.210811	0.775517	323.021	372.838	400.929	306.267	414.53	399.119	358.551	407.449	368.352	397.871	417.865	416.515
ENSMUSG00000020334	Slc22a4	840.274	-0.113878	0.100457	-1.1336	0.256962	0.818998	909.244	572.188	774.307	1104.17	890.387	879.233	878.657	654.417	757.276	964.88	719.716	978.811
ENSMUSG00000020340	Cyfip2	4372.6	-0.00730975	0.089928	-0.0812845	0.935216	0.997306	5734.22	4036.56	4346.57	4733.32	3786.42	3751.13	4774.92	4876.9	4248.78	4299.46	4381.68	3501.23
ENSMUSG00000020346	Mgat1	5886.44	-0.0063718	0.0408697	-0.155905	0.876108	0.986068	5908.89	5774.68	5896.13	5850.16	5541.07	6094.13	6022.01	5968.56	6175.77	5799.8	5734.1	5872.03
ENSMUSG00000020349	Ppp2ca	20750.5	0.0291112	0.0479975	0.606514	0.544173	0.937044	19426.7	19505	20996.5	22533.7	21054.7	21314.3	19375.8	19771.9	18802.6	21857.5	22638.8	21728.8
ENSMUSG00000020358	Hnrnpab	40893.1	0.00684567	0.0499212	0.13713	0.890928	0.989692	41766.6	40709.4	44545	39779	38383.2	43039.5	40272.3	41009.2	39533.2	41219.9	40929.3	39530.6
ENSMUSG00000020359	Phykpl	366.809	0.0897287	0.14915	0.601599	0.547441	0.937356	415.142	297.408	414.23	321.235	355.473	313.245	358.551	448.771	424.192	342.66	360.932	349.873
ENSMUSG00000020361	Hspa4	18411.7	-0.0151466	0.044505	-0.340334	0.733605	0.97095	18685	19416.7	19801.4	18548.7	17780.5	18200.4	17543.5	19146.3	17822	17394.1	18564.4	18037.6
ENSMUSG00000020362	Cnot6	7422.04	-0.0323829	0.0665435	-0.486642	0.626512	0.950542	5936.41	7518.18	7985.34	7716.55	8263.34	8015.56	5849.75	7486.88	6728.3	7013.57	8630.15	7920.45
ENSMUSG00000020366	Mapk9	4772.43	-0.0905701	0.0421512	-2.1487	0.0316584	0.381657	4752	4839.35	4880.51	5043.04	5019.78	4779.67	4707.33	4715.46	4596.56	4630.72	4703.94	4600.83
ENSMUSG00000020368	Canx	34793.8	-0.0292043	0.0577071	-0.506078	0.612802	0.948286	32204	34575.9	36451.3	37751.4	38000.4	35593.8	29069	34291.1	30229.3	33964.5	39436.2	35958.6
ENSMUSG00000020372	Rack1	56935.5	0.0497881	0.037135	1.34073	0.180007	0.751279	61092.8	54159.6	56520.6	55841.9	54088.7	55180.9	60334.7	55305.5	59735.7	58857.7	55525.6	56582.8
ENSMUSG00000020375	Rufy1	3495.93	0.0614303	0.0491428	1.25004	0.211286	0.775517	3733.88	3485.93	3550.41	3269.92	3214.02	3420.32	3719.04	3668.97	3548.33	3538.77	3368.7	3432.92
ENSMUSG00000020376	Rnf130	14250	0.0805722	0.0366082	2.20093	0.0277409	0.354437	14311	13844.6	13765.6	14700.8	14020.2	13179.7	14697.3	14231.9	13947.4	15560.8	14708	14033.2
ENSMUSG00000020377	Ltc4s	729.976	0.248545	0.0905658	2.74436	0.00606298	0.152647	893.691	782.313	629.896	630.956	616.684	446.935	964.38	1004.21	782.748	694.959	757.313	555.631
ENSMUSG00000020380	Rad50	3000.86	-0.109154	0.0683421	-1.59716	0.110229	0.648442	3351.04	3327.53	3486.76	2635.51	2833.57	3084.63	3052.22	3373.95	2935.06	2627.35	2722.03	2580.73
ENSMUSG00000020381	Mrnip	205.293	0.112691	0.167181	0.674065	0.50027	0.923938	222.526	244.608	275.52	112.835	149.912	179.555	249.75	296.938	256.671	152.488	153.611	169.105
ENSMUSG00000020385	Clk4	1488.99	0.0390088	0.070896	0.550225	0.582165	0.943802	1290.89	1520.45	1495.41	1352.87	1603.61	1473.52	1491.08	1531.78	1563.54	1417.96	1482.4	1644.4
ENSMUSG00000020386	Sar1b	3616.13	0.0739298	0.0498427	1.48326	0.138005	0.699189	3437.18	3169.12	3474.41	3943.48	3580.86	3571.58	3680.3	3296.11	3564	3993.61	3646.92	4036.03
ENSMUSG00000020387	Jade2	2479.46	0.0481555	0.0664197	0.725019	0.46844	0.912193	2996.92	2094.79	2084.45	2985.53	2330.45	2129.29	3026.67	2092.02	2334.53	3001.56	2429.85	2247.52
ENSMUSG00000020388	Pdlim4	2102.15	-0.0297808	0.0635012	-0.46898	0.639084	0.954359	3236.19	2342.63	2414.13	1966.56	1516.16	1366.18	3001.12	2245.78	2398.21	1878.93	1466.29	1393.66
ENSMUSG00000020389	Cdkl3	144.396	0.0568572	0.200496	0.283583	0.77673	0.976031	145.958	127.153	160.562	151.982	115.841	138.569	170.621	159.52	140.091	113.928	146.092	162.441
ENSMUSG00000020390	Ube2b	4366.76	0.0574205	0.0622203	0.922858	0.356081	0.877219	3902.57	4228.37	4048.25	4749.44	4470.11	4360.06	4291.08	3899.6	4318.34	4880.49	4368.79	4884.06
ENSMUSG00000020392	Cdkn2aipnl	4417.48	0.0472601	0.0530731	0.890471	0.373213	0.884162	5181.49	4851.2	5048.67	3844.46	3449.11	3953.13	5485.42	4428.13	5138.31	4120.68	3522.31	3986.88
ENSMUSG00000020393	Kremen1	2865.78	-0.0368023	0.0606223	-0.607075	0.543801	0.937044	2733.71	2470.86	2347.62	3280.28	3459.34	3120.74	2438.97	2591.72	2342.36	3104.09	3322.51	3177.18
ENSMUSG00000020397	Med7	1438.51	0.0202362	0.0689121	0.293653	0.769023	0.975061	1444.02	1464.41	1382.35	1614.23	1337.85	1469.62	1405.36	1332.86	1332.34	1568.7	1412.58	1497.79
ENSMUSG00000020399	Havcr2	6016.23	-0.0555861	0.0606633	-0.916305	0.359507	0.879348	5984.26	5258.52	5131.33	6680.3	6437.13	6839.67	5787.93	5428.49	5442.01	6315.1	6039.17	6850.84
ENSMUSG00000020400	Tnip1	9561.66	-0.0377751	0.0827907	-0.456272	0.648194	0.957007	3662.1	3113.09	3321.44	16315	17312.6	14302.9	3283.01	3387.4	3371.01	13822.1	17247.4	15601.8
ENSMUSG00000020402	Vdac1	14440.2	0.0640325	0.0413737	1.54766	0.121704	0.672869	14431.9	14619.3	15716.1	13580.5	13518.2	14324.4	13982.7	15194.8	14606.7	13975.4	14429.8	14902.9
ENSMUSG00000020407	Upp1	67.0595	0.156887	0.258346	0.607273	0.54367	0.936987	26.3202	19.3962	30.4022	109.381	90.8558	97.5841	24.7277	23.0632	47.0236	105.164	96.6783	134.118
ENSMUSG00000020409	Slu7	4467.82	-0.0210348	0.0506251	-0.4155	0.677776	0.964607	3973.16	4235.91	4048.25	5129.4	4911.89	4817.73	3763.55	4181.16	3894.14	4719.24	5148.66	4790.76
ENSMUSG00000020412	Ascc2	4432.52	-0.0939393	0.0443601	-2.11765	0.0342044	0.397181	4492.38	4611.98	4550.83	4307.31	4573.45	4554.25	4272.12	4527.11	4713.14	4096.14	4302.18	4189.31
ENSMUSG00000020413	Hus1	1450.89	-0.0480712	0.0635483	-0.756452	0.449379	0.907147	1204.75	1262.91	1336.75	1637.26	1721.72	1690.16	1183.63	1299.23	1188.33	1592.36	1705.83	1587.76
ENSMUSG00000020415	Pttg1	1064.15	0.0685092	0.0685556	0.999323	0.317638	0.857203	1038.45	887.915	934.869	1190.53	1089.13	1073.43	1063.29	972.497	1002.19	1284.75	1065.61	1167.08
ENSMUSG00000020420	Zfp607a	339.587	-0.00606665	0.131945	-0.0459786	0.963327	0.997306	333.788	322.192	311.623	443.281	319.131	342.52	318.987	318.08	272.345	357.558	352.339	383.194
ENSMUSG00000020422	Tns3	24718.8	-0.146067	0.0439399	-3.32426	0.000886545	0.045687	17721.9	19579.4	19488.8	29202.4	33545.1	33243	16868.4	20961.5	19145.5	25537.3	30429	30902.9
ENSMUSG00000020423	Btg2	861.134	0.0494073	0.101126	0.488572	0.625145	0.950542	714.235	782.313	694.501	1097.26	1043.71	858.74	679.187	626.549	740.622	1063.91	1046.27	986.308
ENSMUSG00000020424	Castor1	272.358	0.232647	0.144518	1.60981	0.107439	0.64217	303.879	215.513	197.615	292.45	244.175	289.825	262.938	235.437	245.894	395.242	302.925	282.397
ENSMUSG00000020430	Pes1	8313.08	-0.0135171	0.0470776	-0.287123	0.774018	0.975345	9014.68	9153.93	8899.3	7447.12	7586.46	8023.37	8850.04	9378.06	8549.49	7438.61	7839.54	7576.41
ENSMUSG00000020432	Tcn2	5482.45	0.112028	0.0606845	1.84607	0.0648816	0.537779	6641.07	6079.63	4666.74	5637.15	4833.53	4108.29	6477	6011.8	5604.63	5967.18	5243.19	4519.19
ENSMUSG00000020435	Osbp2	82.8995	0.0651923	0.277942	0.234553	0.814555	0.981833	128.012	50.6456	87.4064	77.1424	68.1419	50.7438	153.312	89.3698	77.3931	102.535	45.1165	64.9764
ENSMUSG00000020437	Myo1g	10684.2	-0.0424629	0.0474796	-0.894342	0.371139	0.882572	11228	9941.63	11104.4	10264.5	10656.3	11006.5	11013.7	10758	11234.7	10160.6	10278	10564.5
ENSMUSG00000020439	Smtn	920.52	-0.0547527	0.0813455	-0.673088	0.500891	0.924121	1007.35	977.353	972.871	815.177	901.744	910.46	973.446	1053.22	904.225	829.92	858.288	842.194
ENSMUSG00000020440	Arf5	5190.12	0.0354102	0.042769	0.827942	0.407704	0.893388	4942.22	4771.46	4743.7	5566.92	5556.97	5315.41	4792.22	4807.71	4938.46	5716.54	5646.01	5483.84
ENSMUSG00000020441	2310033P09Rik	1064.6	-0.0511047	0.0891982	-0.572934	0.566689	0.938379	1122.2	1205.8	1099.23	865.837	1124.34	1043.17	1098.73	1115.68	1182.45	949.106	932.409	1036.29
ENSMUSG00000020444	Guk1	1275.92	0.0949808	0.0724711	1.3106	0.189992	0.759727	1300.46	1103.43	1271.19	1349.42	1285.61	1264.69	1285.02	1034.96	1245.15	1490.7	1308.38	1372
ENSMUSG00000020448	Rnf185	2469.35	0.00678724	0.066311	0.102355	0.918475	0.994446	2292.25	2352.33	2182.31	2777.13	2526.93	2782.12	2238.68	2267.88	2069.04	2928.82	2723.11	2491.59
ENSMUSG00000020451	Limk2	1816.45	-0.0424325	0.0637807	-0.665287	0.505867	0.925846	1915.39	1829.71	1636.02	1814.57	1919.33	1847.27	1847.98	1807.58	1760.45	1828.98	1787.47	1802.68
ENSMUSG00000020453	Patz1	1834.29	-0.0806277	0.059899	-1.34606	0.178282	0.750732	1921.38	2036.6	2168.06	1622.29	1731.94	1739.93	1852.93	1908.48	2210.11	1506.48	1608.08	1705.21
ENSMUSG00000020454	Eif4enif1	4208.99	-0.0646584	0.0454626	-1.42223	0.154959	0.724341	4176.54	4353.37	4481.48	4199.08	4208.9	4299.56	4049.57	4275.34	4310.5	4011.13	4164.69	3977.72
ENSMUSG00000020455	Trim11	2115.34	-0.037186	0.0609136	-0.610471	0.54155	0.936278	1935.73	1966.56	1959.04	2235.98	2387.24	2299.08	1946.07	1849.86	2058.26	2310.98	2256.9	2178.37
ENSMUSG00000020456	Ogdh	13097.9	-0.0813145	0.0384174	-2.11661	0.0342934	0.397783	14184.2	12744.4	12414.6	14156.2	13718.1	13255.8	12954.8	12597.3	12271.2	13410.2	12913	12554.6
ENSMUSG00000020457	Drg1	6146.11	0.0326243	0.0431555	0.75597	0.449667	0.907147	5928.03	6103.34	6293.26	5836.34	6155.48	6090.23	6069.82	6130	6646.99	6006.62	5967.2	6525.96
ENSMUSG00000020458	Rtn4	72874.6	0.0982911	0.0520297	1.88913	0.0588739	0.513922	64221.3	79496.4	87604	63091	66394	70956.4	67113.4	79687.1	80567.2	63406	73353.1	78604.8
ENSMUSG00000020459	Mtif2	1793.66	-0.00930241	0.0632645	-0.14704	0.8831	0.987536	1829.26	2046.3	1884.94	1717.86	1796.67	1558.42	1898.26	1923.85	1838.82	1638.81	1697.24	1693.55
ENSMUSG00000020460	Rps27a	50455.2	0.111957	0.0380712	2.94073	0.00327436	0.102777	54506.8	44647.9	50438.3	48916.4	44653.4	46770.1	59131.3	49301.4	55167.5	54422.4	46463.6	51043.1
ENSMUSG00000020462	Cfap36	1175.88	0.093597	0.0679462	1.37752	0.168353	0.739149	1329.17	1116.36	1102.08	1205.49	1063.01	1044.15	1327.88	1206.01	1184.41	1226.04	1188.07	1117.93
ENSMUSG00000020463	Ppp4r3b	4358.7	0.00369143	0.070984	0.0520036	0.958526	0.997306	3852.32	4265.01	4490.98	4901.42	4651.82	4551.32	3559.96	4215.76	3632.58	4395.86	5128.25	4659.14
ENSMUSG00000020464	Pnpt1	2709.92	-0.0456943	0.0562164	-0.812829	0.416316	0.896516	2581.77	2822.15	2727.65	2843.91	2607.56	2709.91	2764.55	2806.98	2746.96	2624.72	2655.43	2627.38
ENSMUSG00000020471	Pold2	2046.33	0.0404113	0.0693265	0.582913	0.559952	0.938207	2309	2155.13	2244.06	1714.4	1686.51	1950.71	2313.69	2365.9	2310.04	1924.5	1821.85	1760.19
ENSMUSG00000020472	Zkscan17	2847.55	-0.011524	0.0606388	-0.190043	0.849275	0.984148	2431.03	2197.16	2240.26	3893.97	3307.15	3227.11	2214.78	2160.25	2159.17	3743.84	3472.9	3123.03
ENSMUSG00000020474	Polm	990.99	-0.033338	0.0790013	-0.421994	0.67303	0.963454	917.619	1057.09	962.421	885.411	1105.03	956.325	1009.71	1058.98	1070.77	935.084	957.115	976.312
ENSMUSG00000020476	Dbnl	7483.19	0.0446131	0.0411048	1.08535	0.277767	0.834135	7825.48	7118.4	6899.41	7918.04	7771.58	7354.92	7567.5	6795.95	6745.93	8537.57	7847.06	7416.47
ENSMUSG00000020477	Mrps24	2211.81	0.0432002	0.0607821	0.710738	0.477247	0.915086	2435.82	2016.13	2223.16	2170.35	2071.51	2107.82	2546.13	2114.12	2310.04	2230.35	2057.1	2259.18
ENSMUSG00000020482	Ccdc117	1912.31	0.0322848	0.0584668	0.55219	0.580818	0.942866	1877.11	2047.38	1963.79	1888.26	1900.02	1816.04	1839.74	1916.17	1972.05	1881.56	1886.3	1959.29
ENSMUSG00000020483	Dynll2	7925.11	-0.0090244	0.0455827	-0.197979	0.843062	0.984148	7964.26	8399.63	8873.65	7330.83	7799.97	7854.55	7968.91	8163.4	7916.63	7627.02	7478.6	7723.86
ENSMUSG00000020484	Xbp1	14014.9	0.0333323	0.0539025	0.618381	0.536324	0.935398	14184.2	13282.1	12599.8	16736.5	13790.8	13816	13489	11887.1	13025.5	17051.5	14260	14056.6
ENSMUSG00000020485	Supt4a	2765.39	0.0948331	0.0550699	1.72205	0.0850608	0.598378	2560.24	2507.5	2648.79	2842.76	2777.92	2714.79	2781.86	2580.19	2864.52	3005.06	2767.15	3133.86
ENSMUSG00000020491	2810021J22Rik	347.377	-0.20534	0.122368	-1.67805	0.0933369	0.620143	340.967	313.572	339.175	415.648	423.615	363.989	308.272	345.948	277.244	368.074	325.484	346.541
ENSMUSG00000020492	Ska2	1892.33	0.0553555	0.0629861	0.878852	0.379481	0.887542	1878.31	2030.14	2117.71	1556.67	1770.55	1870.69	1968.32	2135.27	1981.85	1680.87	1846.56	1870.99
ENSMUSG00000020493	Prr11	4529.54	0.032241	0.0614184	0.52494	0.599625	0.947796	4025.8	5050.55	4750.35	4220.96	4558.69	4809.92	3916.86	4879.78	4230.17	4396.73	5000.42	4514.19
ENSMUSG00000020495	Smg8	2205.61	0.075294	0.0584936	1.28722	0.198018	0.767866	2007.52	1943.93	1931.49	2405.23	2353.17	2466.93	1888.37	1902.71	1947.56	2641.37	2597.42	2381.63
ENSMUSG00000020496	Rnf187	9005.48	-0.0183011	0.044203	-0.414024	0.678857	0.964607	9198.92	8701.35	9096.92	9269.76	9379.73	9426.63	8485.72	8572.77	8199.75	9100.2	9628.08	9005.89
ENSMUSG00000020513	Tubd1	620.522	0.0404061	0.0981531	0.411664	0.680586	0.964607	575.456	674.557	663.149	533.089	556.492	641.128	655.284	695.739	674.985	611.704	560.734	603.947
ENSMUSG00000020514	Mrpl22	1305.68	0.0304047	0.0662175	0.459163	0.646117	0.956249	1432.06	1216.57	1292.09	1364.38	1214.06	1277.38	1459.76	1253.1	1218.7	1383.78	1293.34	1262.87
ENSMUSG00000020515	Cnot8	3930.55	-0.0103614	0.0496479	-0.208697	0.834685	0.983156	4141.85	3993.46	4024.5	3843.31	3981.76	3626.23	3971.27	4115.82	4106.73	3729.82	3816.64	3815.28
ENSMUSG00000020516	Rps6kb1	2328.18	0.00225129	0.0692931	0.0324894	0.974082	0.997306	2019.48	2451.46	2449.28	2399.48	2436.07	2336.16	2124.93	2415.87	2112.15	2222.47	2497.52	2473.27
ENSMUSG00000020519	Sap30l	1057.73	0.0779992	0.0771859	1.01054	0.312238	0.853498	1049.22	953.646	994.723	1127.2	1124.34	985.6	1075.65	973.458	997.293	1114.74	1162.29	1134.59
ENSMUSG00000020520	Galnt10	3352.01	-0.0691053	0.0519789	-1.32949	0.183687	0.754031	3646.55	4154.02	3843.98	2919.9	2989.16	3115.86	3432.2	3853.47	3649.23	2661.53	3062.55	2895.61
ENSMUSG00000020521	Rnft1	2857.05	0.0167309	0.0770778	0.217064	0.828158	0.982785	2527.94	2953.61	2933.82	3101.82	2610.97	2912.89	2652.46	2871.36	2984.04	2826.28	2804.75	3104.7
ENSMUSG00000020522	Mfap3	5016.54	-0.0815379	0.0485999	-1.67774	0.0933982	0.620143	5326.26	5706.79	5320.39	4840.4	5090.2	4788.45	4832.61	5483.27	4889.48	4274.04	4901.59	4744.94
ENSMUSG00000020523	Fam114a2	2973.27	-0.071271	0.0520467	-1.36937	0.170885	0.74017	3020.84	3234.85	2987.97	3088	3124.3	2938.26	2905.5	2874.25	2804.76	2982.28	2817.64	2900.61
ENSMUSG00000020525	Ppm1d	915.079	-0.0235532	0.0869894	-0.27076	0.786576	0.979554	976.241	943.948	1102.08	837.053	816.567	907.532	938.003	1022.47	916.961	836.054	851.843	832.197
ENSMUSG00000020526	Znhit3	652.251	0.0185917	0.0877927	0.211768	0.832288	0.982798	656.809	554.947	632.746	681.617	631.448	689.92	709.684	572.735	660.29	776.461	597.257	663.092
ENSMUSG00000020527	Myo19	551.756	-0.0199435	0.0983066	-0.202871	0.839236	0.984148	599.383	561.412	543.44	536.543	503.114	579.65	544.833	535.258	620.124	509.169	516.692	571.459
ENSMUSG00000020528	Prpsap2	1942.93	-0.0604621	0.0613193	-0.986022	0.324122	0.860351	2200.13	2142.2	2098.7	1935.47	1868.22	1715.53	2048.28	1974.78	2046.51	1826.35	1667.16	1791.85
ENSMUSG00000020530	Ggnbp2	5775.37	0.0469853	0.051955	0.904346	0.365812	0.880585	5240.12	5577.48	5641.51	6338.34	5844.3	5838.46	5315.63	5528.43	5366.57	6210.81	6087.51	6315.2
ENSMUSG00000020532	Acaca	3568.84	-0.194452	0.0602211	-3.22897	0.00124238	0.0571447	4262.68	4470.82	3903.84	3089.15	3333.27	3265.17	4004.24	4414.68	3600.25	2699.21	3042.14	2740.67
ENSMUSG00000020534	Shmt1	463.063	0.126958	0.148789	0.853277	0.393506	0.892304	557.51	483.827	572.892	320.084	352.066	426.443	529.997	646.73	464.358	376.838	443.646	382.361
ENSMUSG00000020536	Llgl1	3391.76	-0.0474712	0.0523396	-0.906984	0.364415	0.88026	3068.7	3012.88	3198.88	3767.31	3927.24	3602.81	3009.36	3035.69	3149.6	3599.24	3623.29	3706.15
ENSMUSG00000020537	Drg2	4065.1	0.0205593	0.0517663	0.397156	0.691252	0.964933	4413.42	4212.21	4244.91	3773.07	3826.17	4004.85	4056.99	4349.33	4124.36	4005.87	3953.07	3816.95
ENSMUSG00000020538	Srebf1	6196.46	0.0157313	0.0511702	0.30743	0.758516	0.972985	6288.14	6259.58	6507.98	5376.94	6180.47	5965.32	6472.88	6970.84	6634.25	5870.78	6105.77	5724.59
ENSMUSG00000020541	Tom1l1	476.899	0.110893	0.108963	1.01771	0.308814	0.853498	508.459	581.886	493.086	382.258	438.379	362.037	559.67	618.862	507.463	387.354	431.83	451.502
ENSMUSG00000020544	Cox11	572.375	0.141573	0.0972956	1.45508	0.145648	0.712977	488.121	509.689	478.835	650.529	667.79	546.471	490.432	494.897	491.789	733.519	646.67	669.756
ENSMUSG00000020546	Stxbp4	282.863	-0.180545	0.167057	-1.08074	0.279815	0.835766	346.948	370.683	326.824	241.79	288.467	212.733	346.188	321.923	288.999	213.834	179.392	256.573
ENSMUSG00000020547	Bzw2	3031.53	0.11641	0.0542759	2.14477	0.0319709	0.383106	2727.73	3043.05	3085.83	2767.92	3087.96	3186.12	2795.88	3077.01	2807.7	3109.35	3408.45	3281.31
ENSMUSG00000020549	Elac2	2490.16	0.010504	0.0600107	0.175036	0.861052	0.985088	2736.11	2513.96	2605.09	2265.92	2352.03	2509.86	2578.27	2581.15	2554.95	2343.41	2472.82	2368.31
ENSMUSG00000020553	Pctp	3357.59	0.0487155	0.054956	0.886446	0.375377	0.885334	3700.38	3658.34	3824.98	2900.33	2827.89	3142.21	3895.43	3474.85	3691.36	3086.57	3050.74	3038.06
ENSMUSG00000020561	Polr1f	2198	0.0846038	0.0598566	1.41344	0.157526	0.729892	1999.14	2251.04	2398.93	2086.3	2111.26	2259.07	2096.91	2150.64	2168.97	2118.18	2384.73	2350.81
ENSMUSG00000020564	Atxn7l1	1833.57	-0.0954719	0.0555068	-1.72	0.0854319	0.599142	1863.95	1956.86	1932.44	1765.06	1986.34	1819.94	1730.11	1877.73	1859.39	1663.35	1802.51	1745.2
ENSMUSG00000020570	Sypl	9002.36	0.0554737	0.0625862	0.886357	0.375425	0.885334	9203.7	10256.3	10656.9	8299.14	7610.31	8317.1	9073.41	10161.2	9235.25	7997.73	8794.5	8422.77
ENSMUSG00000020571	Pdia6	28991.2	0.0160519	0.0379408	0.423076	0.67224	0.963454	30780.3	28485.5	27822.8	31590.4	28996.6	28160.8	28307.4	26649.5	27339.3	32064.5	29699.6	27997.3
ENSMUSG00000020572	Nampt	5555.42	-0.0084232	0.0516776	-0.162995	0.870522	0.986068	4456.49	4336.13	4205.01	7531.17	6478.02	6156.58	4969.44	4180.2	4324.22	7356.23	6346.39	6325.2
ENSMUSG00000020573	Pik3cg	8266.65	-0.091355	0.0479249	-1.90621	0.0566228	0.504725	11403.8	13384.5	11558.5	4747.14	5372.99	4881.16	10202.6	12954.8	10569.5	4197.8	5311.94	4614.99
ENSMUSG00000020576	Nbas	1290.5	-0.128875	0.0696475	-1.85039	0.0642571	0.534147	1519.39	1481.65	1267.39	1387.41	1296.97	1141.73	1353.43	1324.21	1222.61	1286.51	1104.28	1100.43
ENSMUSG00000020577	Tspan13	1371.84	0.254897	0.0769893	3.31081	0.000930254	0.0472635	709.45	620.678	706.852	1867.54	1910.24	1871.66	660.229	622.706	724.948	2264.53	1980.83	2522.42
ENSMUSG00000020580	Rock2	5288.9	-0.109732	0.058743	-1.868	0.0617615	0.52683	5047.5	5548.39	5785.92	5604.92	5288.94	5492.04	4991.69	5499.61	5008.02	4915.54	5233.52	5050.66
ENSMUSG00000020585	Laptm4a	16287.5	0.00371347	0.0555308	0.0668721	0.946684	0.997306	14671.1	16135.5	15383.5	18788.2	16822	16376.6	14968.5	15150.6	15060.3	17990.1	17180.8	16923
ENSMUSG00000020589	Cyria	836.594	0.14396	0.0894904	1.60866	0.10769	0.642645	1025.29	1060.33	993.773	668.952	690.504	557.205	890.197	1069.55	967.903	678.308	772.352	664.758
ENSMUSG00000020590	Snx13	3322.17	0.0522703	0.0759671	0.688065	0.491412	0.920051	3506.57	3951.44	3825.93	2999.34	2690.47	2665.02	3704.21	4348.37	3497.38	2795.61	3059.33	2822.31
ENSMUSG00000020592	Sdc1	1134.16	0.191028	0.110411	1.73016	0.0836018	0.594417	935.564	932.095	1018.47	898.076	1393.5	1203.21	1050.1	1120.49	1089.38	1177.84	1275.08	1516.12
ENSMUSG00000020593	Lpin1	531.169	0.215745	0.120538	1.78985	0.0734776	0.569227	751.323	818.95	567.192	249.849	353.202	272.26	768.207	868.713	713.192	321.627	366.303	323.216
ENSMUSG00000020594	Pum2	10850.4	-0.0337511	0.0624491	-0.540458	0.588881	0.946053	9777.96	11189.4	11414.1	11833.9	11395.6	11416.4	9043.74	10679.2	9488.98	10459.4	12332.9	11172.6
ENSMUSG00000020598	Nrcam	353.236	0.292197	0.140164	2.08467	0.0370989	0.414938	263.202	354.519	331.574	269.423	353.202	284.946	421.195	449.732	401.66	402.253	403.9	303.223
ENSMUSG00000020604	Arsg	178.567	0.248854	0.179726	1.38463	0.166165	0.738121	190.223	139.006	148.211	154.285	151.048	180.531	211.834	219.1	169.481	204.194	170.798	204.092
ENSMUSG00000020605	Hs1bp3	2338.51	-0.0234564	0.0626821	-0.374213	0.708246	0.966975	2701.41	2409.44	2245.96	2324.64	2094.23	2247.36	2675.54	2528.3	2270.85	2301.34	2135.52	2127.56
ENSMUSG00000020608	Smc6	5225.98	-0.07247	0.0734323	-0.986895	0.323694	0.860351	4961.36	5691.71	6033.89	5223.81	4892.59	5759.42	4629.85	5485.19	4909.07	4694.7	5405.39	5024.84
ENSMUSG00000020610	Amz2	1840.42	0.00548925	0.0637685	0.0860809	0.931402	0.997306	1851.99	1709.02	1782.33	1894.02	2011.32	1871.66	1796.05	1724.93	1647.79	1923.63	1875.56	1996.77
ENSMUSG00000020611	Gna13	13594.8	-0.00962413	0.0731218	-0.131618	0.895287	0.990688	9748.05	10247.7	10383.3	17705.9	16281.4	17619.8	8950.6	11273.1	9443.91	15807	18912.4	16763.9
ENSMUSG00000020612	Prkar1a	29412.5	-0.0261708	0.03408	-0.767923	0.442533	0.905123	27321.6	30566.2	28850.8	29743.6	31338.4	31104	26081.9	28988.5	28344.5	28248.8	31483.8	30877.9
ENSMUSG00000020614	Fam20a	228.862	-0.0119251	0.204738	-0.0582458	0.953553	0.997306	92.1208	113.144	60.8045	356.928	339.574	363.989	81.6014	147.028	136.173	373.332	360.932	320.717
ENSMUSG00000020620	Abca8b	184.174	-0.294393	0.194714	-1.51192	0.130553	0.683084	169.885	214.436	191.914	166.95	249.854	160.038	182.161	192.193	218.464	152.488	134.275	177.435
ENSMUSG00000020621	Rdh14	607.186	0.0915331	0.087904	1.04128	0.297744	0.848017	587.42	495.681	555.791	648.227	580.342	631.369	628.083	571.774	606.409	650.265	662.783	668.09
ENSMUSG00000020623	Map2k6	186.897	-0.18955	0.191092	-0.991933	0.32123	0.860186	238.078	213.358	236.567	140.468	219.19	152.231	208.537	187.388	199.85	125.321	156.834	164.94
ENSMUSG00000020628	Trappc12	2873.39	-0.0128653	0.051624	-0.249211	0.803198	0.980625	2940.69	3124.94	2954.72	2762.16	2910.79	2680.64	2875.01	2939.59	3020.29	2719.37	2758.55	2793.98
ENSMUSG00000020629	Adi1	2201.01	0.0361342	0.0654876	0.551772	0.581104	0.942981	2197.74	2168.06	2193.71	2367.24	2053.34	2206.38	2351.6	2043.01	2040.63	2337.27	2058.17	2394.96
ENSMUSG00000020630	Rnaseh1	1219.34	-0.0125038	0.075164	-0.166354	0.867878	0.986068	1191.59	1210.11	1197.09	1138.71	1378.74	1231.51	1171.27	1259.83	1143.26	1283.88	1240.7	1185.4
ENSMUSG00000020634	Ubxn2a	1274.38	-0.0361736	0.0680353	-0.531689	0.594941	0.947495	1304.05	1266.14	1338.65	1380.5	1302.65	1325.19	1157.26	1209.86	1097.22	1293.52	1343.83	1273.7
ENSMUSG00000020635	Fkbp1b	719.353	0.0018588	0.083574	0.0222413	0.982255	0.997306	771.661	801.709	811.36	634.41	649.619	732.857	702.266	708.232	800.381	652.017	689.639	678.087
ENSMUSG00000020638	Cmpk2	13229.1	0.142021	0.0730957	1.94294	0.0520232	0.483342	33.4985	28.0167	25.6519	30428.7	21716.8	23244.5	34.6188	20.1803	24.4915	32868.2	27570.5	22754.2
ENSMUSG00000020640	Itsn2	9700.7	-0.0825187	0.0551	-1.49762	0.134233	0.690449	9304.2	10301.5	10189.5	10051.5	9847.64	10039.5	8639.03	10262.2	9425.3	8938.07	10260.8	9149.17
ENSMUSG00000020641	Rsad2	54043.7	0.183241	0.203333	0.901185	0.36749	0.881144	11.9637	11.8532	9.5007	145880	69641	89258.3	14.0124	8.64869	8.81693	157835	105473	80373.3
ENSMUSG00000020642	Rnf144a	433.854	0.0705212	0.177961	0.396274	0.691903	0.964933	47.855	36.6373	48.4536	686.222	670.062	1064.64	39.5643	47.0873	42.1253	705.476	1040.9	777.217
ENSMUSG00000020644	Id2	11303.7	0.019508	0.0522221	0.373558	0.708733	0.966975	14705.8	11880.2	12008.9	10319.8	8957.25	8666.45	15877.6	13204.6	11662.8	10471.7	9521.74	8366.96
ENSMUSG00000020647	Ncoa1	2207.9	-0.0129195	0.0774414	-0.166829	0.867505	0.986068	2056.57	2421.29	2255.47	2333.85	2154.42	2208.33	1982.34	2242.89	2195.42	2308.35	2296.65	2039.26
ENSMUSG00000020648	Dus4l	288.846	0.111221	0.128835	0.863283	0.387982	0.890229	309.861	265.081	286.921	283.239	280.517	286.897	282.72	284.446	266.467	276.056	326.558	317.385
ENSMUSG00000020649	Rrm2	6547.48	0.0982653	0.0971595	1.01138	0.311834	0.853498	6307.28	7072.07	8391.02	5139.76	5208.31	7201.71	6162.14	7802.08	6585.27	5550.03	6752.44	6397.67
ENSMUSG00000020650	Bcap29	2893.66	0.0546441	0.0854005	0.639858	0.522265	0.931022	2599.72	3166.97	3544.71	2771.37	2424.71	2769.44	3030.79	3091.43	3036.94	2605.44	2680.14	3002.24
ENSMUSG00000020652	Cenpo	1045.23	-0.0588035	0.072767	-0.808107	0.419029	0.897564	1176.04	1179.94	1207.54	911.893	888.116	957.3	1200.12	1136.82	1237.31	942.095	829.285	876.348
ENSMUSG00000020653	Klf11	256.627	0.0508569	0.155076	0.327948	0.742951	0.97183	279.951	343.744	335.375	142.771	185.119	221.516	272.005	355.557	373.25	148.106	169.724	252.408
ENSMUSG00000020654	Adcy3	444.342	0.408721	0.105816	3.86255	0.000112211	0.01091	488.121	279.09	276.47	538.846	348.659	312.269	656.108	462.224	377.169	700.217	500.579	392.357
ENSMUSG00000020656	Grhl1	108.045	-0.145249	0.196683	-0.738491	0.460216	0.910357	74.1752	76.5072	74.1054	137.014	130.605	179.555	60.995	81.6821	78.3727	128.826	136.424	138.283
ENSMUSG00000020657	Dnajc27	561.22	-0.159047	0.0993706	-1.60054	0.109479	0.648107	531.19	503.224	558.641	554.965	681.419	629.418	539.063	543.906	524.118	543.348	541.399	583.954
ENSMUSG00000020658	Efr3b	971.853	0.0233018	0.150616	0.15471	0.87705	0.98624	899.673	876.062	989.973	705.796	1243.59	878.257	1014.66	1118.56	1086.44	878.12	820.691	1150.42
ENSMUSG00000020659	Cbll1	1851.8	-0.0479798	0.0751499	-0.638454	0.523178	0.931022	1581.61	1879.28	1679.72	2200.29	1954.54	2105.87	1530.64	1688.42	1540.02	1998.12	2046.36	2016.77
ENSMUSG00000020661	Dnmt3a	6533.71	-0.0951699	0.0437216	-2.17673	0.029501	0.364842	8560.05	8612.99	8071.79	4759.8	5109.5	4563.03	8501.38	8829.35	7903.89	4475.61	4565.36	4451.71
ENSMUSG00000020664	Dld	8221.09	0.0427479	0.0497042	0.860046	0.389764	0.891187	7078.94	7443.83	7617.66	9411.38	8751.69	8959.2	6996.29	7484	6965.38	9227.27	9458.36	9259.13
ENSMUSG00000020668	Kif3c	1168.84	-0.124797	0.08129	-1.53521	0.124733	0.675816	1394.97	1252.13	1218.94	1173.26	1289.02	996.334	1223.2	1196.4	1122.69	1063.03	1065.61	1030.46
ENSMUSG00000020669	Sh3yl1	63.7879	-0.282781	0.243316	-1.1622	0.245155	0.810148	51.4441	51.7232	45.6033	95.5645	88.5844	86.8499	48.6311	34.5948	40.166	70.1094	73.0458	79.1379
ENSMUSG00000020671	Rab10	11090	-0.00706374	0.0681059	-0.103717	0.917394	0.99412	9500.4	10693.8	11159.5	12744.6	11571.6	11797.9	9231.67	10808	9577.15	11593.5	12372.7	12029.8
ENSMUSG00000020677	Ddx52	3201	0.0181607	0.0733193	0.247694	0.804371	0.980625	2861.73	2922.36	3020.27	3729.32	3153.83	3569.63	2832.14	3043.38	2687.2	3529.13	3701.7	3361.28
ENSMUSG00000020680	Taf15	4300.83	-0.033861	0.0489947	-0.691116	0.489493	0.919376	3534.09	3769.33	4005.49	4883	4899.4	5072.42	3662.99	3551.73	3724.66	4923.43	4683.53	4899.88
ENSMUSG00000020687	Cdc27	3588.35	0.0235854	0.064904	0.36339	0.716314	0.968046	3153.64	3697.13	3799.33	3592.3	3704.65	3704.29	3039.03	3808.31	3360.23	3563.31	4014.3	3623.68
ENSMUSG00000020689	Itgb3	614.849	0.295686	0.134223	2.20295	0.0275985	0.353751	782.428	812.485	745.805	377.653	324.81	283.97	832.499	997.482	1008.07	340.03	426.459	446.504
ENSMUSG00000020691	Mettl2	1131	0.0167422	0.078658	0.212847	0.831446	0.982798	922.404	1121.75	1048.88	1221.61	1212.93	1339.83	905.033	960.965	1022.76	1280.37	1282.6	1252.88
ENSMUSG00000020692	Nle1	936.858	-0.0508815	0.0962215	-0.528795	0.596948	0.947755	975.045	871.751	886.415	876.2	1058.47	1002.19	952.84	818.743	963.005	936.837	911.999	988.807
ENSMUSG00000020694	Tlk2	2654.09	0.0495429	0.0578996	0.855669	0.392181	0.892138	2196.54	2241.34	2285.87	3204.29	2928.96	2988.03	2119.99	2272.68	2167.01	3112.86	3270.95	3060.55
ENSMUSG00000020696	Rffl	783.374	0.116333	0.105612	1.10151	0.270675	0.829621	623.311	506.456	588.093	938.374	1000.55	898.75	644.568	615.018	512.362	957.869	1076.35	1038.79
ENSMUSG00000020697	Lig3	2142.12	-0.129358	0.0542716	-2.38353	0.0171476	0.274891	2288.66	2219.79	2095.85	2288.94	2233.92	2215.16	2068.88	2165.06	1962.26	2064.72	2138.74	1963.45
ENSMUSG00000020700	Map3k3	6179.88	-0.0550333	0.0534599	-1.02943	0.303277	0.852438	6307.28	6519.28	6592.53	5877.79	6075.98	6302.96	5822.54	6392.34	6696.95	5809.44	6155.19	5606.29
ENSMUSG00000020705	Ddx42	6147.76	0.0246848	0.0494501	0.499187	0.617648	0.949431	5725.84	5944.93	5684.27	6660.73	6489.38	6382.98	5378.27	5966.63	5648.71	6700.7	6973.73	6216.91
ENSMUSG00000020706	Ftsj3	6067.34	-0.0196124	0.0516027	-0.380066	0.703896	0.966713	5997.42	6580.7	6119.4	5455.24	6430.32	6028.75	5996.46	6299.13	6251.2	5928.62	6107.92	5612.96
ENSMUSG00000020707	Rnf135	1222.86	0.0227224	0.073302	0.309983	0.756574	0.972985	1190.39	1226.27	1160.04	1241.19	1415.08	1153.44	1125.93	1156.04	1146.2	1326.82	1293.34	1239.55
ENSMUSG00000020708	Psmc5	8282.05	0.00806811	0.036087	0.223574	0.823089	0.981833	8192.77	8034.34	8192.45	8527.12	8571.11	8563.98	7968.91	7721.36	7801.03	8745.27	8622.63	8443.6
ENSMUSG00000020709	Adap2	2292.6	-0.101438	0.0766075	-1.32412	0.185462	0.755757	2783.96	2610.94	2594.64	2239.43	2053.34	1777.98	2596.41	2728.18	2456.01	2034.05	2063.54	1572.76
ENSMUSG00000020715	Ern1	3129.81	-0.157916	0.0752084	-2.09971	0.0357541	0.407428	3331.9	3897.56	3784.13	2261.31	3211.75	2655.26	3337.41	3814.07	3986.23	2003.38	2559.83	2714.85
ENSMUSG00000020716	Nf1	1903.61	-0.0945551	0.0583723	-1.61986	0.105261	0.638923	2152.28	2205.78	1887.79	1927.41	1994.29	1801.4	1815.01	2035.32	1663.46	1764.13	1897.04	1699.38
ENSMUSG00000020718	Polg2	208.446	0.0418882	0.1538	0.272355	0.785349	0.979276	205.776	249.995	255.569	161.193	173.762	192.241	253.047	216.217	250.793	170.015	168.65	204.092
ENSMUSG00000020719	Ddx5	58883.2	0.00129638	0.0417363	0.0310613	0.975221	0.997306	52651.2	55584.1	55679.8	65217.6	61885.3	62093.8	53969	56303.9	53796	63542.8	64672.4	61201.9
ENSMUSG00000020720	Psmd12	8524.68	0.0400283	0.0385854	1.0374	0.299552	0.848706	8260.96	8443.81	8868.9	8485.67	8331.48	8418.58	8518.69	8456.5	8563.2	8477.98	8660.23	8810.13
ENSMUSG00000020721	Helz	2782.64	-0.186121	0.0604459	-3.07913	0.00207609	0.079644	3162.02	3239.16	2885.36	2678.11	2763.15	2826.04	2762.91	3116.41	2676.43	2387.22	2574.87	2319.99
ENSMUSG00000020728	Cep112	65.445	0.160837	0.273487	0.588096	0.556468	0.938207	84.9425	61.4213	62.7046	69.0828	77.2274	43.9129	59.3464	51.8921	62.6982	85.884	68.749	57.4791
ENSMUSG00000020732	Rab37	58.2217	0.103404	0.327374	0.315858	0.752111	0.972671	45.4622	34.4821	22.8017	55.2662	94.2629	97.5841	34.6188	20.1803	26.4508	89.3895	84.8621	93.2994
ENSMUSG00000020733	Nherf1	7791.23	0.0406002	0.0477224	0.850757	0.394904	0.892752	9091.24	8535.4	8191.5	6934.76	6563.2	6711.84	9185.51	9286.77	8200.73	7171.31	6841.6	6780.87
ENSMUSG00000020736	Nt5c	2501.45	0.0802587	0.0605443	1.32562	0.184966	0.755725	2537.51	2381.42	2392.28	2394.87	2547.37	2481.56	2576.62	2305.36	2544.17	2736.02	2577.01	2543.24
ENSMUSG00000020737	Jpt1	16823	0.0689959	0.037848	1.82297	0.0683078	0.548987	16611.7	17518	17669.4	14668.6	16391.5	17011.8	16371.4	17448.2	17813.1	16109.4	17200.1	17062.1
ENSMUSG00000020738	Sumo2	11487.6	0.0285165	0.0526133	0.542002	0.587817	0.945997	10598.7	12059	12570.4	11325	10935.6	11698.4	11339.3	11353.8	11331.7	11329.7	11439.2	11870.7
ENSMUSG00000020739	Nup85	3543.51	0.0255288	0.0556885	0.458421	0.64665	0.956379	3763.79	3790.88	4145.15	2988.98	3080.01	3554.01	3693.49	3877.5	3845.16	3174.2	3285.99	3322.96
ENSMUSG00000020740	Gga3	4307.31	-0.0741659	0.0540636	-1.37183	0.170117	0.739255	4137.06	4106.61	3980.79	4566.37	4811.95	4641.1	4015.78	3889.03	4220.37	4509.79	4187.24	4621.65
ENSMUSG00000020741	Cluh	7721.18	-0.0447451	0.0480971	-0.930308	0.352212	0.876236	7653.2	7715.38	7732.62	7214.54	8197.47	8267.33	7404.29	8007.73	7513.01	7220.39	7957.7	7770.51
ENSMUSG00000020743	Mif4gd	2119.24	-0.00294877	0.0608403	-0.0484673	0.961344	0.997306	1927.36	1776.91	1783.28	2370.69	2457.65	2354.71	1979.86	1737.43	1872.13	2418.77	2298.8	2453.27
ENSMUSG00000020744	Slc25a19	1750.44	-0.0788231	0.0812081	-0.970631	0.331732	0.862994	1488.29	1568.94	1330.1	1913.59	2278.21	2093.18	1488.61	1405.89	1496.92	1917.49	1935.71	2088.41
ENSMUSG00000020745	Pafah1b1	14402.6	-0.0116834	0.0546797	-0.21367	0.830805	0.982798	12646.9	13339.2	13598.3	16699.6	15233.1	15644.7	12254.2	13595.7	12585.7	15403	16406.3	15424.4
ENSMUSG00000020747	Tmem94	2791.61	-0.0668332	0.0534771	-1.24975	0.21139	0.775517	2927.53	2869.56	2743.8	2825.49	2802.9	2741.14	2820.6	2825.24	2947.79	2722	2739.22	2534.08
ENSMUSG00000020752	Recql5	1707.09	-0.0343919	0.0626696	-0.548781	0.583155	0.943957	1685.69	1677.77	1621.77	1651.08	1870.49	1790.67	1643.57	1735.5	1624.27	1769.39	1723.02	1691.88
ENSMUSG00000020755	Sap30bp	3034.21	-0.0605764	0.0492402	-1.23022	0.218614	0.782234	2923.94	2691.76	2855.91	3350.51	3265.13	3332.5	2768.68	2867.52	2815.54	3186.47	3149.56	3203
ENSMUSG00000020766	Galk1	2690.41	0.0900999	0.0598095	1.50645	0.131952	0.686094	3002.9	2718.7	2794.16	2368.39	2408.81	2495.23	3032.44	2827.16	2878.24	2828.91	2464.22	2465.77
ENSMUSG00000020770	Unk	1621.77	-0.0388499	0.0569846	-0.681761	0.49539	0.922656	1659.37	1698.24	1528.66	1613.08	1619.51	1567.2	1708.68	1745.11	1644.85	1580.09	1614.53	1481.96
ENSMUSG00000020773	Trim47	3664.57	0.0868184	0.0644758	1.34653	0.178133	0.750366	4970.93	4593.67	4608.79	2640.11	2366.79	2378.13	5232.38	4687.59	4623.01	2945.47	2696.25	2231.69
ENSMUSG00000020775	Mrpl38	2308.65	0.0577695	0.0681255	0.847987	0.396445	0.892788	2252.77	2026.9	1960.94	2397.17	2509.89	2344.95	2338.41	2046.86	2275.75	2502.9	2585.61	2461.6
ENSMUSG00000020776	Fbf1	1830.53	-0.039982	0.0670653	-0.596165	0.551065	0.937846	2088.87	1934.23	1724.38	1789.24	1894.34	1725.29	1895.79	1798.93	1853.52	1817.59	1753.1	1691.05
ENSMUSG00000020777	Acox1	5182.02	-0.0246412	0.0435434	-0.565901	0.571461	0.939678	5859.84	5783.3	5365.04	4854.22	4958.46	4828.46	5380.74	5602.43	5157.91	4810.38	4854.33	4729.11
ENSMUSG00000020778	Ten1	2259.85	0.0553135	0.0586204	0.943588	0.34538	0.872102	2547.08	2173.45	2359.97	2177.26	1969.3	2178.08	2553.55	2238.09	2351.18	2189.17	2052.8	2328.32
ENSMUSG00000020780	Srp68	6072.37	0.0231071	0.0390148	0.592264	0.553674	0.93801	5961.53	5908.3	5566.46	6614.68	6449.63	5906.77	5782.16	5929.16	5483.15	6559.61	6585.94	6121.11
ENSMUSG00000020781	Tsen54	1203.06	-0.0995789	0.0741643	-1.34268	0.179376	0.750769	1171.25	1057.09	1063.13	1336.75	1348.07	1388.62	1153.96	1045.53	1069.79	1208.51	1261.11	1332.85
ENSMUSG00000020782	Llgl2	528.944	-0.0392324	0.121784	-0.322147	0.747341	0.972135	376.858	385.769	388.579	695.433	708.675	637.224	369.267	330.572	468.277	679.185	681.045	626.439
ENSMUSG00000020783	Ncbp3	2438.24	-0.00796721	0.0553788	-0.143867	0.885605	0.988239	2390.35	2242.42	2309.62	2690.77	2591.66	2458.14	2270.83	2399.53	2214.03	2622.97	2528.67	2539.91
ENSMUSG00000020788	Atp2a3	5677.19	-0.0351188	0.0941426	-0.373038	0.70912	0.966975	7391.2	6427.68	5907.53	5632.55	4892.59	4413.73	5695.61	6827.66	6381.5	4524.68	5354.9	4676.63
ENSMUSG00000020790	Ankfy1	15316.5	-0.103166	0.0497246	-2.07475	0.0380096	0.417621	14166.3	15675.4	14043.9	17714	17096.8	16511.2	13178.2	14905.5	12601.4	15579.2	17390.3	14935.4
ENSMUSG00000020792	Exoc7	3429.32	0.0124933	0.0459808	0.271706	0.785848	0.979276	3602.28	3454.68	3406.95	3373.54	3477.51	3442.77	3398.41	3332.63	3277.94	3522.12	3415.97	3447.08
ENSMUSG00000020794	Ube2g1	2647.7	0.0424174	0.0613759	0.691109	0.489497	0.919376	2301.82	2696.07	2609.84	2759.86	2811.99	2664.05	2382.92	2543.68	2507.93	2580.9	2903.57	3009.74
ENSMUSG00000020801	Med31	366.891	0.179995	0.114475	1.57236	0.115867	0.658452	357.716	276.935	302.122	383.409	339.574	391.312	407.183	340.182	341.901	425.914	389.936	446.504
ENSMUSG00000020802	Ube2o	2246.88	-0.0729967	0.0569359	-1.28209	0.199812	0.768583	2140.31	2085.09	2194.66	2407.53	2591.66	2484.49	1869.41	2029.56	2040.63	2198.81	2469.59	2450.78
ENSMUSG00000020803	Txndc17	7533.3	0.104552	0.0541976	1.92908	0.0537204	0.49154	7921.19	6291.91	7270.88	7502.39	7114.01	7121.69	8838.5	7140.93	7789.27	8317.6	7394.82	7696.37
ENSMUSG00000020806	Rhbdf2	7344.33	-0.0414349	0.0734168	-0.564379	0.572496	0.940321	4237.56	4352.29	4269.61	11062.5	9286.6	11294.4	4141.06	4174.43	4624.97	10891.5	10274.8	9522.37
ENSMUSG00000020807	4933427D14Rik	852.376	-0.11065	0.0841753	-1.31451	0.188673	0.757984	892.495	910.544	780.007	900.379	939.222	899.726	861.348	753.397	752.378	903.535	809.949	825.533
ENSMUSG00000020808	Pimreg	3934	0.0678348	0.0576505	1.17666	0.239333	0.805512	3992.3	4254.23	4598.34	3111.03	3603.57	3868.24	3909.45	4576.12	4218.41	3420.46	3863.91	3791.95
ENSMUSG00000020812	Snhg16	469.784	0.0652672	0.114495	0.570047	0.568646	0.938433	406.767	415.941	399.029	440.978	533.778	509.389	489.608	439.161	450.643	484.631	487.688	579.789
ENSMUSG00000020817	Rabep1	3862.87	-0.0775929	0.0665363	-1.16617	0.243544	0.807035	4005.46	4241.3	4568.89	3822.58	3562.68	3566.7	3927.58	4353.17	3919.62	3302.15	3451.42	3632.85
ENSMUSG00000020818	Mfsd11	7042.73	0.0229866	0.0391245	0.587525	0.556851	0.938207	7270.36	7069.91	7222.43	6808.11	6380.35	6881.63	7716.69	7353.31	7417	6989.03	6532.23	6871.67
ENSMUSG00000020821	Kif1c	18701.6	-0.0562024	0.0343378	-1.63675	0.101683	0.63237	18131	16484.6	16536	21637.9	20531.1	20778.6	17584.7	16198	15984.1	20865.4	20007	19680.3
ENSMUSG00000020823	Sec14l1	8456.01	0.0436753	0.0506299	0.86264	0.388336	0.89038	12069	11776.7	10817.5	5928.45	5470.66	4973.86	11474.5	12036.1	10016	5904.96	6085.36	4919.04
ENSMUSG00000020827	Mink1	4368.95	-0.0374427	0.0665269	-0.56282	0.573557	0.940333	4580.92	4492.37	3885.79	4468.5	4677.94	4173.67	4614.19	4155.21	4412.38	4439.68	4121.72	4405.06
ENSMUSG00000020828	Pld2	2768.41	0.00926352	0.0490725	0.188772	0.850271	0.984148	2897.62	2595.86	2423.63	3024.67	2861.96	2731.38	2837.91	2637.85	2523.6	3103.22	2932.58	2650.7
ENSMUSG00000020829	Slc46a1	486.21	0.0996699	0.107925	0.923507	0.355743	0.877	647.238	518.309	532.039	424.859	375.916	366.916	623.138	587.15	511.382	435.555	381.342	430.677
ENSMUSG00000020831	0610010K14Rik	1351.05	-0.0202675	0.0695133	-0.291562	0.770621	0.975061	1594.77	1340.49	1344.35	1393.17	1295.83	1273.47	1394.64	1368.41	1296.09	1347.85	1355.64	1207.89
ENSMUSG00000020832	Eral1	1677.09	0.0518129	0.0615119	0.842323	0.399607	0.892788	1615.1	1587.26	1486.86	1907.84	1776.23	1680.4	1471.3	1557.73	1480.26	1924.5	1917.45	1720.21
ENSMUSG00000020834	Dhrs13	419.767	-0.00905834	0.10121	-0.0895002	0.928684	0.997008	428.302	429.949	506.387	348.868	381.594	423.515	439.328	431.473	501.585	364.569	368.452	413.183
ENSMUSG00000020836	Coro6	56.4629	-0.435189	0.292522	-1.48771	0.136827	0.697784	49.0513	78.6624	54.154	70.2342	59.0563	81.9707	32.146	45.1654	49.9626	50.8293	58.007	48.3158
ENSMUSG00000020840	Blmh	6217.2	-0.0728408	0.0437643	-1.66439	0.096035	0.623872	6380.26	6984.79	6855.7	6118.43	6080.53	6156.58	5916.51	6306.82	6354.07	5777.01	5892.01	5783.73
ENSMUSG00000020841	Cpd	26712.4	-0.176893	0.0580811	-3.04562	0.00232204	0.0844782	26713.8	29293.6	27395.3	27642.3	30086.9	28460.4	21601.3	28236	24416	22327.2	29538.4	24837.6
ENSMUSG00000020843	Timm22	1997.64	-0.0214957	0.0552532	-0.389041	0.697246	0.965153	2036.23	1922.38	1898.24	2051.76	1974.98	2091.23	2084.54	1881.57	2001.44	2042.81	1946.46	2040.09
ENSMUSG00000020844	Nxn	328.088	0.0421847	0.133249	0.316586	0.751558	0.972671	290.719	264.004	281.221	390.318	378.187	363.989	242.331	296.938	254.711	368.074	468.353	338.21
ENSMUSG00000020849	Ywhae	36161.1	0.0545172	0.0431256	1.26415	0.206177	0.774131	32942.2	34467	35344.5	38628.8	36911.3	37521.1	33536.5	34009.5	33144.8	40203.3	39557.5	37667.1
ENSMUSG00000020850	Prpf8	22968	-0.132294	0.0442232	-2.99151	0.00277605	0.0951255	24291.2	25861.6	23301.4	21778.3	24397.1	23760.8	21415	24457.5	22521.4	20855.8	22704.4	20271.8
ENSMUSG00000020857	Nme2	15033.7	0.0978452	0.0463164	2.11254	0.0346404	0.400642	16927.5	13492.2	14671.9	14794.1	13338.8	14434.6	17700.9	13801.4	15546.2	16826.3	13759.5	15111.2
ENSMUSG00000020859	Spag9	11977.5	-0.131393	0.047065	-2.79173	0.00524273	0.14153	9042.19	8722.9	9130.17	16851.6	15830.5	14721.5	9116.27	8436.32	8642.55	14564.3	14254.7	14417.3
ENSMUSG00000020863	Luc7l3	7008.56	0.0138587	0.0421244	0.328994	0.74216	0.97183	6400.6	7096.85	7005.81	6999.24	6981.13	7449.57	6571.79	6987.18	6969.29	6954.85	7269.13	7417.3
ENSMUSG00000020864	Ankrd40	7202.22	0.0246605	0.0374278	0.658883	0.509971	0.927029	7409.14	7253.1	7446.65	7264.05	6985.68	7038.74	7214.71	7173.61	6986.93	7266.84	7208.98	7178.22
ENSMUSG00000020865	Abcc3	9537.22	-0.0883648	0.0430943	-2.0505	0.0403161	0.42994	13484.3	13338.1	11429.3	6753.99	6637.02	6184.88	12865.8	13200.8	12133.1	6388.72	6277.64	5752.91
ENSMUSG00000020868	Xylt2	10631.3	0.151784	0.0405308	3.74492	0.000180454	0.0147958	10749.4	10693.8	9852.22	9578.33	9832.87	9167.05	12352.3	12250.4	11341.5	11249.9	10388.6	10119.7
ENSMUSG00000020869	Lrrc59	22639.9	-0.0187473	0.0338263	-0.554222	0.579427	0.942866	21942.7	21442.5	22153.7	24500.2	23712.2	23853.5	21151.2	20353.2	21434	24295.5	23515.4	23324.9
ENSMUSG00000020873	Slc35b1	4867.51	-0.0135508	0.0460649	-0.294168	0.76863	0.975061	5363.34	4787.63	4735.15	4988.93	4882.36	4685.99	5151.6	4590.53	4786.61	5158.3	4692.12	4587.5
ENSMUSG00000020876	Snx11	2177.16	-0.0472787	0.0579166	-0.816323	0.414315	0.895298	1952.48	1865.27	1872.59	2413.29	2491.72	2424.97	2138.94	1874.84	1995.57	2383.72	2352.51	2359.98
ENSMUSG00000020877	Scrn2	202.558	0.0252829	0.152046	0.166285	0.867933	0.986068	279.951	216.591	209.015	192.28	164.676	168.821	227.495	208.53	229.24	182.284	171.873	179.935
ENSMUSG00000020882	Cacnb1	153.225	-0.0321153	0.178558	-0.17986	0.857263	0.985056	104.085	86.2053	79.8059	231.427	221.461	181.506	112.099	94.1746	110.701	186.666	207.321	223.252
ENSMUSG00000020883	Fbxl20	2060.44	-0.0204613	0.0640632	-0.319392	0.749429	0.972671	2088.87	2351.25	2090.15	1868.69	2108.99	1836.53	2007.06	2454.31	2194.44	1736.96	1986.2	2001.77
ENSMUSG00000020886	Dlg4	981.328	-0.0576684	0.0970436	-0.594252	0.552343	0.937846	1140.14	1215.49	1012.77	916.498	858.588	807.021	1129.23	1030.15	1189.31	809.763	790.614	876.348
ENSMUSG00000020888	Dvl2	1628.9	0.0103015	0.0613565	0.167895	0.866666	0.986068	1659.37	1783.37	1679.72	1500.25	1603.61	1518.41	1733.41	1764.33	1653.66	1600.25	1516.78	1533.61
ENSMUSG00000020889	Nr1d1	515.556	0.128992	0.150791	0.855431	0.392313	0.892138	571.867	593.739	607.095	277.482	491.757	470.356	501.972	591.955	725.927	346.165	413.568	594.784
ENSMUSG00000020893	Per1	1204.98	-0.100027	0.0808695	-1.23689	0.216127	0.779801	1506.23	1523.68	1472.61	903.833	1005.09	911.436	1499.32	1441.45	1567.45	869.356	812.098	947.156
ENSMUSG00000020894	Vamp2	2240.26	-0.0763262	0.0552333	-1.38189	0.167007	0.738609	2119.97	1961.17	2007.5	2483.53	2354.3	2557.68	2264.23	2077.61	2036.71	2446.82	2256.9	2316.66
ENSMUSG00000020895	Tmem107	194.328	0.149387	0.165795	0.901038	0.367568	0.881144	217.74	199.35	182.413	154.285	160.133	197.12	245.628	187.388	217.484	211.205	175.095	184.1
ENSMUSG00000020897	Aurkb	5486.82	0.0142612	0.0590468	0.241524	0.809149	0.980726	5734.22	5754.2	6082.35	5061.46	4894.86	5816.01	5302.44	5789.82	5492.95	5187.22	5377.46	5348.89
ENSMUSG00000020898	Ctc1	2413.96	-0.0127969	0.0587816	-0.217703	0.82766	0.982785	2490.85	2493.49	2464.48	2325.79	2430.39	2508.89	2293.08	2426.44	2325.71	2475.74	2479.26	2253.35
ENSMUSG00000020899	Pfas	2431.26	-0.0740848	0.0535594	-1.38322	0.166596	0.73817	2561.44	2646.5	2848.31	2101.27	2275.94	2459.12	2433.2	2685.9	2669.57	2027.91	2237.57	2228.36
ENSMUSG00000020901	Pik3r5	22295.2	-0.0581705	0.0593481	-0.980157	0.327009	0.861623	12807.2	12781	12630.2	28701.6	36379.8	31819.3	12270.7	13903.2	13258.7	27475.9	33397	32118.3
ENSMUSG00000020902	Ntn1	67.7427	0.0151767	0.298179	0.0508979	0.959407	0.997306	49.0513	48.4905	29.4522	99.0186	93.1272	57.5746	72.5345	48.0483	68.5761	77.1203	74.12	95.7985
ENSMUSG00000020903	Stx8	2393.74	0.0898783	0.0524827	1.71253	0.086799	0.602105	2509.99	2262.89	2279.22	2498.49	2298.65	2315.67	2504.09	2207.34	2276.73	2700.96	2308.46	2562.4
ENSMUSG00000020910	Adprm	883.813	0.0703882	0.0752766	0.935061	0.349757	0.875869	768.072	737.055	708.752	1062.72	899.473	972.914	818.486	740.904	818.995	1065.66	968.931	1043.79
ENSMUSG00000020914	Top2a	29099.6	-0.0905218	0.0557899	-1.62255	0.104686	0.637914	29854.3	32071.6	32298.6	27239.3	28926.2	31088.4	26949.9	31373.6	27359.9	26010.6	29652.3	26370.4
ENSMUSG00000020917	Acly	14938.2	-0.0228288	0.0453393	-0.50351	0.614606	0.948702	15645	17569.7	16012.5	14021.5	14196.2	13914.5	15399.6	16453.7	14531.3	14110.4	14389	13015.3
ENSMUSG00000020918	Kat2a	4541.16	-0.0344309	0.0425636	-0.808929	0.418556	0.897564	4807.03	4952.5	4856.76	4123.09	4350.86	4461.55	4722.99	4812.52	4776.82	4134.7	4229.14	4265.95
ENSMUSG00000020919	Stat5b	3018.08	-0.0136935	0.0538045	-0.254504	0.799106	0.980625	3378.56	3434.2	3350.9	2683.87	2764.29	2791.88	2978.04	3422.96	3243.65	2659.77	2853.08	2655.7
ENSMUSG00000020921	Tmem101	1082.59	0.00185553	0.0816661	0.022721	0.981873	0.997306	1091.09	1010.76	1055.53	1223.92	1153.87	1047.08	956.137	964.809	1060.97	1206.76	1132.21	1087.94
ENSMUSG00000020922	Lsm12	3095.72	-0.00715693	0.0645091	-0.110944	0.91166	0.994086	2892.83	2796.28	3175.13	3249.19	3357.12	3219.3	2733.23	3025.12	2918.4	3196.99	3468.6	3116.37
ENSMUSG00000020923	Ubtf	10492.2	0.0344163	0.0468388	0.734783	0.462472	0.910366	10663.3	10483.6	10694	10873.6	9897.61	10149.7	10212.5	10888.7	10382.4	10800.4	10504.6	10356.2
ENSMUSG00000020925	Ccdc43	2324.82	-0.0493318	0.0605172	-0.81517	0.414975	0.895298	1977.61	2121.73	2148.11	2802.46	2680.25	2496.2	2026.02	1967.1	1974.01	2611.57	2543.71	2549.07
ENSMUSG00000020929	Eftud2	9269.8	-0.0596999	0.0437623	-1.36418	0.17251	0.742636	9292.24	9575.26	9837.97	8593.9	9653.43	9995.54	8588.75	9476.08	9157.85	8715.47	9199.48	9151.67
ENSMUSG00000020935	Dcakd	3958.76	-0.132832	0.0689041	-1.92778	0.0538824	0.491893	4308.14	4592.59	4129.95	3514.01	4229.34	3700.39	4096.55	4133.11	4384.95	3342.46	3381.59	3691.99
ENSMUSG00000020936	Nmt1	14409.5	-0.0196354	0.0338471	-0.580123	0.561832	0.938207	15324.4	15327.3	14827.7	13982.4	13849.8	14028.7	14641.3	14765.2	14871.2	13680.1	13776.7	13839.1
ENSMUSG00000020937	Plcd3	199.959	-0.204905	0.166501	-1.23066	0.218452	0.782175	191.42	153.014	143.461	256.758	280.517	252.743	136.002	139.34	158.705	259.405	189.06	239.08
ENSMUSG00000020941	Map3k14	2811.13	-0.14542	0.0493722	-2.94537	0.00322565	0.101783	2225.26	2499.95	2514.83	2999.34	3639.91	3492.54	2217.25	2493.71	2504.99	2854.33	3207.57	3083.88
ENSMUSG00000020946	Gosr2	10100.1	-0.00701239	0.0441648	-0.158778	0.873844	0.986068	9862.91	9419.01	9609.96	10639.9	11033.3	10477.6	9058.57	9823.95	9276.39	10328.9	11096.5	10574.5
ENSMUSG00000020948	Klhl28	1434.29	-0.0170004	0.0902648	-0.188339	0.850611	0.984148	1093.49	1402.99	1371.9	1695.98	1551.36	1726.26	997.35	1282.89	1163.84	1572.2	1667.16	1686.05
ENSMUSG00000020949	Fkbp3	3167.62	0.0829403	0.06558	1.26472	0.205972	0.774131	2989.74	3197.14	3549.46	2816.27	2936.91	3175.39	3472.59	3149.08	3273.04	3193.48	3030.33	3227.99
ENSMUSG00000020952	Scfd1	3122.62	0.0150404	0.0488821	0.307686	0.758321	0.972985	2992.13	2845.85	2812.21	3614.18	3236.74	3281.75	2951.66	2790.64	2703.86	3557.17	3484.72	3200.5
ENSMUSG00000020954	Strn3	2670.53	0.0409089	0.0717046	0.57052	0.568325	0.938379	2591.35	2848.01	3021.22	2634.36	2491.72	2504.98	2495.85	2845.42	2748.92	2554.61	2831.6	2478.27
ENSMUSG00000020955	Ap4s1	723.227	0.0546781	0.087062	0.628036	0.52998	0.933641	705.861	769.382	851.263	612.534	681.419	685.041	779.746	759.163	780.788	675.679	653.116	724.736
ENSMUSG00000020956	Dtd2	937.615	0.0947325	0.0818428	1.15749	0.247071	0.811735	1000.17	1011.83	1018.47	842.81	863.13	804.093	1075.65	910.034	1045.3	907.04	861.511	911.335
ENSMUSG00000020962	Gtf2a1	2437.2	0.153948	0.076447	2.01379	0.0440312	0.446359	2142.71	2725.17	2546.19	2257.86	2228.24	2382.03	2192.52	2771.42	2349.22	2470.48	2633.95	2546.57
ENSMUSG00000020964	Sel1l	15973.9	-0.0921818	0.0374116	-2.46399	0.01374	0.240915	15172.4	17019.1	16166.4	16467	17060.5	17088	14196.2	15938.6	15040.7	15000.8	16767.2	15770.1
ENSMUSG00000020973	Dnaaf2	521.137	0.0286561	0.125922	0.227569	0.819981	0.981833	508.459	556.024	702.102	455.946	403.173	569.891	556.373	534.297	517.26	498.653	453.314	498.152
ENSMUSG00000020974	Pole2	896.23	0.0272488	0.0819091	0.332671	0.739382	0.971722	1064.77	1088.34	1227.49	635.562	624.634	759.205	1053.4	1125.29	1117.79	635.366	675.674	747.228
ENSMUSG00000020978	Klhdc2	1431	0.0375114	0.0679875	0.55174	0.581126	0.942981	1394.97	1462.26	1480.21	1390.87	1373.06	1493.04	1473.77	1385.71	1348.01	1418.84	1442.66	1508.62
ENSMUSG00000020982	Nemf	3473.03	-0.0662448	0.0458785	-1.44392	0.148762	0.716338	3540.07	3560.28	3346.15	3765.01	3706.92	3405.69	3348.13	3335.51	3287.74	3541.4	3481.49	3357.95
ENSMUSG00000020986	Sec23a	2398.04	-0.000810857	0.0558447	-0.0145199	0.988415	0.998103	2287.47	2271.51	2287.77	2802.46	2556.46	2475.71	2101.85	2168.9	2000.46	2683.44	2603.87	2536.58
ENSMUSG00000020988	L2hgdh	657.748	0.0654724	0.0857197	0.763796	0.444989	0.905599	687.915	700.418	665.049	636.713	625.769	598.191	651.987	684.207	696.538	615.21	659.561	671.423
ENSMUSG00000020993	Trappc6b	3189.95	0.0586836	0.059755	0.98207	0.326065	0.86131	2972.99	3085.07	3238.79	3336.7	3052.76	3183.19	3240.15	3224.04	2979.14	3394.17	3201.13	3371.27
ENSMUSG00000020994	Pnn	4681.52	-0.0405472	0.0564443	-0.718358	0.472537	0.913835	4381.12	4295.18	4780.75	4765.56	5149.25	5019.73	4263.05	4643.39	4347.73	4463.34	4902.66	5166.45
ENSMUSG00000021000	Mia2	7808.91	-0.0242197	0.0494304	-0.489976	0.624151	0.950529	8244.21	8681.95	9073.17	7315.87	6756.27	7568.63	8225.25	8333.49	8235.99	7110.84	7044.63	7116.58
ENSMUSG00000021003	Galc	5048.97	0.0186647	0.0445573	0.418892	0.675295	0.963723	6241.48	5553.78	5329.89	4758.65	4267.95	4069.26	6102.79	5845.55	5161.82	4720.11	4372.01	4164.32
ENSMUSG00000021007	Spata7	321.96	0.13531	0.122435	1.10516	0.269091	0.829265	308.664	298.486	300.222	368.441	340.709	295.68	267.883	283.485	297.816	372.456	385.639	344.042
ENSMUSG00000021009	Ptpn21	726.682	-0.0794492	0.0819639	-0.969319	0.332386	0.863806	794.392	755.374	701.151	716.158	721.168	727.002	782.219	738.982	730.826	693.207	713.271	646.432
ENSMUSG00000021012	Zc3h14	4171.6	0.0114083	0.0577947	0.197394	0.843519	0.984148	4335.66	4142.17	4376.97	4262.41	4030.59	4038.03	4031.44	4444.47	3967.62	4021.65	4228.06	4180.15
ENSMUSG00000021013	Ttc8	332.992	0.0973893	0.116542	0.835661	0.403346	0.893388	370.876	326.503	349.626	292.45	295.281	303.487	379.158	363.245	361.494	300.594	315.816	337.377
ENSMUSG00000021018	Polr2h	831.956	-0.0391008	0.0735288	-0.531775	0.594882	0.947495	891.298	784.468	835.111	866.989	797.26	850.934	856.402	786.07	866.998	840.436	766.981	840.528
ENSMUSG00000021022	Ppp2r3c	1945.93	0.0800205	0.0583571	1.37122	0.170306	0.73954	1788.58	1870.66	1904.89	2055.21	1982.93	1905.82	1900.73	1824.87	1837.84	2065.6	2091.47	2122.56
ENSMUSG00000021023	Prorp	723.157	0.164718	0.0929039	1.77299	0.0762296	0.574798	818.32	785.546	807.559	597.566	663.247	566.964	786.34	811.055	795.483	628.355	681.045	736.399
ENSMUSG00000021024	Psma6	12663.7	0.0595283	0.0399902	1.48857	0.1366	0.697522	11960.1	10952.4	12617.9	12669.8	12410.9	13221.7	13148.5	11695.9	13329.2	13697.6	12390.9	13870
ENSMUSG00000021025	Nfkbia	17509.2	0.134309	0.0595888	2.25393	0.0242004	0.330147	4510.33	4880.3	5022.07	30634.8	29387.3	26413.1	4734.53	4735.64	4938.46	31755.2	31289.4	31809.3
ENSMUSG00000021027	Ralgapa1	2137.04	-0.0760276	0.0551543	-1.37845	0.168063	0.739149	2127.15	2322.16	2232.66	2193.38	2270.26	2123.43	2024.37	2164.09	1938.75	1988.48	2168.82	2090.91
ENSMUSG00000021028	Mbip	655.753	0.000717663	0.1002	0.00716234	0.994285	0.998628	534.779	723.047	674.55	710.401	684.826	676.258	572.858	627.51	591.714	671.297	700.381	701.412
ENSMUSG00000021033	Gstz1	1042.39	0.0328985	0.0738675	0.445371	0.656051	0.958461	1265.76	1118.51	1118.23	1047.76	838.145	923.146	1153.96	1073.4	1096.24	1075.3	881.921	916.333
ENSMUSG00000021036	Sptlc2	9717.81	-0.0122512	0.0493555	-0.248224	0.803961	0.980625	10583.1	10218.6	9893.08	9634.74	9353.61	9285.13	9340.47	9920.05	10352.1	9308.77	9328.38	9395.75
ENSMUSG00000021037	Ahsa1	23410.4	0.054617	0.0428183	1.27555	0.202114	0.770997	17806.8	16031	16881.8	29222	27148.9	30523.3	18590.3	16747.7	17767.1	31239.9	29573.9	29392.6
ENSMUSG00000021038	Vipas39	12574.2	0.0671808	0.0551988	1.21707	0.223577	0.788953	9586.54	8010.63	8147.8	17397.3	14317.7	16224.3	9511.92	8959.08	8527.93	18088.2	16590	15529.4
ENSMUSG00000021039	Snw1	6232.7	0.0314329	0.0426285	0.737368	0.460899	0.910357	5883.77	5644.29	5697.57	6950.88	6822.14	6422.99	5521.69	5765.79	5446.9	6941.71	7037.11	6657.58
ENSMUSG00000021040	Slirp	3253.85	0.110078	0.0544699	2.02089	0.0432914	0.442713	3455.13	2882.49	3095.33	3230.77	3002.78	3150.02	3736.35	2946.32	3390.6	3707.91	3053.96	3394.6
ENSMUSG00000021044	Adck1	1121.02	0.0475697	0.080357	0.59198	0.553864	0.93801	1146.13	1317.86	1107.78	1062.72	1095.95	969.986	1225.67	1131.06	1167.75	1066.54	1082.8	1077.94
ENSMUSG00000021048	Mthfd1	3134.04	0.0229755	0.0816962	0.281231	0.778533	0.977117	3744.65	3309.21	3862.03	2539.94	2492.86	3077.8	3348.13	3581.52	3429.79	2687.82	2890.68	2644.04
ENSMUSG00000021051	Ppp2r5e	3733.24	-0.00462957	0.04876	-0.0949462	0.924358	0.996246	3648.94	4039.8	4034	3678.66	3734.17	3769.68	3472.59	3714.13	3547.35	3459.9	3873.58	3826.11
ENSMUSG00000021054	Sgpp1	4289.43	0.0569076	0.0557925	1.01999	0.307735	0.853498	5027.16	6025.75	5627.26	3177.81	3249.23	3179.29	5023.02	5330.48	4833.64	3202.25	3479.34	3317.96
ENSMUSG00000021061	Sptb	183.654	-0.0581956	0.160817	-0.361875	0.717445	0.968046	203.384	267.236	244.168	128.955	146.505	155.159	201.118	222.944	217.484	115.68	165.427	135.784
ENSMUSG00000021065	Fut8	2605.66	0.0382257	0.0757505	0.504627	0.613821	0.948286	1933.34	2124.96	1937.19	3329.79	3132.25	3042.67	1855.4	2240.97	1919.15	3481.81	3109.82	3160.52
ENSMUSG00000021066	Atl1	90.9029	0.0548121	0.235072	0.233171	0.815628	0.981833	111.263	81.895	78.8558	94.4131	101.077	71.2364	94.7894	95.1356	88.1693	82.3785	89.1589	102.463
ENSMUSG00000021067	Sav1	5170.81	0.0833873	0.0785122	1.06209	0.288193	0.844477	3312.76	3396.49	3521.91	7229.51	6088.48	6947.99	3110.74	3519.06	3459.18	7781.26	7097.26	6585.11
ENSMUSG00000021068	Nin	3904.22	-0.0829429	0.0648537	-1.27892	0.200924	0.769701	3857.11	3884.63	4045.4	3963.05	4054.44	3946.3	3836.09	4315.7	3621.8	3650.07	4184.02	3492.06
ENSMUSG00000021069	Pygl	4267.72	0.0378177	0.0554395	0.682144	0.495148	0.922656	4679.02	4428.8	4290.52	4201.38	3857.97	3833.1	4576.27	4923.03	4220.37	4127.69	4088.42	3986.05
ENSMUSG00000021072	Tmx1	5339.55	0.0250148	0.076563	0.326722	0.743878	0.97183	5372.91	6120.58	6752.15	4948.63	4213.44	5019.73	5472.24	6039.67	5693.78	4567.63	4804.91	5068.99
ENSMUSG00000021076	Actr10	5156.41	0.0760381	0.0438483	1.73412	0.0828972	0.594417	4994.86	5224.04	4979.32	5237.63	4997.07	5170.01	5059.28	5000.86	4977.65	5479.05	5295.82	5461.35
ENSMUSG00000021079	Timm9	1006.15	-0.0261705	0.0812561	-0.322074	0.747396	0.972135	1003.76	1003.21	1038.43	919.952	1056.2	1010.97	1054.22	960.965	1092.32	968.386	914.147	1051.28
ENSMUSG00000021087	Rtn1	295.883	-0.112065	0.201456	-0.556273	0.578024	0.941898	227.311	191.807	200.465	493.942	313.453	426.443	155.784	221.983	163.603	368.951	484.466	302.39
ENSMUSG00000021094	Dhrs7	2393.48	0.0639033	0.0549571	1.16278	0.244917	0.810001	2635.61	2305.99	2692.5	2217.56	2048.8	2221.99	2596.41	2482.17	2740.11	2239.99	2213.93	2326.65
ENSMUSG00000021096	Ppm1a	5908.64	0.0211384	0.0467704	0.451962	0.651297	0.957503	5229.35	5250.98	5618.71	6599.71	6423.51	6372.24	5196.11	5320.87	5206.89	6516.67	6753.52	6415.17
ENSMUSG00000021102	Glrx5	2651.19	0.0328916	0.0531098	0.619313	0.53571	0.935398	2823.44	2774.73	2791.3	2391.42	2546.23	2665.02	2698.61	2633.05	2712.68	2594.05	2529.75	2654.03
ENSMUSG00000021103	Mnat1	1308.07	-0.0505193	0.0610012	-0.828169	0.407575	0.893388	1271.75	1280.15	1273.09	1352.87	1349.21	1383.74	1285.84	1254.06	1300.01	1347.85	1298.71	1299.53
ENSMUSG00000021108	Prkch	4103.54	0.0167568	0.103303	0.162211	0.87114	0.986068	3532.89	3649.72	3558.96	4691.87	3673.98	5602.31	3440.44	3684.34	3342.6	4897.14	4514.88	4653.31
ENSMUSG00000021109	Hif1a	7415.68	0.00833293	0.0758666	0.109837	0.912539	0.994086	6377.87	6454.62	6893.71	9036.03	9096.94	7269.04	6016.25	6366.4	5950.45	7925.87	9234.93	8366.12
ENSMUSG00000021111	Papola	9473.91	-0.0201302	0.0605305	-0.332563	0.739464	0.971722	8917.77	9915.77	10238	9637.05	9635.26	9590.57	8533.52	10132.4	8557.32	8784.71	10088.9	9655.66
ENSMUSG00000021112	Pals1	1485.39	0.0147868	0.0919229	0.160861	0.872203	0.986068	1028.88	1317.86	1262.64	1905.53	1653.58	1717.48	1149.84	1291.54	1152.08	1726.44	1892.75	1726.04
ENSMUSG00000021113	Snapc1	1572.85	-0.04085	0.0728517	-0.560729	0.574983	0.940333	1353.1	1420.23	1425.1	1902.08	1796.67	1679.42	1355.08	1308.83	1405.81	1647.57	1725.17	1855.16
[truncated: 9,921 more rows]

## Sheet: 2a Deseq2 no independent filter
This represents the DeSeq2 results with no independent filtering, a process by which DeSeq2 filters out genes with low counts unlikely to be significant. Gm36079 is one of these and is present in the data below produced by DeSeq2 with no independent filter.
Gene	gene_name	baseMean	log2FoldChange	lfcSE	stat	pvalue	padj	UTIf1	UTIf2	UTIf3	DIf1	DIf2	DIf3	UTSpIf1	UTSpIf2	UTSpIf3	DSpIf1	DSpIf2	DSpIf3	data.source
ENSMUSG00000000001	Gnai3	12273.6	0.00449617	0.0621342	0.0723621	0.942314	0.997524	11024.6	11082.8	12514.3	13619.7	12818.6	13593.5	10472.2	11526.8	10436.3	12710	14144	13340.1	up_D_SpIfvsIf
ENSMUSG00000000028	Cdc45	1738.72	-0.041854	0.0875366	-0.478131	0.632557	0.997524	1830.45	1912.68	2037.9	1474.92	1451.42	1919.48	1747.42	1902.71	1903.48	1630.92	1514.63	1538.61	up_D_SpIfvsIf
ENSMUSG00000000031	H19	1.87189	3.14501	1.91943	1.63851	0.101316	0.997524	1.19637	4.31027	4.75035	0	0	0	2.47277	1.92193	1.95932	2.6291	3.22261	0	up_D_SpIfvsIf
ENSMUSG00000000037	Scml2	42.5633	-0.302503	0.331888	-0.911459	0.362053	0.997524	43.0695	38.7924	47.5035	42.601	40.8851	44.8887	56.8737	58.6189	33.3084	35.9311	33.3003	34.9873	up_D_SpIfvsIf
ENSMUSG00000000049	Apoh	0.0959483	-1.19588	4.4074	-0.271335	0.786133	0.997524	0	0	0	1.15138	0	0	0	0	0	0	0	0	up_D_SpIfvsIf
ENSMUSG00000000056	Narf	2244.92	-0.0174003	0.0712365	-0.244261	0.807028	0.997524	2261.15	2706.85	2479.68	1849.12	2338.4	2024.87	2063.94	2414.91	2660.75	1769.39	2159.15	2210.86	up_D_SpIfvsIf
ENSMUSG00000000058	Cav2	2935.47	0.0830258	0.0791585	1.04885	0.294245	0.997524	2983.76	3095.85	3673.92	2515.76	2394.05	2569.39	3184.93	3616.11	3242.67	2346.04	2698.4	2904.78	up_D_SpIfvsIf
ENSMUSG00000000078	Klf6	12618.4	0.0443261	0.0630937	0.702544	0.48234	0.997524	12499.7	14275.6	14186.4	11899.5	10722.1	11930.6	12446.3	14023.4	13803.4	11979.9	11966.6	11686.6	up_D_SpIfvsIf
ENSMUSG00000000085	Scmh1	2077.93	-0.0722745	0.0541177	-1.33551	0.181711	0.997524	2177.4	2188.54	2192.76	2050.61	2147.6	2009.26	2018.6	2213.1	2035.73	1951.67	2013.06	1936.8	up_D_SpIfvsIf
ENSMUSG00000000088	Cox5a	7677.34	0.0850259	0.0399055	2.13068	0.0331152	0.768048	8384.19	7693.82	7229.08	7748.78	7209.41	7077.78	8276.36	7544.54	7581.58	8377.19	7446.38	7558.92	up_D_SpIfvsIf
ENSMUSG00000000093	Tbx2	5.41653	-0.24605	0.966796	-0.2545	0.799109	0.997524	9.57099	0	0	14.9679	5.67849	3.90337	8.24256	1.92193	2.93898	7.88731	3.22261	6.66424	up_D_SpIfvsIf
ENSMUSG00000000126	Wnt9a	29.3243	0.526582	0.442848	1.18908	0.234408	0.997524	15.5529	14.0084	9.5007	44.9038	21.5783	40.0095	23.9034	8.64869	26.4508	44.6947	60.1554	42.4846	up_D_SpIfvsIf
ENSMUSG00000000127	Fer	1605.62	-0.100011	0.0631672	-1.58327	0.113359	0.997524	1820.88	2033.37	1832.68	1363.23	1438.93	1494.99	1704.56	1802.77	1767.31	1308.42	1344.9	1355.34	up_D_SpIfvsIf
ENSMUSG00000000131	Xpo6	7110.86	-0.0451045	0.0428172	-1.05342	0.292149	0.997524	7394.79	7423.36	7284.18	6694.12	7135.59	6962.63	7114.15	7771.33	7391.53	6705.96	6994.14	6458.48	up_D_SpIfvsIf
ENSMUSG00000000134	Tfe3	11912.7	-0.015265	0.0455163	-0.335375	0.737342	0.997524	10775.7	11544	11002.8	12939.2	13049.2	12555.2	10711.2	11061.7	11166.2	13177.1	12985	11984.8	up_D_SpIfvsIf
ENSMUSG00000000142	Axin2	1.41435	0.618138	2.26689	0.272681	0.785099	0.997524	0	0	0.95007	0	4.54279	0	3.29702	3.84386	0	3.50547	0	0.83303	up_D_SpIfvsIf
ENSMUSG00000000148	Brat1	1287.87	-0.0825534	0.0628477	-1.31355	0.188998	0.997524	1320.8	1221.96	1236.04	1334.45	1328.77	1326.17	1319.63	1280.97	1318.62	1286.51	1200.96	1279.53	up_D_SpIfvsIf
ENSMUSG00000000149	Gna12	14780.8	0.0505397	0.0501306	1.00816	0.313377	0.997524	16983.7	18319.7	16821.9	11196	12617.6	12365.9	16162.8	18943.5	16386.8	11813.4	14056	11702.4	up_D_SpIfvsIf
ENSMUSG00000000154	Slc22a18	119.414	0.149013	0.233408	0.638425	0.523197	0.997524	174.671	89.438	116.859	111.684	87.4487	137.594	114.572	114.355	115.6	116.557	119.237	134.951	up_D_SpIfvsIf
ENSMUSG00000000157	Itgb2l	2.68589	0.783969	1.33496	0.58726	0.557029	0.997524	1.19637	0	1.90014	0	1.1357	5.85505	2.47277	2.8829	6.85761	0.876367	3.22261	5.83121	up_D_SpIfvsIf
ENSMUSG00000000167	Pih1d2	32.0229	-0.33049	0.406895	-0.812225	0.416663	0.997524	34.6948	31.2494	36.1027	24.179	27.2567	43.9129	44.5098	41.3215	24.4915	30.6729	22.5583	23.3249	up_D_SpIfvsIf
ENSMUSG00000000168	Dlat	3999.4	0.0131265	0.05317	0.246878	0.805002	0.997524	3939.66	3798.42	3981.74	4354.52	3981.76	4081.94	3771.8	3863.08	3685.48	4160.99	4351.6	4021.87	up_D_SpIfvsIf
ENSMUSG00000000171	Sdhd	7860.42	0.0349826	0.0399634	0.875364	0.381376	0.997524	7527.58	7517.1	7956.83	7965.24	7985.09	7796.97	7833.73	7701.18	7712.86	8134.44	8028.6	8165.36	up_D_SpIfvsIf
ENSMUSG00000000182	Fgf23	0.179594	-0.234156	4.4074	-0.053128	0.95763	0.997524	0	2.15513	0	0	0	0	0	0	0	0	0	0	up_D_SpIfvsIf
ENSMUSG00000000184	Ccnd2	6283.51	-0.268317	0.0921934	-2.91038	0.00360994	0.210374	8485.88	10267.1	9726.81	4024.07	3960.18	4609.87	6139.88	8873.56	8684.68	2668.54	3993.89	3967.72	up_D_SpIfvsIf
ENSMUSG00000000194	Gpr107	6537.08	-0.0387811	0.0494064	-0.784942	0.432488	0.997524	6997.59	7061.29	6945.96	6281.93	6518.91	6037.53	6416.83	6823.82	7025.14	5911.1	6071.4	6353.52	up_D_SpIfvsIf
ENSMUSG00000000202	Btbd17	7.25702	0.401827	0.882746	0.455201	0.648965	0.997524	9.57099	2.15513	12.3509	4.60552	0	7.80673	14.8366	7.68772	13.7152	6.13457	3.22261	4.99818	up_D_SpIfvsIf
ENSMUSG00000000204	Slfn4	45.3043	0.192713	0.319488	0.603192	0.546381	0.997524	31.1057	36.6373	42.7531	33.39	56.7849	63.4297	38.74	25.9461	41.1457	61.3457	51.5618	60.8112	up_D_SpIfvsIf
ENSMUSG00000000216	Scnn1g	0.0813201	-1.18448	4.40593	-0.268837	0.788055	0.997524	0	0	0	0	0	0.975841	0	0	0	0	0	0	up_D_SpIfvsIf
ENSMUSG00000000223	Drp2	47.0682	0.069469	0.334238	0.207843	0.835352	0.997524	26.3202	45.2578	52.2538	27.6331	51.1064	54.6471	60.1707	55.736	54.8609	47.3238	46.1907	43.3176	up_D_SpIfvsIf
ENSMUSG00000000244	Tspan32	1766.11	0.0783489	0.0696963	1.12415	0.260951	0.997524	1997.94	2027.98	1857.39	1333.3	1576.35	1380.82	2012.83	2265	2212.07	1366.26	1638.16	1525.28	up_D_SpIfvsIf
ENSMUSG00000000247	Lhx2	36.8519	0.182693	0.40974	0.445875	0.655688	0.997524	20.3384	44.1802	41.8031	29.9359	21.5783	54.6471	28.0247	46.1263	39.1864	43.8184	37.5971	34.9873	up_D_SpIfvsIf
ENSMUSG00000000248	Clec2g	0.281034	-0.234142	4.4074	-0.0531248	0.957632	0.997524	2.39275	0	0	0	0	0	0	0	0.979659	0	0	0	up_D_SpIfvsIf
ENSMUSG00000000253	Gmpr	1374.85	0.0796833	0.0749323	1.0634	0.287599	0.997524	1770.63	1591.57	1452.66	1079.99	1093.68	1130.02	1674.89	1669.2	1537.09	1186.6	1188.07	1123.76	up_D_SpIfvsIf
ENSMUSG00000000266	Mid2	6.4809	0.926785	1.05889	0.875244	0.381441	0.997524	9.57099	7.54297	12.3509	0	3.40709	2.92752	7.4183	16.3364	5.87795	6.13457	5.37102	0.83303	up_D_SpIfvsIf
ENSMUSG00000000275	Trim25	10836.1	-0.0195605	0.0684878	-0.285606	0.77518	0.997524	8264.55	7744.47	7954.93	13328.4	11874.9	15638.8	8022.48	8072.11	9022.66	13549.5	13264.3	13296	up_D_SpIfvsIf
ENSMUSG00000000276	Dgke	919.637	-0.0318349	0.0785776	-0.405139	0.685375	0.997524	837.462	818.95	914.917	995.943	931.272	1085.14	817.662	855.259	830.751	916.68	1001.16	1030.46	up_D_SpIfvsIf
ENSMUSG00000000278	Scpep1	20603.4	0.111209	0.0347381	3.20136	0.00136781	0.113233	20747.5	17521.2	16958.7	24686.7	21353.4	19432.9	20660	17972.9	17261.6	26447	22445.5	21752.9	up_D_SpIfvsIf
ENSMUSG00000000282	Mnt	2142.17	0.0354654	0.083411	0.425188	0.6707	0.997524	2654.75	3004.26	2583.24	1314.88	1700.14	1471.57	2678.83	2924.22	2796.93	1413.58	1468.44	1695.22	up_D_SpIfvsIf
ENSMUSG00000000290	Itgb2	48529.6	0.0216355	0.041933	0.515955	0.605886	0.997524	53594	49570.2	50498.1	44553.8	46822.5	46280.3	50321.7	50530.4	50433.8	46057.5	45877.1	47815.9	up_D_SpIfvsIf
ENSMUSG00000000295	Hddc2	639.385	0.0819218	0.094782	0.864317	0.387414	0.997524	727.395	620.678	704.002	583.749	519.014	608.925	821.783	608.291	664.209	645.883	548.918	619.775	up_D_SpIfvsIf
ENSMUSG00000000296	Tpd52l1	1.74771	-0.191765	1.59436	-0.120277	0.904264	0.997524	2.39275	0	2.85021	3.45414	2.2714	0	1.64851	2.8829	0.979659	1.75273	1.0742	1.66606	up_D_SpIfvsIf
ENSMUSG00000000301	Pemt	156.182	-0.0164945	0.174816	-0.0943537	0.924828	0.997524	185.438	172.411	152.011	128.955	137.419	149.304	194.524	162.403	178.298	158.622	125.682	129.12	up_D_SpIfvsIf
ENSMUSG00000000303	Cdh1	26.9887	0.0390688	0.414467	0.0942628	0.9249	0.997524	35.8912	32.327	35.1526	16.1193	26.121	21.4685	28.0247	33.6338	29.3898	14.0219	22.5583	29.1561	up_D_SpIfvsIf
ENSMUSG00000000305	Cdh4	1.07324	-0.167616	2.26271	-0.0740773	0.940949	0.997524	2.39275	1.07757	0	0	0	3.90337	0.824256	0.960965	0.979659	0	1.0742	1.66606	up_D_SpIfvsIf
ENSMUSG00000000308	Ckmt1	0.812203	0.336202	3.09161	0.108747	0.913404	0.997524	3.58912	1.07757	0	0	0	1.95168	0	0	0.979659	0	2.14841	0	up_D_SpIfvsIf
ENSMUSG00000000317	Bcl6b	44.5092	0.085573	0.382703	0.223602	0.823067	0.997524	23.9275	28.0167	31.3523	52.9635	28.3924	96.6083	32.146	24.9851	36.2474	84.1313	46.1907	49.1488	up_D_SpIfvsIf
ENSMUSG00000000318	Clec10a	705.175	0.346408	0.0894074	3.87449	0.00010685	0.0192394	568.278	753.219	692.601	496.245	605.327	534.761	825.08	940.785	971.822	652.017	719.716	702.245	up_D_SpIfvsIf
ENSMUSG00000000320	Alox12	3.78047	0.463803	1.04807	0.442531	0.658105	0.997524	0	1.07757	3.80028	5.7569	3.40709	3.90337	3.29702	2.8829	2.93898	6.13457	9.66783	2.49909	up_D_SpIfvsIf
ENSMUSG00000000326	Comt	5738.69	0.0483314	0.0491862	0.982622	0.325794	0.997524	7551.51	7060.22	6310.36	4511.11	4305.43	4312.24	7416.66	7027.54	6768.46	4747.28	4649.15	4204.3	up_D_SpIfvsIf
ENSMUSG00000000339	Rtca	1959.53	0.0786174	0.0652216	1.20539	0.228053	0.997524	2003.93	1753.2	1845.99	2089.75	2090.82	1845.32	1836.44	1923.85	1766.33	2234.74	2109.74	2014.27	up_D_SpIfvsIf
ENSMUSG00000000340	Dbt	974.267	0.0282822	0.081313	0.347819	0.727976	0.997524	1055.2	996.749	1038.43	929.163	958.529	926.073	907.506	1067.63	938.513	963.128	1017.27	893.009	up_D_SpIfvsIf
ENSMUSG00000000346	Dazap2	28815.6	0.058172	0.0418839	1.38888	0.164868	0.997524	29165.2	30451	30513.4	27696.4	27461.2	27302.1	28745.1	30813.4	27738.1	28543.3	29717.8	27640.8	up_D_SpIfvsIf
ENSMUSG00000000355	Mcts1	1683.04	0.112739	0.0809173	1.39326	0.16354	0.997524	1587.59	1800.61	1877.34	1632.66	1490.04	1486.21	1838.09	1843.13	1660.52	1674.74	1607.01	1698.55	up_D_SpIfvsIf
ENSMUSG00000000359	Rem1	0.619073	0.343222	4.13869	0.0829303	0.933907	0.997524	0	0	0	2.30276	0	0	0	0.960965	0	0	0	4.16515	up_D_SpIfvsIf
ENSMUSG00000000365	Rnf17	31.3712	0.499014	0.548033	0.910554	0.36253	0.997524	29.9093	11.8532	38.0028	37.9955	21.5783	16.5893	19.7821	54.775	34.2881	21.9092	54.7844	34.9873	up_D_SpIfvsIf
ENSMUSG00000000374	Trappc10	7345.06	-0.0963009	0.0413474	-2.32907	0.0198554	0.587741	7418.71	7659.34	7317.44	7298.6	7922.63	7618.39	6966.61	7669.47	6894.84	6780.45	7522.65	7071.6	up_D_SpIfvsIf
ENSMUSG00000000378	Ccm2	2335.73	-0.000276408	0.0555931	-0.00497198	0.996033	0.99897	2586.56	2323.23	2453.08	2272.82	2224.83	2212.23	2420.02	2313.04	2511.85	2318.87	2209.64	2182.54	up_D_SpIfvsIf
ENSMUSG00000000384	Tbrg4	3879.07	-0.0431931	0.0469029	-0.920907	0.357099	0.997524	3775.76	3774.72	3942.79	3814.52	4119.18	4132.69	3773.44	3739.12	3765.81	3827.97	3984.22	3898.58	up_D_SpIfvsIf
ENSMUSG00000000385	Tmprss2	0.162548	1.48823	4.37803	0.339932	0.733908	0.997524	0	0	0	0	0	0	0	0	0	0.876367	1.0742	0	up_D_SpIfvsIf
ENSMUSG00000000386	Mx1	55.8236	0.42973	0.317172	1.35488	0.175455	0.997524	7.17824	12.9308	12.3509	104.776	85.1773	63.4297	9.06682	15.3754	13.7152	120.062	145.017	80.804	up_D_SpIfvsIf
ENSMUSG00000000392	Fap	23.56	0.186067	0.407639	0.45645	0.648066	0.997524	5.98187	7.54297	2.85021	43.7524	40.8851	33.1786	4.94554	7.68772	2.93898	38.5602	49.4134	44.9836	up_D_SpIfvsIf
ENSMUSG00000000399	Ndufa9	6836.83	0.0450132	0.0437154	1.02969	0.303157	0.997524	7512.03	6574.23	6566.88	7029.17	6585.91	6570.34	6987.22	6573.96	6810.59	7303.64	6858.79	6669.24	up_D_SpIfvsIf
ENSMUSG00000000409	Lck	55.9214	0.125443	0.261354	0.479972	0.631247	0.997524	45.4622	29.0943	28.5021	99.0186	68.1419	55.623	48.6311	24.0241	32.3288	98.1531	76.2684	65.8094	up_D_SpIfvsIf
ENSMUSG00000000411	Tssk3	2.8901	0.572685	1.30943	0.437353	0.661855	0.997524	3.58912	0	0.95007	5.7569	5.67849	0.975841	0	0	0	7.01094	3.22261	7.49727	up_D_SpIfvsIf
ENSMUSG00000000420	Galnt1	7027.72	-0.0180443	0.0619131	-0.291446	0.77071	0.997524	7117.23	7358.7	7518.85	7147.76	6491.65	7126.57	6781.15	7547.42	6718.5	6941.71	7070.41	6512.63	up_D_SpIfvsIf
ENSMUSG00000000439	Mkrn2	1631.09	-0.00606755	0.0697264	-0.0870194	0.930656	0.997524	1506.23	1664.84	1712.98	1662.59	1716.04	1552.56	1674.06	1630.76	1545.9	1602.88	1671.46	1632.74	up_D_SpIfvsIf
ENSMUSG00000000440	Pparg	893.987	0.0857765	0.103035	0.832499	0.405128	0.997524	1059.99	929.94	1148.63	572.236	679.147	760.18	1172.92	1024.39	1235.35	630.984	640.225	873.849	up_D_SpIfvsIf
ENSMUSG00000000441	Raf1	5555.93	-0.140071	0.0636291	-2.20136	0.0277102	0.700616	5398.04	5399.69	5362.19	6013.66	6577.96	5407.14	5421.13	5293.96	5489.03	5316.04	5386.06	5606.29	up_D_SpIfvsIf
ENSMUSG00000000486	Septin1	53.4332	-0.0184614	0.328613	-0.0561798	0.955199	0.997524	52.6404	42.0251	41.8031	46.0552	63.5991	58.5505	66.7647	37.4777	62.6982	45.5711	44.0423	79.9709	up_D_SpIfvsIf
ENSMUSG00000000489	Pdgfb	11214.5	-0.177939	0.077846	-2.28578	0.0222673	0.62751	7364.88	6776.82	7652.81	14110.2	17514.7	16571.7	6946.01	6768.08	8079.25	12366.4	13890.5	16533.2	up_D_SpIfvsIf
ENSMUSG00000000530	Acvrl1	2353.19	-0.00652135	0.0796226	-0.0819032	0.934724	0.997524	2657.15	2325.39	2167.11	2353.42	2408.81	2026.82	2623.61	2363.98	2564.75	2310.1	2102.22	2334.98	up_D_SpIfvsIf
ENSMUSG00000000531	Tamalin	130.779	0.0767608	0.263365	0.291462	0.770698	0.997524	167.492	101.291	120.659	153.133	97.67	97.5841	135.178	148.95	184.176	91.1422	132.127	139.949	up_D_SpIfvsIf
ENSMUSG00000000532	Acvr1b	2992.06	-0.102335	0.0621879	-1.64558	0.0998503	0.997524	2843.78	2942.83	3129.53	3242.28	3398.01	3027.06	2765.38	2741.63	2807.7	2853.45	2991.66	3161.35	up_D_SpIfvsIf
ENSMUSG00000000538	Tom1l2	2009.5	-0.0766178	0.0577647	-1.32638	0.184715	0.997524	2036.23	2079.7	2042.65	1857.18	2032.9	2031.7	2053.22	2119.89	2243.42	1815.83	1956.12	1845.16	up_D_SpIfvsIf
ENSMUSG00000000544	Gpa33	0.0813201	-1.18448	4.40593	-0.268837	0.788055	0.997524	0	0	0	0	0	0.975841	0	0	0	0	0	0	up_D_SpIfvsIf
ENSMUSG00000000552	Zfp385a	4994.64	-0.0224033	0.0681318	-0.328823	0.74229	0.997524	5116.89	4066.74	3803.13	6032.08	5778.43	5350.54	4699.08	4199.42	4016.6	5642.93	5905.97	5323.9	up_D_SpIfvsIf
ENSMUSG00000000555	Itga5	32388.3	-0.120354	0.0579403	-2.0772	0.037783	0.82396	17781.7	16652.7	17278	45288.4	51986.6	49889.9	17728.9	17161.9	19443.3	42511.7	45075.7	47860.9	up_D_SpIfvsIf
ENSMUSG00000000560	Gabra2	0.841245	-1.68918	2.60629	-0.648119	0.516908	0.997524	0	2.15513	0	1.15138	1.1357	0.975841	0	3.84386	0	0	0	0.83303	up_D_SpIfvsIf
ENSMUSG00000000561	Wdr77	3838.93	-0.0372906	0.0478996	-0.778515	0.436265	0.997524	3786.52	4205.74	4323.77	3423.05	3662.63	3838.96	3912.74	4154.25	4118.49	3388.91	3471.83	3780.29	up_D_SpIfvsIf
ENSMUSG00000000562	Adora3	73.7121	0.159766	0.250344	0.638188	0.523351	0.997524	71.7824	61.4213	100.707	51.8121	65.8705	65.3814	73.3588	86.4869	101.885	52.582	74.12	79.1379	up_D_SpIfvsIf
ENSMUSG00000000563	Atp5pb	16394.1	0.0791084	0.0424043	1.86558	0.0621008	0.997524	15592.3	15848.8	16491.3	16807.8	15354.6	16280	17142.9	15905.9	16150.7	17411.7	16667.3	17075.5	up_D_SpIfvsIf
ENSMUSG00000000567	Sox9	4.9096	-0.186353	0.865893	-0.215215	0.8296	0.997524	0	2.15513	0.95007	3.45414	15.8998	9.75841	0.824256	1.92193	0.979659	4.38184	8.59363	9.99637	down_D_SpIfvsIf
ENSMUSG00000000568	Hnrnpd	11765.4	0.053919	0.0733902	0.734689	0.462529	0.997524	10839.1	12409.3	12940.9	10902.4	10914.1	12232.2	11310.4	13215.2	11035.9	11523.4	12687.4	11175.1	down_D_SpIfvsIf
ENSMUSG00000000579	Dynlt1c	971.263	-0.0432121	0.0863774	-0.500271	0.616884	0.997524	983.419	1115.28	1011.82	918.801	889.251	849.958	1054.22	1070.52	1185.39	886.007	817.469	873.016	down_D_SpIfvsIf
ENSMUSG00000000581	C1d	2481.8	0.128762	0.0553397	2.32676	0.0199781	0.59	2419.07	2154.06	2532.89	2545.7	2210.07	2417.16	2745.6	2317.85	2600.99	2758.8	2487.86	2591.56	down_D_SpIfvsIf
ENSMUSG00000000594	Gm2a	17199.2	0.0595348	0.0466713	1.27562	0.20209	0.997524	13678.1	14779.9	14690.9	19823.3	19763.4	19793	13343.9	14736.4	13878.8	21014.4	21249.9	19637.9	down_D_SpIfvsIf
ENSMUSG00000000600	Krit1	1702.07	0.00931988	0.0638494	0.145967	0.883948	0.997524	1426.08	1566.78	1602.77	1936.62	1839.83	1914.6	1407.01	1526.97	1474.39	1909.6	1947.53	1872.65	down_D_SpIfvsIf
ENSMUSG00000000605	Clcn4	5174.41	-0.0128734	0.0470775	-0.273452	0.784506	0.997524	5301.13	5539.77	5492.35	5184.66	4883.5	4998.26	5190.34	5317.02	5254.89	4891.88	4854.33	5184.78	down_D_SpIfvsIf
ENSMUSG00000000627	Sema4f	25.9748	0.0804083	0.466331	0.172427	0.863102	0.997524	3.58912	2.15513	0.95007	46.0552	31.7995	68.3089	2.47277	0.960965	1.95932	52.582	63.378	37.4864	down_D_SpIfvsIf
ENSMUSG00000000628	Hk2	3863.62	-0.0129385	0.0607417	-0.213008	0.831321	0.997524	4878.81	5191.72	4626.84	2749.49	2860.82	2793.83	4939.77	5555.34	4413.36	2883.25	2941.17	2529.08	down_D_SpIfvsIf
ENSMUSG00000000631	Myo18a	4539.65	-0.0922713	0.0450539	-2.04802	0.040558	0.848375	5633.72	5359.82	5023.02	3918.14	3901.12	3791.14	5360.96	5455.4	5132.43	3783.28	3670.55	3446.25	down_D_SpIfvsIf
ENSMUSG00000000632	Sez6	0.179778	-0.234124	4.4074	-0.0531207	0.957636	0.997524	1.19637	0	0	0	0	0	0	0.960965	0	0	0	0	down_D_SpIfvsIf
ENSMUSG00000000673	Haao	141.988	-0.205071	0.207629	-0.98768	0.323309	0.997524	156.725	154.092	198.565	117.441	126.062	132.714	119.517	195.076	172.42	81.5022	103.124	146.613	down_D_SpIfvsIf
ENSMUSG00000000682	Cd52	13964.4	0.0652413	0.0474541	1.37483	0.169185	0.997524	12768.9	10468.6	10655	17392.7	15745.3	15213.4	12405.9	10535.1	11739.3	18538.7	15678	16432.4	down_D_SpIfvsIf
ENSMUSG00000000686	Abhd15	593.731	0.25178	0.182813	1.37725	0.168434	0.997524	602.972	492.448	509.237	794.452	400.901	593.312	475.596	640.964	496.687	865.851	669.229	583.121	down_D_SpIfvsIf
ENSMUSG00000000690	Hoxb6	0.433906	-0.572908	4.33754	-0.132081	0.89492	0.997524	0	0	0	3.45414	0	0	0	0	0	1.75273	0	0	down_D_SpIfvsIf
ENSMUSG00000000693	Loxl3	787.314	-0.0582577	0.0796757	-0.731185	0.464666	0.997524	674.755	491.37	403.78	1356.33	978.971	839.224	678.363	507.39	486.891	1249.7	923.815	857.188	down_D_SpIfvsIf
ENSMUSG00000000706	Btn1a1	0.932956	-0.437716	2.84234	-0.153999	0.877611	0.997524	3.58912	0	0	1.15138	2.2714	0	0	0.960965	0	0	3.22261	0	down_D_SpIfvsIf
ENSMUSG00000000708	Kat2b	2551.08	-0.0898568	0.0815353	-1.10206	0.270435	0.997524	2586.56	3116.32	3276.79	2245.19	2153.28	2470.83	2537.06	3054.91	2707.78	2065.6	2312.76	2085.91	down_D_SpIfvsIf
ENSMUSG00000000711	Rab5b	10061.6	-0.0145255	0.0420641	-0.345318	0.729855	0.997524	9001.52	9523.53	9151.07	11182.2	11257	10517.6	8788.22	9604.85	9102.99	10967.7	10937.5	10705.3	down_D_SpIfvsIf
ENSMUSG00000000724	Cryba1	0.328697	-1.1085	4.37091	-0.253609	0.799798	0.997524	0	0	0	1.15138	1.1357	0	0.824256	0	0	0	0	0.83303	down_D_SpIfvsIf
ENSMUSG00000000730	Dnmt3l	178.623	-0.190756	0.190907	-0.999209	0.317693	0.997524	251.238	104.524	177.663	265.969	165.812	152.231	218.428	108.589	180.257	222.597	109.569	186.599	down_D_SpIfvsIf
ENSMUSG00000000731	Aire	0.593667	-0.194017	3.13531	-0.0618812	0.950657	0.997524	0	0	0	1.15138	2.2714	0	0	0.960965	0	0	1.0742	1.66606	down_D_SpIfvsIf
ENSMUSG00000000732	Icosl	4426.31	-0.0859246	0.0945959	-0.908332	0.363703	0.997524	2439.41	2429.91	2526.24	7428.7	7045.87	5694.03	2118.34	2123.73	2294.36	5984.71	7358.29	5672.1	down_D_SpIfvsIf
ENSMUSG00000000738	Spg7	3393.83	0.0215176	0.0531729	0.404673	0.685718	0.997524	3575.96	3516.1	3266.34	3159.39	3444.57	3289.56	3456.93	3622.84	3354.35	3440.62	3317.14	3282.14	down_D_SpIfvsIf
ENSMUSG00000000739	Sult5a1	6.80249	0.450343	0.74367	0.605567	0.544802	0.997524	4.7855	4.31027	1.90014	8.05966	6.81419	5.85505	12.3638	3.84386	4.8983	11.3928	10.742	6.66424	down_D_SpIfvsIf
ENSMUSG00000000740	Rpl13	54166.4	0.0527685	0.0395936	1.33275	0.182613	0.997524	60297.2	53055.1	54307.9	51661.3	49611.8	51620.1	60387.5	53313.4	57031.8	55605.5	51412.4	51692.9	down_D_SpIfvsIf
ENSMUSG00000000743	Chmp1a	7809.49	-0.0111862	0.038797	-0.288325	0.773098	0.997524	7775.23	7733.69	7752.57	7620.98	7997.58	8073.14	7635.08	7774.21	7841.19	7825.08	7966.29	7718.86	down_D_SpIfvsIf
ENSMUSG00000000751	Rpa1	12406.3	-0.0112053	0.0626736	-0.178788	0.858105	0.997524	12066.6	12390.9	13342.8	12520.1	11587.5	13673.5	11240.4	12552.1	12040	12222.7	13108.5	12130.6	down_D_SpIfvsIf
ENSMUSG00000000753	Serpinf1	68.2479	-0.0575511	0.268078	-0.21468	0.830017	0.997524	78.9607	100.214	85.5063	55.2662	42.0208	50.7438	87.3711	98.9794	76.4134	42.0656	54.7844	46.6497	down_D_SpIfvsIf
ENSMUSG00000000759	Tubgcp3	3199.15	-0.0474666	0.0539976	-0.87905	0.379374	0.997524	3109.38	3147.57	3082.98	3184.72	3353.72	3360.8	3037.38	3480.62	3051.64	3162.81	3278.47	3139.69	down_D_SpIfvsIf
ENSMUSG00000000776	Polr3d	1394.86	0.0408524	0.0638041	0.64028	0.521991	0.997524	1345.92	1185.32	1193.29	1548.61	1533.19	1548.66	1300.68	1152.2	1158.94	1677.37	1567.26	1526.94	down_D_SpIfvsIf
ENSMUSG00000000782	Tcf7	18.6389	-0.0534869	0.490541	-0.109037	0.913173	0.997524	20.3384	12.9308	7.60056	16.1193	17.0355	26.3477	24.7277	17.2974	22.5322	24.5383	15.0388	19.1597	down_D_SpIfvsIf
ENSMUSG00000000787	Ddx3x	22591.6	0.029389	0.0724831	0.40546	0.685139	0.997524	22521.7	26379.9	26914.5	20416.3	21159.2	20473.2	21460.3	27453.8	20712.9	19254.7	23527.2	20824.9	down_D_SpIfvsIf
ENSMUSG00000000791	Il12rb1	19.4167	0.582626	0.646489	0.901215	0.367474	0.997524	44.2658	25.8616	11.4008	6.90828	19.3069	6.83089	25.5519	10.5706	31.3491	23.6619	13.9646	13.3285	down_D_SpIfvsIf
ENSMUSG00000000792	Slc5a5	2.59694	1.51835	1.59449	0.952249	0.340971	0.997524	0	0	3.80028	2.30276	1.1357	0	3.29702	2.8829	7.83727	2.6291	6.44522	0.83303	down_D_SpIfvsIf
ENSMUSG00000000794	Kcnn3	2.9658	-0.633838	1.43916	-0.440423	0.659631	0.997524	4.7855	1.07757	0.95007	4.60552	1.1357	8.78257	3.29702	0	3.91864	0	5.37102	1.66606	down_D_SpIfvsIf
ENSMUSG00000000804	Usp32	1987.45	-0.0481322	0.0609975	-0.789085	0.430062	0.997524	1573.23	1652.99	1571.42	2503.1	2395.19	2336.16	1508.39	1746.07	1563.54	2288.19	2409.44	2301.66	down_D_SpIfvsIf
ENSMUSG00000000805	Car4	4.62361	0.226245	1.11397	0.203098	0.839058	0.997524	0	0	0	9.21104	14.7641	2.92752	0	0	0	9.64004	6.44522	12.4955	down_D_SpIfvsIf
ENSMUSG00000000811	Txnrd3	502.543	0.00945138	0.101952	0.0927043	0.926139	0.997524	655.613	493.525	485.486	484.731	411.123	451.815	648.69	538.141	497.667	530.202	410.346	423.179	down_D_SpIfvsIf
ENSMUSG00000000817	Fasl	0.747069	1.03328	2.77854	0.371879	0.709983	0.997524	1.19637	0	2.85021	0	0	0.975841	0	0.960965	0	0	2.14841	0.83303	down_D_SpIfvsIf
ENSMUSG00000000823	Zfp512b	1799.68	-0.0445313	0.0674373	-0.660336	0.509038	0.997524	1887.88	1960.09	1876.39	1580.84	1798.95	1790.67	1928.76	1915.2	1837.84	1538.02	1804.66	1676.89	down_D_SpIfvsIf
ENSMUSG00000000826	Dnajc5	8536.73	-0.0290794	0.0541533	-0.536982	0.59128	0.997524	8167.64	8384.54	8756.79	8915.13	8741.47	9064.59	7682.07	8648.69	7849.03	8296.57	9405.72	8528.57	down_D_SpIfvsIf
ENSMUSG00000000827	Tpd52l2	4137.56	0.0179487	0.0564404	0.318011	0.750476	0.997524	4079.63	4192.81	3873.43	4169.15	4280.44	4029.25	4300.97	3891.91	4201.76	4276.67	4052.97	4301.77	down_D_SpIfvsIf
ENSMUSG00000000838	Fmr1	2015.04	-0.00435649	0.107895	-0.040377	0.967793	0.997524	1521.79	1866.35	2041.7	2409.84	2103.31	2397.64	1435.03	1912.32	1537.09	2018.27	2629.65	2307.49	down_D_SpIfvsIf
ENSMUSG00000000861	Bcl11a	19.8841	0.0180379	0.502544	0.0358932	0.971368	0.997524	16.7492	18.3186	21.8516	24.179	18.1712	22.4444	22.2549	7.68772	21.5525	26.291	25.7809	13.3285	down_D_SpIfvsIf
ENSMUSG00000000869	Il4	0.179034	1.24844	4.38779	0.284525	0.776008	0.997524	0	0	0	0	0	0	0	0	0	0	2.14841	0	down_D_SpIfvsIf
ENSMUSG00000000876	Pxmp4	1293.76	0.0155973	0.0661488	0.235792	0.813594	0.997524	1381.81	1497.82	1365.25	1070.78	1215.2	1185.65	1385.57	1542.35	1366.62	1094.58	1263.26	1156.25	down_D_SpIfvsIf
ENSMUSG00000000881	Dlg3	87.7713	0.177405	0.239971	0.739279	0.459737	0.997524	87.3353	122.843	101.657	52.9635	71.549	70.2606	111.275	100.901	115.6	73.6148	64.4522	80.804	down_D_SpIfvsIf
ENSMUSG00000000884	Gnb1l	249.374	0.128573	0.142777	0.900516	0.367845	0.997524	240.471	210.125	278.37	247.547	218.054	247.864	283.544	245.046	241.976	251.517	266.402	261.572	down_D_SpIfvsIf
ENSMUSG00000000901	Mmp11	40.2179	0.0257768	0.343332	0.0750785	0.940152	0.997524	28.713	31.2494	30.4022	36.8441	59.0563	38.0578	46.9826	33.6338	40.166	50.8293	55.8586	30.8221	down_D_SpIfvsIf
ENSMUSG00000000902	Smarcb1	4399.23	0.0266128	0.0517144	0.514612	0.606825	0.997524	4632.36	4392.16	4324.72	4299.25	4482.6	4236.13	4320.75	4254.19	4589.7	4416.89	4397.79	4444.22	down_D_SpIfvsIf
ENSMUSG00000000915	Hip1r	57.7883	0.0288251	0.265766	0.108461	0.91363	0.997524	44.2658	60.3437	62.7046	55.2662	67.0062	76.1156	41.2128	34.5948	48.983	54.3348	79.491	69.1415	down_D_SpIfvsIf
ENSMUSG00000000916	Nsun5	941.638	-0.0220468	0.0858394	-0.256838	0.797304	0.997524	875.746	975.198	968.121	886.562	976.7	952.421	1005.59	879.283	1007.09	908.793	871.179	992.972	down_D_SpIfvsIf
ENSMUSG00000000934	Top1mt	435.893	0.0340267	0.117074	0.290643	0.771324	0.997524	502.477	422.406	429.432	414.497	446.329	376.675	493.729	465.107	417.335	416.274	397.455	449.003	down_D_SpIfvsIf
ENSMUSG00000000938	Hoxa10	0.591914	-1.91494	3.16479	-0.605077	0.545128	0.997524	0	0	0.95007	2.30276	0	1.95168	0.824256	0	0	0	1.0742	0	down_D_SpIfvsIf
ENSMUSG00000000942	Hoxa4	85.0484	-0.135006	0.279023	-0.483853	0.62849	0.997524	136.387	114.222	123.509	66.78	32.9352	68.3089	94.7894	120.121	111.681	49.9529	49.4134	52.4809	down_D_SpIfvsIf
ENSMUSG00000000948	Gm38393	15.0935	-0.752985	0.574777	-1.31005	0.19018	0.997524	9.57099	11.8532	7.60056	31.0872	18.1712	14.6376	16.4851	16.3364	17.6339	7.01094	10.742	19.9927	down_D_SpIfvsIf
ENSMUSG00000000957	Mmp14	382.849	0.0749834	0.142638	0.525689	0.599104	0.997524	20.3384	25.8616	15.2011	871.594	831.331	469.38	26.3762	38.4386	8.81693	837.807	944.225	504.816	down_D_SpIfvsIf
ENSMUSG00000000958	Slc7a7	1291.34	0.0474685	0.076666	0.619159	0.535811	0.997524	1765.85	1726.26	1339.6	1031.64	966.479	833.369	1847.16	1592.32	1449.9	1082.31	1073.13	788.047	down_D_SpIfvsIf
ENSMUSG00000000959	Oxa1l	3734.66	0.0341191	0.0449857	0.758443	0.448186	0.997524	3827.2	3838.29	3644.47	3642.97	3769.38	3454.48	3965.5	3912.09	3643.35	3699.15	3762.93	3656.17	down_D_SpIfvsIf
ENSMUSG00000000976	Heatr6	2406.7	-0.103606	0.0620043	-1.67094	0.0947329	0.997524	2331.73	2313.54	2052.15	2668.9	2883.54	2560.61	2124.93	2226.56	2180.72	2567.76	2456.7	2513.25	down_D_SpIfvsIf
ENSMUSG00000000982	Ccl3	3688.75	0.417246	0.156538	2.66546	0.00768842	0.347269	2592.54	2356.64	1687.32	5570.37	3592.21	3893.61	2709.33	1955.56	2222.85	8242.23	4652.37	4789.92	down_D_SpIfvsIf
ENSMUSG00000000983	Wfdc18	13.1995	-0.152001	0.615764	-0.24685	0.805025	0.997524	17.9456	14.0084	9.5007	10.3624	13.6284	7.80673	25.5519	9.60965	21.5525	8.76367	9.66783	9.99637	down_D_SpIfvsIf
ENSMUSG00000001014	Icam4	24.4635	0.168696	0.500856	0.336815	0.736256	0.997524	31.1057	15.0859	19.9515	12.6652	35.2066	24.396	22.2549	16.3364	35.2677	29.7965	29.0035	22.4918	down_D_SpIfvsIf
ENSMUSG00000001016	Ilf2	3721.41	0.0142193	0.0481941	0.295043	0.767961	0.997524	3720.72	3545.19	3929.49	3797.25	3503.63	3951.18	3705.86	3366.26	3781.48	3846.38	3719.97	3789.46	down_D_SpIfvsIf
ENSMUSG00000001017	Chtop	6254.41	0.0148462	0.055299	0.268472	0.788336	0.997524	5500.93	6049.46	6129.85	6871.43	6467.8	6382.98	5887.66	6115.58	5725.13	6691.06	6545.12	6685.9	down_D_SpIfvsIf
ENSMUSG00000001018	Snapin	3524.99	0.0713929	0.0489207	1.45936	0.144466	0.997524	3654.92	3485.93	3328.09	3495.59	3465.01	3378.36	3740.47	3556.53	3323	3882.31	3475.05	3514.56	down_D_SpIfvsIf
ENSMUSG00000001020	S100a4	71509.3	0.137655	0.0556582	2.47323	0.0133899	0.471962	74608.3	67693.8	69038.7	60628.2	68149.8	67141.8	80377.3	75294.5	79588.5	70919.1	70736.3	73934.8	down_D_SpIfvsIf
ENSMUSG00000001021	S100a3	11.4531	0.0734442	0.603089	0.12178	0.903073	0.997524	11.9637	10.7757	8.55063	24.179	9.08558	10.7343	4.94554	4.80483	7.83727	12.2691	13.9646	18.3267	down_D_SpIfvsIf
ENSMUSG00000001023	S100a5	1.02862	-0.747584	2.32386	-0.321699	0.747681	0.997524	0	2.15513	0.95007	0	2.2714	1.95168	2.47277	0	0	0.876367	0	1.66606	down_D_SpIfvsIf
ENSMUSG00000001025	S100a6	40490.7	0.158354	0.0546151	2.89945	0.00373817	0.213774	42604.1	36689	38894.9	35300.1	37440.5	38636.5	45414	41068.8	45351.4	42455.6	39081.7	42951.9	down_D_SpIfvsIf
ENSMUSG00000001027	Scn4a	0.697735	1.46781	2.76152	0.531521	0.595058	0.997524	2.39275	0	0	1.15138	0	0	0.824256	0	0.979659	0.876367	2.14841	0	down_D_SpIfvsIf
ENSMUSG00000001029	Icam2	665.883	-0.126081	0.0997918	-1.26344	0.20643	0.997524	738.163	804.942	760.056	546.905	638.262	617.708	676.714	751.475	804.3	495.148	511.321	645.599	down_D_SpIfvsIf
ENSMUSG00000001034	Mapk7	2035.66	-0.0224443	0.0565119	-0.39716	0.691249	0.997524	2091.26	1919.15	1915.34	2080.54	2011.32	2070.74	2179.33	2045.9	2040.63	2181.28	1879.86	2012.6	down_D_SpIfvsIf
ENSMUSG00000001036	Epn2	254.781	-0.13647	0.151538	-0.900569	0.367817	0.997524	276.362	332.968	302.122	184.221	229.411	185.41	337.121	330.572	336.023	155.993	177.244	209.924	down_D_SpIfvsIf
ENSMUSG00000001039	B9d1	70.0036	-0.120099	0.30636	-0.392021	0.695043	0.997524	87.3353	78.6624	61.7545	65.6286	80.6345	55.623	84.0741	69.1895	72.4948	43.8184	55.8586	84.9691	down_D_SpIfvsIf
ENSMUSG00000001052	Sec24b	9538.65	-0.0968175	0.0610062	-1.58701	0.11251	0.997524	5725.84	6045.15	6282.81	13997.3	12918.6	13842.3	5543.95	6105.01	5848.56	12585.5	13630.6	11938.2	down_D_SpIfvsIf
ENSMUSG00000001053	N4bp3	314.737	0.0610894	0.116418	0.524743	0.599762	0.997524	281.148	214.436	279.321	364.987	329.352	411.805	267.059	226.788	247.854	395.242	352.339	406.519	down_D_SpIfvsIf
ENSMUSG00000001054	Rmnd5b	1987.71	0.0602225	0.0816167	0.73787	0.460594	0.997524	2548.28	2012.89	2217.46	1660.29	1553.63	1677.47	2490.08	2463.92	2127.82	1703.66	1702.61	1694.38	down_D_SpIfvsIf
ENSMUSG00000001056	Nhp2	5269.14	0.0335701	0.0525524	0.638793	0.522958	0.997524	5414.79	5023.61	5368.84	4986.63	5215.12	5460.81	5422.78	4924.95	5368.53	5617.51	5142.21	5283.91	down_D_SpIfvsIf
ENSMUSG00000001062	Vps9d1	1930.41	-0.0934829	0.087109	-1.07317	0.283194	0.997524	2330.54	2224.1	1929.59	1520.97	1831.88	1676.5	2401.06	2195.81	2338.45	1656.33	1502.81	1556.93	down_D_SpIfvsIf
ENSMUSG00000001065	Zfp276	1953.14	-0.112787	0.0694741	-1.62344	0.104495	0.997524	1805.33	1832.94	1823.18	2054.06	2232.78	2125.38	1915.57	1704.75	2011.24	2020.9	1875.56	2035.93	down_D_SpIfvsIf
ENSMUSG00000001076	C1ql4	0.394845	-0.303507	4.22278	-0.0718737	0.942702	0.997524	0	1.07757	0	0	1.1357	0	1.64851	0	0	0.876367	0	0	down_D_SpIfvsIf
ENSMUSG00000001082	Mfsd10	3012.89	-0.0196484	0.0578306	-0.339758	0.734038	0.997524	3102.2	2914.82	3193.18	2833.55	2999.38	3179.29	2989.58	3052.03	3001.68	3056.77	2902.5	2929.77	down_D_SpIfvsIf
ENSMUSG00000001089	Luzp1	6607.31	-0.234762	0.0596487	-3.93574	8.29415e-05	0.0162029	7038.27	7727.23	7454.25	6437.36	6880.06	6690.37	5904.15	7201.48	6859.57	4992.66	6560.16	5542.15	down_D_SpIfvsIf
ENSMUSG00000001095	Slc13a2	41.3766	-0.659584	0.35253	-1.871	0.0613449	0.997524	64.6042	50.6456	44.6533	41.4497	28.3924	33.1786	57.6979	66.3066	45.0643	21.0328	19.3357	24.1579	down_D_SpIfvsIf
ENSMUSG00000001098	Kctd10	8729.82	0.0180918	0.0516868	0.350027	0.726319	0.997524	8167.64	8377	8710.24	9146.56	9136.69	8955.3	7494.14	8762.08	8397.64	8822.39	9673.2	9115.02	down_D_SpIfvsIf
ENSMUSG00000001100	Poldip2	3034.76	-0.00404052	0.0527129	-0.0766515	0.938901	0.997524	3226.62	2830.77	2968.02	3060.37	2977.8	3029.99	3332.47	3028.96	2908.61	3191.73	2900.35	2961.42	down_D_SpIfvsIf
ENSMUSG00000001105	Ift20	1776.72	0.0175543	0.0619594	0.28332	0.776932	0.997524	1717.99	1744.58	1646.47	1833	1797.81	1722.36	1959.26	1695.14	1786.9	1860.53	1768.14	1788.52	down_D_SpIfvsIf
ENSMUSG00000001119	Col6a1	0.840035	16.0953	3.38396	4.75636	1.97114e-06	0.000640596	0	0	5.70042	0	0	0	2.47277	0	0	0	1.0742	0.83303	down_D_SpIfvsIf
ENSMUSG00000001120	Pcbp3	251.048	-0.119535	0.141926	-0.842237	0.399655	0.997524	259.613	273.702	290.721	232.579	246.446	246.888	254.695	281.563	253.732	177.903	255.66	239.08	down_D_SpIfvsIf
ENSMUSG00000001123	Lgals9	4158.31	0.0910945	0.0779644	1.16841	0.242641	0.997524	5216.19	3865.23	3486.76	5031.53	3619.47	3396.9	4516.1	4315.7	3716.83	4725.37	4404.23	3605.36	down_D_SpIfvsIf
ENSMUSG00000001127	Araf	4072.88	-0.00778319	0.042493	-0.183164	0.854669	0.997524	4248.32	4160.48	4218.31	4054.01	3807.99	3919.95	4421.31	4131.19	4192.94	4063.71	3810.2	3846.1	down_D_SpIfvsIf
ENSMUSG00000001128	Cfp	33356.5	0.0912939	0.0416582	2.1915	0.0284156	0.707709	32779.4	37372.2	33007.3	29085	33421.3	30984.9	34199.2	35937.2	33928.5	32945.3	35210.2	31406.9	down_D_SpIfvsIf
ENSMUSG00000001131	Timp1	138.927	0.0706272	0.201395	0.35069	0.725821	0.997524	94.5135	147.627	152.961	125.5	140.827	157.11	145.069	139.34	120.498	148.106	151.463	144.114	down_D_SpIfvsIf
ENSMUSG00000001134	Uxt	781.598	0.0844481	0.0958256	0.881269	0.378172	0.997524	897.28	739.211	667.899	739.186	757.51	759.205	869.59	764.929	780.788	900.906	730.458	772.219	down_D_SpIfvsIf
ENSMUSG00000001138	Cnnm3	1701.67	-0.00342757	0.0618136	-0.05545	0.95578	0.997524	1589.98	1892.21	1825.08	1549.76	1738.75	1556.47	1675.71	1950.76	1816.29	1552.05	1658.57	1614.41	down_D_SpIfvsIf
ENSMUSG00000001143	Lman2l	2309.55	-0.0927501	0.060778	-1.52605	0.126998	0.997524	2653.56	2627.11	2648.79	2055.21	2040.85	2343.97	2472.77	2381.27	2452.09	2076.11	1956.12	2006.77	down_D_SpIfvsIf
ENSMUSG00000001150	Mcm3ap	3491.71	-0.170065	0.0474297	-3.58563	0.000336269	0.0437134	3486.23	3679.89	3282.49	3683.26	3884.09	3740.4	3258.28	3470.05	3365.13	3320.56	3447.12	3282.97	down_D_SpIfvsIf
ENSMUSG00000001151	Pcnt	3360.36	-0.145939	0.0797248	-1.83054	0.0671698	0.997524	3566.39	3871.7	3294.84	3071.88	3259.45	3476.92	3633.32	3594.01	3679.6	3279.37	2826.23	2770.66	down_D_SpIfvsIf
ENSMUSG00000001156	Mxd1	743.766	0.235509	0.0831355	2.83283	0.00461379	0.250413	659.202	614.213	545.34	862.383	851.773	736.76	621.489	611.174	543.711	929.826	1020.49	928.829	down_D_SpIfvsIf
ENSMUSG00000001157	Gmcl1	1071.78	0.0151657	0.0798279	0.18998	0.849325	0.997524	1033.67	1032.31	1056.48	1185.92	1133.43	1065.62	994.877	1009.97	932.635	1078.81	1113.95	1223.72	down_D_SpIfvsIf
ENSMUSG00000001158	Snrnp27	2073.73	0.00900344	0.0575996	0.156311	0.875788	0.997524	2197.74	1851.26	1956.19	2282.03	2040.85	2042.44	2255.16	1806.62	2030.83	2431.04	1957.2	2033.43	down_D_SpIfvsIf
ENSMUSG00000001166	Oas1c	257.062	0.141858	0.139444	1.01731	0.309007	0.997524	197.402	191.807	222.316	259.06	314.588	293.728	223.373	213.334	209.647	273.427	362.007	324.049	down_D_SpIfvsIf
ENSMUSG00000001173	Ocrl	2986.97	-0.0551735	0.0464626	-1.18748	0.235037	0.997524	3159.62	3358.77	3165.63	2685.02	2915.34	2750.9	3165.14	3456.59	3141.77	2579.15	2869.2	2596.56	down_D_SpIfvsIf
ENSMUSG00000001175	Calm1	78140.5	0.0722832	0.0450035	1.60617	0.108237	0.997524	69645.7	74019.1	79615.8	82070.3	79184.3	81187.1	71402	73368.8	72249.9	83809.6	85838.5	85294.8	down_D_SpIfvsIf
ENSMUSG00000001211	Agpat3	5105.12	-0.0743037	0.0425448	-1.74648	0.0807277	0.997524	6314.46	5809.16	5884.73	4557.16	4409.91	4442.03	5847.27	5751.38	5502.75	4427.41	4188.32	4126.83	down_D_SpIfvsIf
ENSMUSG00000001227	Sema6b	2114.29	0.0171281	0.0774541	0.221138	0.824985	0.997524	2225.26	2457.93	2633.59	1401.23	2006.78	1917.53	2204.06	2760.85	2396.25	1531.89	1944.31	1891.81	down_D_SpIfvsIf
ENSMUSG00000001228	Uhrf1	5685.06	0.0129491	0.101986	0.12697	0.898964	0.997524	6193.63	6953.54	7959.68	3603.82	3927.24	5898.96	5934.64	7454.21	6964.4	4169.76	4649.15	4511.69	down_D_SpIfvsIf
ENSMUSG00000001229	Dpp9	6218.49	-0.0724453	0.0474716	-1.52608	0.12699	0.997524	6194.82	6691.69	6175.45	6232.42	6277	6382.98	6142.36	6248.2	6296.27	6081.11	6209.97	5689.6	down_D_SpIfvsIf
ENSMUSG00000001240	Ramp2	122.568	-0.26511	0.281081	-0.943181	0.345588	0.997524	63.4078	135.773	120.659	101.321	129.47	151.255	181.336	165.286	106.783	110.422	100.975	104.129	down_D_SpIfvsIf
ENSMUSG00000001247	Lsr	144.83	-0.30415	0.191656	-1.58696	0.112522	0.997524	151.939	139.006	166.262	154.285	136.284	186.386	125.287	160.481	130.295	112.175	143.943	131.619	down_D_SpIfvsIf
ENSMUSG00000001248	Gramd1a	6114.44	-0.0300388	0.0521697	-0.575789	0.564758	0.997524	6246.27	5870.58	5539.86	6363.68	6091.88	6054.12	6740.77	5891.68	6436.36	6266.9	6161.63	5709.59	down_D_SpIfvsIf
ENSMUSG00000001249	Hpn	55.0175	-0.0501042	0.267777	-0.187112	0.851573	0.997524	33.4985	40.9475	31.3523	70.2342	82.9059	56.5988	50.2796	42.2825	49.9626	69.233	76.2684	56.6461	down_D_SpIfvsIf
ENSMUSG00000001270	Ckb	34398.7	0.0325991	0.0410375	0.794374	0.426978	0.997524	42148.2	42143.6	41353.7	26109.8	27261.3	28491.6	38306.5	41595.4	41631.6	26616.2	28770.4	28355.5	down_D_SpIfvsIf
ENSMUSG00000001280	Sp1	5486.59	-0.193547	0.0734438	-2.63531	0.008406	0.36839	5280.79	5064.56	5293.79	6493.78	6509.82	5865.78	4555.66	5441.95	4796.41	4883.99	6018.76	5633.78	down_D_SpIfvsIf
ENSMUSG00000001281	Itgb7	2558.75	0.064115	0.108796	0.589314	0.55565	0.997524	3139.28	2289.83	2719.1	2324.64	2205.53	2369.34	2659.87	2992.45	2782.23	2066.47	2407.29	2749	down_D_SpIfvsIf
ENSMUSG00000001285	Myg1	2298.94	-0.0029364	0.0577884	-0.050813	0.959475	0.997524	2476.49	2355.56	2378.02	2112.78	2199.85	2241.51	2453.81	2272.68	2552.99	2236.49	2090.4	2216.69	down_D_SpIfvsIf
ENSMUSG00000001288	Rarg	1460.76	0.0124843	0.100775	0.123883	0.901408	0.997524	1321.99	1090.5	1092.58	1919.35	1910.24	1472.54	1209.18	1079.16	1103.1	1849.13	1566.19	1915.14	down_D_SpIfvsIf
ENSMUSG00000001289	Pfdn5	6149.31	0.0764169	0.0608984	1.25483	0.209542	0.997524	7131.58	5203.57	5803.98	6276.17	5849.98	5563.27	7267.47	5742.73	6224.75	6987.28	5607.34	6133.6	down_D_SpIfvsIf
ENSMUSG00000001300	Efnb2	12.1484	0.43414	0.61951	0.70078	0.48344	0.997524	5.98187	8.62053	11.4008	3.45414	13.6284	10.7343	17.3094	20.1803	18.6135	12.2691	8.59363	14.9945	down_D_SpIfvsIf
ENSMUSG00000001305	Rrp15	1520.98	0.0135864	0.0610243	0.22264	0.823816	0.997524	1530.16	1609.88	1473.56	1436.92	1634.27	1514.51	1480.36	1529.86	1416.59	1502.97	1586.6	1536.11	down_D_SpIfvsIf
ENSMUSG00000001313	Rnd2	387.851	0.103191	0.107793	0.95731	0.338411	0.997524	342.163	294.176	315.423	438.676	422.48	387.409	412.952	345.948	350.718	515.304	397.455	431.51	down_D_SpIfvsIf
ENSMUSG00000001323	Srr	864.397	0.0351582	0.0811533	0.433232	0.664846	0.997524	898.477	891.147	837.962	938.374	868.809	787.504	844.038	925.41	725.927	915.804	908.776	830.531	down_D_SpIfvsIf
ENSMUSG00000001333	Sync	0.358976	-1.9717	4.31611	-0.456824	0.647798	0.997524	1.19637	0	0	1.15138	1.1357	0	0.824256	0	0	0	0	0	down_D_SpIfvsIf
ENSMUSG00000001348	Acp5	49.7804	0.0464912	0.349572	0.132995	0.894198	0.997524	70.5861	35.5597	24.7018	41.4497	61.3277	39.0337	75.0073	44.2044	50.9423	73.6148	45.1165	35.8203	down_D_SpIfvsIf
ENSMUSG00000001349	Cnn1	0.137376	-0.234087	4.4074	-0.0531124	0.957642	0.997524	0	0	0	0	0	0	1.64851	0	0	0	0	0	down_D_SpIfvsIf
ENSMUSG00000001366	Fbxo9	1312.62	-0.0365491	0.0671283	-0.544466	0.586121	0.997524	1351.9	1369.59	1309.2	1278.03	1337.85	1284.21	1259.46	1355.92	1398.95	1196.24	1351.35	1258.71	down_D_SpIfvsIf
ENSMUSG00000001376	Vps50	2310.27	-0.802882	0.0690315	-11.6307	2.87876e-31	1.2786e-27	2536.31	2967.62	2930.02	3124.84	3152.7	3033.89	1473.77	1692.26	1476.35	1712.42	1752.03	1870.99	down_D_SpIfvsIf
ENSMUSG00000001380	Hars	6968.21	0.00356278	0.0381189	0.0934649	0.925534	0.997524	6032.12	6234.8	6116.55	7794.84	7781.8	7988.24	5996.46	6076.18	5967.1	7894.32	8011.41	7724.69	down_D_SpIfvsIf
ENSMUSG00000001383	Zmat2	5670.9	0.0650297	0.0389167	1.671	0.0947222	0.997524	5582.28	5365.2	5354.59	5893.91	5871.56	5706.72	5562.9	5253.6	5176.52	6294.07	6072.47	5917.02	down_D_SpIfvsIf
ENSMUSG00000001403	Ube2c	10201.1	0.0398446	0.0408077	0.976398	0.328867	0.997524	10366.6	10285.4	10507.8	9746.43	9998.68	10354.7	10135.9	10239.1	9831.86	10472.6	10316.6	10157.1	down_D_SpIfvsIf
ENSMUSG00000001415	Smg5	4804.23	-0.136724	0.0462149	-2.95843	0.0030921	0.189577	4466.06	4724.05	4628.74	5066.07	5502.46	5373.96	4477.36	4424.28	4494.68	4777.08	4721.12	4994.85	down_D_SpIfvsIf
ENSMUSG00000001416	Cct3	13710	0.00151447	0.0370499	0.0408765	0.967394	0.997524	13687.7	13518.1	14119	13483.8	14139.4	13993.6	13286.2	13115.3	13514.4	13567.9	14191.3	13903.3	down_D_SpIfvsIf
ENSMUSG00000001418	Glmp	14342.9	0.0734165	0.0354495	2.07102	0.0383572	0.828347	15396.1	13856.4	13128.1	14826.3	13961.1	13371	15243.8	14091.6	13868.1	15828.9	14384.7	14158.2	down_D_SpIfvsIf
ENSMUSG00000001419	Mef2d	6904.57	-0.0775019	0.0583864	-1.3274	0.184378	0.997524	8193.96	7794.04	7539.75	5814.47	6498.46	5907.74	8026.61	7971.21	7852.95	5464.15	5736.25	6055.3	down_D_SpIfvsIf
ENSMUSG00000001420	Tmem79	49.332	0.0936668	0.347358	0.269655	0.787426	0.997524	40.6767	49.5681	76.0056	46.0552	49.9707	39.0337	52.7524	58.6189	34.2881	36.8074	51.5618	56.6461	down_D_SpIfvsIf
ENSMUSG00000001424	Snd1	12096.6	-0.0339181	0.0381471	-0.889141	0.373928	0.997524	11975.7	12468.5	11503.4	12810.2	13049.2	12554.2	11035.1	11509.5	10676.3	12353.3	13455.5	11768.2	down_D_SpIfvsIf
ENSMUSG00000001435	Col18a1	6475.79	0.0752342	0.0734017	1.02497	0.305379	0.997524	5929.23	4999.91	5264.34	6856.47	7474.03	6878.71	6847.1	5834.98	5197.09	8038.92	7497.94	6890.83	down_D_SpIfvsIf
ENSMUSG00000001436	Slc19a1	1280.15	-0.0953201	0.0721721	-1.32073	0.18659	0.997524	1503.84	1298.47	1389.95	1203.19	1257.22	1284.21	1324.58	1309.8	1283.35	1195.36	1106.43	1205.4	down_D_SpIfvsIf
ENSMUSG00000001440	Kpnb1	29060.2	-0.0628795	0.0417757	-1.50517	0.13228	0.997524	28990.5	31832.4	31897.6	27615.8	29104.5	29829.5	27430.4	30792.2	28320	26510.1	29330	27069.3	down_D_SpIfvsIf
ENSMUSG00000001441	Npepps	5726.12	-0.0993875	0.0557549	-1.78258	0.074655	0.997524	5445.89	5399.69	4949.86	6638.85	6719.92	5954.58	5249.69	5074.86	5278.4	5933.88	5942.49	6125.27	down_D_SpIfvsIf
ENSMUSG00000001444	Tbx21	5.99624	0.105204	0.939005	0.112038	0.910793	0.997524	9.57099	2.15513	2.85021	2.30276	6.81419	11.7101	1.64851	4.80483	8.81693	8.76367	7.51942	4.99818	down_D_SpIfvsIf
ENSMUSG00000001445	Mrpl10	2683.22	-0.0153868	0.0580345	-0.265132	0.790908	0.997524	2757.64	2752.1	2666.85	2628.6	2625.73	2781.15	2836.27	2535.03	2655.86	2815.77	2558.75	2584.89	down_D_SpIfvsIf
ENSMUSG00000001467	Cyp51	7194.83	0.0157677	0.0486056	0.324401	0.745635	0.997524	9080.48	9309.1	9185.27	5001.59	5645.55	5048.03	9267.94	9439.56	8494.62	5226.65	5597.67	5041.5	down_D_SpIfvsIf
ENSMUSG00000001472	Tcf25	15795.7	-0.0416164	0.0342664	-1.21449	0.224559	0.997524	16271.9	15782	15553.6	16196.5	16195.1	15971.6	15893.3	15113.1	15578.5	15988.4	15305.2	15699.3	down_D_SpIfvsIf
ENSMUSG00000001473	Tubb6	14052.6	0.0643655	0.0582208	1.10554	0.268925	0.997524	14479.7	14665.7	16358.3	10835.6	12790.2	13937.9	14683.3	16210.5	15487.4	11984.3	13669.2	13528.4	down_D_SpIfvsIf
ENSMUSG00000001482	Def8	3102.48	-0.0660509	0.051495	-1.28266	0.19961	0.997524	3500.59	3435.28	3360.4	2758.71	3074.33	2838.72	3216.25	3472.93	3294.59	2686.07	2826.23	2765.66	down_D_SpIfvsIf
ENSMUSG00000001493	Meox1	0.191897	-1.70291	4.38712	-0.38816	0.697898	0.997524	0	0	0	2.30276	0	0	0	0	0	0	0	0	down_D_SpIfvsIf
ENSMUSG00000001494	Sost	1.23364	1.38682	2.86673	0.483764	0.628554	0.997524	0	6.4654	4.75035	0	0	0	0	1.92193	0	0	0	1.66606	down_D_SpIfvsIf
ENSMUSG00000001496	Nkx2-1	0.16897	-0.234164	4.4074	-0.0531298	0.957629	0.997524	0	1.07757	0.95007	0	0	0	0	0	0	0	0	0	down_D_SpIfvsIf
ENSMUSG00000001506	Col1a1	1.01769	0.396098	2.35226	0.16839	0.866276	0.997524	4.7855	1.07757	0.95007	0	0	0.975841	2.47277	0	0	0.876367	1.0742	0	down_D_SpIfvsIf
ENSMUSG00000001507	Itga3	13.5069	-0.187105	0.580767	-0.322169	0.747324	0.997524	19.142	15.0859	9.5007	12.6652	17.0355	6.83089	14.8366	16.3364	19.5932	11.3928	9.66783	9.99637	down_D_SpIfvsIf
ENSMUSG00000001508	Sgca	0.179594	-0.234156	4.4074	-0.053128	0.95763	0.997524	0	2.15513	0	0	0	0	0	0	0	0	0	0	down_D_SpIfvsIf
ENSMUSG00000001510	Dlx3	1.08937	1.50492	2.34204	0.642568	0.520505	0.997524	0	1.07757	0.95007	0	0	0	3.29702	1.92193	3.91864	0	1.0742	0.83303	down_D_SpIfvsIf
ENSMUSG00000001517	Foxm1	7121.44	-0.0339362	0.0645958	-0.525362	0.599332	0.997524	7241.65	7475.08	7804.82	6094.25	6932.3	7723.78	7167.73	7675.23	7119.18	6599.92	6986.62	6636.75	down_D_SpIfvsIf
ENSMUSG00000001518	Itfg2	656.204	0.0227384	0.093537	0.243095	0.807932	0.997524	759.697	664.858	716.353	553.814	628.041	638.2	664.35	710.153	689.68	600.312	620.89	628.105	down_D_SpIfvsIf
ENSMUSG00000001520	Nrip2	0.450944	-1.27204	3.90691	-0.325588	0.744736	0.997524	0	0	0	1.15138	1.1357	0.975841	0	0	0	0	2.14841	0	down_D_SpIfvsIf
ENSMUSG00000001521	Tulp3	1207.43	-0.00708637	0.0645584	-0.109767	0.912594	0.997524	1063.58	1101.27	1049.83	1347.11	1291.29	1371.06	1110.27	1082.05	1081.54	1370.64	1305.16	1315.36	down_D_SpIfvsIf
ENSMUSG00000001524	Gtf2h4	1434.72	-0.0398846	0.0681435	-0.585304	0.558344	0.997524	1487.09	1419.16	1386.15	1444.98	1417.35	1518.41	1459.76	1382.83	1431.28	1510.86	1435.14	1323.69	down_D_SpIfvsIf
ENSMUSG00000001525	Tubb5	79120.9	0.0298281	0.062918	0.474079	0.635444	0.997524	83186.3	81356.3	95595.1	66816.9	67035.7	81740.4	81664	87986	84819.9	72057.5	73911.6	73281.7	down_D_SpIfvsIf
ENSMUSG00000001542	Ell2	15016.1	0.0287387	0.0704125	0.408147	0.683166	0.997524	10529.3	11104.3	12185.6	18415.2	20165.4	16927.9	11223.1	11006.9	11899.9	17160.1	19691.2	19884.4	down_D_SpIfvsIf
ENSMUSG00000001552	Jup	467.806	0.0358404	0.111379	0.321786	0.747614	0.997524	452.229	338.356	351.526	588.355	505.386	505.486	432.734	409.371	394.803	530.202	577.921	527.308	down_D_SpIfvsIf
ENSMUSG00000001555	Fkbp10	0.498489	-0.234186	4.4074	-0.0531346	0.957625	0.997524	5.98187	0	0	0	0	0	0	0	0	0	0	0	down_D_SpIfvsIf
ENSMUSG00000001558	Klhl10	6.61123	-0.63222	0.826875	-0.76459	0.444516	0.997524	9.57099	11.8532	13.301	3.45414	9.08558	4.87921	3.29702	6.72676	5.87795	1.75273	5.37102	4.16515
ENSMUSG00000001566	Mnx1	0.0791725	-0.234142	4.4074	-0.0531248	0.957632	0.997524	0	0	0.95007	0	0	0	0	0	0	0	0	0
ENSMUSG00000001569	Nom1	3049.19	-0.0316129	0.0511897	-0.617563	0.536863	0.997524	2792.34	3057.06	3132.38	3136.36	3209.48	3260.29	2762.91	2988.6	2842.97	2984.91	3314.99	3108.04
ENSMUSG00000001576	Ergic1	9896.28	-0.0678288	0.043519	-1.5586	0.119091	0.997524	9496.82	9230.43	10139.1	9866.17	10538.1	11308	9055.28	9059.02	9793.65	9885.42	9412.17	10971
ENSMUSG00000001583	Tnk1	0.257349	-2.16702	4.36219	-0.496774	0.619349	0.997524	0	0	0	1.15138	0	0.975841	0	0.960965	0	0	0	0
ENSMUSG00000001588	Acap1	430.45	-0.0655015	0.1397	-0.468872	0.639161	0.997524	582.634	550.636	475.985	326.992	338.438	373.747	497.026	470.873	553.507	283.943	312.593	399.022
ENSMUSG00000001604	Tcea3	11.3502	0.155027	0.80599	0.192344	0.847473	0.997524	15.5529	12.9308	13.301	14.9679	9.08558	0.975841	10.7153	18.2583	13.7152	2.6291	10.742	13.3285
ENSMUSG00000001622	Csn3	3.11819	0.347976	1.3354	0.260579	0.794417	0.997524	2.39275	5.38783	4.75035	3.45414	2.2714	0	7.4183	1.92193	2.93898	1.75273	4.29681	0.83303
ENSMUSG00000001627	Ifrd1	5215.48	0.15126	0.0516095	2.93087	0.00338017	0.20062	2992.13	2919.13	3606.46	6514.51	6290.63	7290.51	3414.07	3501.76	3764.83	7064.4	7425.97	7801.33
[truncated: 25,849 more rows]

## Sheet: 2b
Figure 2b
[truncated: 12 more rows]
