# Supplementary material for: SP140–RESIST pathway regulates interferon mRNA stability and antiviral immunity
Source: Nature. 2025 Jun 11;643(8074):1372–80. doi: 10.1038/s41586-025-09152-2 (PMC12310523; doi:10.1038/s41586-025-09152-2)
Supplement: Supplementary file 6 — Source Data Fig. 3 [file 41586_2025_9152_MOESM6_ESM.xlsx]

## Sheet: 3b
Figure 3b
Raw Data
	B6 + NTC			Sp140–/– + NTC			B6 + Resist1/2 gRNA			Sp140–/– + Resist1/2 gRNA
UT	0.000457059	0.000559474	0.000792575	0.000732567	0.000688044	0.000848113	0.0010739	0.00108027	0.000368473	0.000589532	0.000304984	0.000485388
DMXAA 100 μg/mL	0.0206861	0.0255309	0.0200222	0.670999	0.933552	1.10181	0.0178865	0.0177496	0.0155147	0.0406605	0.0758155	0.0579983
log10
UT	-3.34003	-3.25222	-3.10096	-3.13515	-3.16238	-3.07155	-2.96904	-2.96647	-3.43359	-3.22949	-3.51572	-3.31391
DMXAA	-1.68432	-1.59293	-1.69849	-0.173278	-0.0298614	0.0421067	-1.74748	-1.75081	-1.80926	-1.39083	-1.12024	-1.23658
Are raw data residuals normal based on Q-Q residual plot?	No, use log10 data for ANOVA
One-way ANOVA test for DMXAA condition, log10 data
Brown-Forsythe ANOVA test
F* (DFn, DFd)	211.8 (3.000, 4.919)
P value	<0.0001
P value summary	****
Significant diff. among means (P < 0.05)?	Yes
Welch's ANOVA test
W (DFn, DFd)	172.9 (3.000, 4.018)
P value	0.0001
P value summary	***
Significant diff. among means (P < 0.05)?	Yes
Data summary
Number of treatments (columns)	4
Number of values (total)	12
Multiple comparisons correction:
Number of families	1
Number of comparisons per family	4
Alpha	0.05
Dunnett's T3 multiple comparisons test	Mean Diff.	95.00% CI of diff.	Below threshold?	Summary	Adjusted P Value		Stars in figure
B6 + NTC vs. Sp140–/– + NTC	-1.605	-1.945 to -1.265	Yes	***	0.0006	A-B	**
B6 + NTC vs. B6 + Gm21188 gRNA	0.1106	-0.07371 to 0.2949	No	ns	0.1756	A-C	ns
Sp140–/– + NTC vs. Sp140–/– + Gm21188 gRNA	1.196	0.7923 to 1.599	Yes	***	0.0009	B-D	**
B6 + Gm21188 gRNA vs. Sp140–/– + Gm21188 gRNA	-0.52	-1.077 to 0.03709	No	ns	0.057	C-D	ns
Test details	Mean 1	Mean 2	Mean Diff.	SE of diff.	n1	n2	t	DF
B6 + NTC vs. Sp140–/– + NTC	-1.659	-0.05368	-1.605	0.07143	3	3	22.47	3.016
B6 + NTC vs. B6 + Gm21188 gRNA	-1.659	-1.769	0.1106	0.03869	3	3	2.859	3.296
Sp140–/– + NTC vs. Sp140–/– + Gm21188 gRNA	-0.05368	-1.249	1.196	0.1007	3	3	11.87	3.831
B6 + Gm21188 gRNA vs. Sp140–/– + Gm21188 gRNA	-1.769	-1.249	-0.52	0.08089	3	3	6.428	2.261

## Sheet: 3c
Figure 3c
Raw Data
		B6			Sp140–/–			Sp140–/–Resist1–/–Resist2–/–
	UT	0.000134399	8.96504e-05	2.93517e-05	4.78274e-07	1.80472e-05	2.82832e-05	0.000169167	2.10394e-05	0.000139364
	DMXAA	0.0367346	0.0220978	0.0339812	0.550513	0.400509	0.71962	0.0240863	0.0115471	0.0273525
log10
		B6			Sp140–/–			Sp140–/–Resist1–/–Resist2–/–
	UT	-3.8716	-4.04745	-4.53237	-6.32032	-4.74359	-4.54847	-3.77168	-4.67697	-3.85585
	DMXAA	-1.43492	-1.65565	-1.46876	-0.259233	-0.397388	-0.142897	-1.61823	-1.93753	-1.563
Are raw data residuals normal based on Q-Q residual plot?	no, use log10 data
One-way ANOVA test for DMXAA condition, log10 data
Brown-Forsythe ANOVA test
F* (DFn, DFd)	77.45 (2.000, 4.756)
P value	0.0002
P value summary	***
Significant diff. among means (P < 0.05)?	Yes
Welch's ANOVA test
W (DFn, DFd)	81.81 (2.000, 3.859)
P value	0.0007
P value summary	***
Significant diff. among means (P < 0.05)?	Yes
Data summary
Number of treatments (columns)	3
Number of values (total)	9
Multiple comparisons correction:
Number of families	1
Number of comparisons per family	3
Alpha	0.05
Dunnett's T3 multiple comparisons test	Mean Diff.	95.00% CI of diff.	Below threshold?	Summary	Adjusted P Value		Stars in figure
B6 vs. Sp140–/–	-1.253	-1.630 to -0.8766	Yes	***	0.0006	A-B	**
B6 vs. Sp140–/–Resist1–/–Resist2–/–	0.1865	-0.4134 to 0.7863	No	ns	0.5232	A-C	ns
Sp140–/– vs. Sp140–/–Resist1–/–Resist2–/–	1.44	0.8286 to 2.051	Yes	**	0.0045	B-C	**
Test details	Mean 1	Mean 2	Mean Diff.	SE of diff.	n1	n2	t	DF
B6 vs. Sp140–/–	-1.52	-0.2665	-1.253	0.1006	3	3	12.46	3.981
B6 vs. Sp140–/–Resist1–/–Resist2–/–	-1.52	-1.706	0.1865	0.1354	3	3	1.377	3.235
Sp140–/– vs. Sp140–/–Resist1–/–Resist2–/–	-0.2665	-1.706	1.44	0.138	3	3	10.44	3.372

## Sheet: 3d
Figure 3d
Raw Data
		B6			Sp140–/–			Sp140–/–Resist1–/–Resist2–/–
	UT	1.36479	1.10431	1.41689	1.46899	1.46899	1.93786	3.16214	1.65133	1.52108
	DMXAA	6110.11	6206.51	5276.37	8760.01	9119.61	10425.1	5883.44	4640.67	4286.35
Are raw data residuals normal based on Q-Q residual plot?	Yes, use raw data.
One-way ANOVA test for DMXAA condition
Brown-Forsythe ANOVA test
F* (DFn, DFd)	29.30 (2.000, 5.210)
P value	0.0015
P value summary	**
Significant diff. among means (P < 0.05)?	Yes
Welch's ANOVA test
W (DFn, DFd)	20.53 (2.000, 3.736)
P value	0.0097
P value summary	**
Significant diff. among means (P < 0.05)?	Yes
Data summary
Number of treatments (columns)	3
Number of values (total)	9
Multiple comparisons correction:
Number of families	1
Number of comparisons per family	3
Q	0.001
Two-stage linear step-up procedure of Benjamini, Krieger and Yekutieli	Mean Diff.	Discovery?	q value	Individual P Value		star value or annotation in figure
B6 vs. Sp140–/–	-3571	No	0.0108	0.0072	A-B	*
B6 vs. Sp140–/–Resist1–/–Resist2–/–	927.5	No	0.1922	0.192	A-C	ns
Sp140–/– vs. Sp140–/–Resist1–/–Resist2–/–	4498	No	0.0091	0.003	B-C	*
Test details	Mean 1	Mean 2	Mean Diff.	SE of diff.	n1	n2	t	DF
B6 vs. Sp140–/–	5864	9435	-3571	585.8	3	3	6.096	3.221
B6 vs. Sp140–/–Resist1–/–Resist2–/–	5864	4937	927.5	567.2	3	3	1.635	3.307
Sp140–/– vs. Sp140–/–Resist1–/–Resist2–/–	9435	4937	4498	700.3	3	3	6.423	3.992

## Sheet: 3e
Figure 3e
Raw Data	% of average Ifnb1 transcript at T2
	Time (hours)	B6 + NTC			Sp140–/– + NTC			B6 + Resist1/2 gRNA			Sp140–/– + Resist1/2 gRNA
	2	121.602	78.1409	100.243	107.606	100.116	92.2784	111.812	90.3633	97.8248	122.469	119.678	57.8534
	4	26.5871	57.3184	55.9471	71.891	83.4069	87.2537	54.8279	59.8673	64.9365	93.2025	92.142	81.6751
	6	4.67637	5.9231	5.50966	25.6798	16.3396	23.1109	4.47916	4.31569	4.80503	7.0714	6.61566	9.02275
	8	0.473726	0.639475	0.446179	8.68521	9.09251	8.15292	0.604317	0.642272	1.04583	1.39446	1.178	1.46642
log10	Time (hours)	B6 + NTC			Sp140–/– + NTC			B6 + Resist1/2 gRNA			Sp140–/– + Resist1/2 gRNA
	2	2.08494	1.89288	2.00106	2.03184	2.0005	1.9651	2.04849	1.95599	1.99045	2.08803	2.07801	1.76233
	4	1.42467	1.75829	1.74778	1.85667	1.9212	1.94078	1.739	1.77719	1.81249	1.96943	1.96446	1.91209
	6	0.669908	0.772549	0.741125	1.40959	1.21324	1.36382	0.651197	0.63505	0.681696	0.849506	0.820573	0.955339
	8	-0.324473	-0.194176	-0.350491	0.93878	0.958684	0.911313	-0.218735	-0.192281	0.0194609	0.144407	0.0711443	0.166258
Are raw data residuals normal based on Q-Q residual plot?	no, use log10 data for ANOVA
2 Way ANOVA
We included an interaction term, since the effect of genotype appears to change over time
We did not assume sphericity, and used the Geisser-Greenhouse correction
Two-way ANOVA	Ordinary
Alpha	0.05
Source of Variation	% of total variation	P value	P value summary	Significant?
Interaction	5.567	<0.0001	****	Yes
Timepoint	86.94	<0.0001	****	Yes
Genotype	6.61	<0.0001	****	Yes
ANOVA table	SS	DF	MS	F (DFn, DFd)	P value
Interaction	1.675	9	0.1861	F (9, 32) = 22.36	P<0.0001
Timepoint	26.16	3	8.72	F (3, 32) = 1048	P<0.0001
Genotype	1.989	3	0.663	F (3, 32) = 79.66	P<0.0001
Residual	0.2663	32	0.008323
Data summary
Number of columns (Genotype)	4
Number of rows (Timepoint)	4
Number of values	48
Multiple comparisons
Within each row, compare columns (simple effects within rows)
Number of families	4
Number of comparisons per family	6
Alpha	0.05
Tukey's multiple comparisons test	Mean Diff.	95.00% CI of diff.	Below threshold?	Summary	Adjusted P Value	star value or annotation in figure
2
B6 + NTC gRNA vs. Sp140–/– + NTC gRNA	-0.006188	-0.2080 to 0.1956	No	ns	0.9998
B6 + NTC gRNA vs. B6 + Resist1/2 gRNA	-0.005351	-0.2072 to 0.1965	No	ns	0.9999
B6 + NTC gRNA vs. Sp140–/– + Resist1/2 gRNA	0.01684	-0.1850 to 0.2187	No	ns	0.9958
Sp140–/– + NTC gRNA vs. B6 + Resist1/2 gRNA	0.0008367	-0.2010 to 0.2027	No	ns	>0.9999
Sp140–/– + NTC gRNA vs. Sp140–/– + Resist1/2 gRNA	0.02302	-0.1788 to 0.2248	No	ns	0.9896
B6 + Resist1/2 gRNA vs. Sp140–/– + Resist1/2 gRNA	0.02219	-0.1796 to 0.2240	No	ns	0.9906
4
B6 + NTC gRNA vs. Sp140–/– + NTC gRNA	-0.2626	-0.4645 to -0.06082	Yes	**	0.0068	* (red)
B6 + NTC gRNA vs. B6 + Resist1/2 gRNA	-0.1326	-0.3345 to 0.06917	No	ns	0.3009
B6 + NTC gRNA vs. Sp140–/– + Resist1/2 gRNA	-0.3051	-0.5069 to -0.1033	Yes	**	0.0015	** (light purple)
Sp140–/– + NTC gRNA vs. B6 + Resist1/2 gRNA	0.13	-0.07182 to 0.3318	No	ns	0.3179
Sp140–/– + NTC gRNA vs. Sp140–/– + Resist1/2 gRNA	-0.04244	-0.2443 to 0.1594	No	ns	0.9404
B6 + Resist1/2 gRNA vs. Sp140–/– + Resist1/2 gRNA	-0.1724	-0.3742 to 0.02938	No	ns	0.1158
6
B6 + NTC gRNA vs. Sp140–/– + NTC gRNA	-0.601	-0.8028 to -0.3992	Yes	****	<0.0001	**** (red)
B6 + NTC gRNA vs. B6 + Resist1/2 gRNA	0.07188	-0.1299 to 0.2737	No	ns	0.77
B6 + NTC gRNA vs. Sp140–/– + Resist1/2 gRNA	-0.1473	-0.3491 to 0.05454	No	ns	0.2177
Sp140–/– + NTC gRNA vs. B6 + Resist1/2 gRNA	0.6729	0.4711 to 0.8747	Yes	****	<0.0001
Sp140–/– + NTC gRNA vs. Sp140–/– + Resist1/2 gRNA	0.4537	0.2519 to 0.6556	Yes	****	<0.0001	**** (black)
B6 + Resist1/2 gRNA vs. Sp140–/– + Resist1/2 gRNA	-0.2192	-0.4210 to -0.01734	Yes	*	0.0292
8
B6 + NTC gRNA vs. Sp140–/– + NTC gRNA	-1.226	-1.428 to -1.024	Yes	****	<0.0001	**** (red)
B6 + NTC gRNA vs. B6 + Resist1/2 gRNA	-0.1592	-0.3610 to 0.04262	No	ns	0.1632
B6 + NTC gRNA vs. Sp140–/– + Resist1/2 gRNA	-0.417	-0.6188 to -0.2152	Yes	****	<0.0001	**** (light purple)
Sp140–/– + NTC gRNA vs. B6 + Resist1/2 gRNA	1.067	0.8650 to 1.269	Yes	****	<0.0001
Sp140–/– + NTC gRNA vs. Sp140–/– + Resist1/2 gRNA	0.809	0.6072 to 1.011	Yes	****	<0.0001	**** (black)
B6 + Resist1/2 gRNA vs. Sp140–/– + Resist1/2 gRNA	-0.2578	-0.4596 to -0.05597	Yes	**	0.008
Test details	Mean 1	Mean 2	Mean Diff.	SE of diff.	N1	N2	q	DF
2
B6 + NTC gRNA vs. Sp140–/– + NTC gRNA	1.993	1.999	-0.006188	0.07449	3	3	0.1175	32
B6 + NTC gRNA vs. B6 + Resist1/2 gRNA	1.993	1.998	-0.005351	0.07449	3	3	0.1016	32
B6 + NTC gRNA vs. Sp140–/– + Resist1/2 gRNA	1.993	1.976	0.01684	0.07449	3	3	0.3196	32
Sp140–/– + NTC gRNA vs. B6 + Resist1/2 gRNA	1.999	1.998	0.0008367	0.07449	3	3	0.01588	32
Sp140–/– + NTC gRNA vs. Sp140–/– + Resist1/2 gRNA	1.999	1.976	0.02302	0.07449	3	3	0.4371	32
B6 + Resist1/2 gRNA vs. Sp140–/– + Resist1/2 gRNA	1.998	1.976	0.02219	0.07449	3	3	0.4212	32
4
B6 + NTC gRNA vs. Sp140–/– + NTC gRNA	1.644	1.906	-0.2626	0.07449	3	3	4.986	32
B6 + NTC gRNA vs. B6 + Resist1/2 gRNA	1.644	1.776	-0.1326	0.07449	3	3	2.518	32
B6 + NTC gRNA vs. Sp140–/– + Resist1/2 gRNA	1.644	1.949	-0.3051	0.07449	3	3	5.792	32
Sp140–/– + NTC gRNA vs. B6 + Resist1/2 gRNA	1.906	1.776	0.13	0.07449	3	3	2.468	32
Sp140–/– + NTC gRNA vs. Sp140–/– + Resist1/2 gRNA	1.906	1.949	-0.04244	0.07449	3	3	0.8057	32
B6 + Resist1/2 gRNA vs. Sp140–/– + Resist1/2 gRNA	1.776	1.949	-0.1724	0.07449	3	3	3.274	32
6
B6 + NTC gRNA vs. Sp140–/– + NTC gRNA	0.7279	1.329	-0.601	0.07449	3	3	11.41	32
B6 + NTC gRNA vs. B6 + Resist1/2 gRNA	0.7279	0.656	0.07188	0.07449	3	3	1.365	32
B6 + NTC gRNA vs. Sp140–/– + Resist1/2 gRNA	0.7279	0.8751	-0.1473	0.07449	3	3	2.796	32
Sp140–/– + NTC gRNA vs. B6 + Resist1/2 gRNA	1.329	0.656	0.6729	0.07449	3	3	12.78	32
Sp140–/– + NTC gRNA vs. Sp140–/– + Resist1/2 gRNA	1.329	0.8751	0.4537	0.07449	3	3	8.615	32
B6 + Resist1/2 gRNA vs. Sp140–/– + Resist1/2 gRNA	0.656	0.8751	-0.2192	0.07449	3	3	4.161	32
8
B6 + NTC gRNA vs. Sp140–/– + NTC gRNA	-0.2897	0.9363	-1.226	0.07449	3	3	23.28	32
B6 + NTC gRNA vs. B6 + Resist1/2 gRNA	-0.2897	-0.1305	-0.1592	0.07449	3	3	3.022	32
B6 + NTC gRNA vs. Sp140–/– + Resist1/2 gRNA	-0.2897	0.1273	-0.417	0.07449	3	3	7.917	32
Sp140–/– + NTC gRNA vs. B6 + Resist1/2 gRNA	0.9363	-0.1305	1.067	0.07449	3	3	20.25	32
Sp140–/– + NTC gRNA vs. Sp140–/– + Resist1/2 gRNA	0.9363	0.1273	0.809	0.07449	3	3	15.36	32
B6 + Resist1/2 gRNA vs. Sp140–/– + Resist1/2 gRNA	-0.1305	0.1273	-0.2578	0.07449	3	3	4.894	32

## Sheet: 3f
Figure 3f
	Raw Data
		B6 + mCherry			Sp140–/– + mCherry			B6 + RESIST			Sp140–/– + RESIST			B6 + HA-RESIST			B6 + RESIST-HA
	DMXAA	0.0800298	0.0262466	0.0269605	0.258	0.188455	0.213702	1.14423	0.659	0.87	1.07667	0.687	0.936456	1.19677	1.10751	0.896444	1.157	1.17155	1.2841
	log10
		B6 + mCherry			Sp140–/– + mCherry			B6 + RESIST			Sp140–/– + RESIST			B6 + HA-RESIST			B6 + RESIST-HA
	DMXAA	-1.09675	-1.58093	-1.56927	-0.58838	-0.724793	-0.670192	0.0585147	-0.181115	-0.0604807	0.0320814	-0.163043	-0.0285125	0.0780115	0.0443493	-0.0474768	0.0633334	0.0687609	0.1086
Are raw data residuals normal based on Q-Q residual plot?	No, use log10 data
One-way ANOVA test for DMXAA condition, log10 data
Brown-Forsythe ANOVA test
F* (DFn, DFd)	56.52 (5.000, 3.936)
P value	0.0009
P value summary	***
Significant diff. among means (P < 0.05)?	Yes
Welch's ANOVA test
W (DFn, DFd)	51.26 (5.000, 5.136)
P value	0.0002
P value summary	***
Significant diff. among means (P < 0.05)?	Yes
Data summary
Number of treatments (columns)	6
Number of values (total)	18
Multiple comparisons
Number of families	1
Number of comparisons per family	6
Alpha	0.05
Dunnett's T3 multiple comparisons test	Mean Diff.	95.00% CI of diff.	Below threshold?	Summary	Adjusted P Value		Stars or annotation in figure
B6 + mCherry vs. Sp140–/– + mCherry	-0.7545	-2.011 to 0.5019	No	ns	0.1302	A-B	p = 0.1302
B6 + mCherry vs. B6 + RESIST	-1.355	-2.264 to -0.4448	Yes	*	0.0165	A-C	*
B6 + mCherry vs. B6 + HA-RESIST	-1.441	-2.693 to -0.1880	Yes	*	0.0381	A-E	*
B6 + mCherry vs. B6 + RESIST-HA	-1.496	-2.720 to -0.2717	Yes	*	0.0339	A-F	*
Sp140–/– + mCherry vs. Sp140–/– + RESIST	-0.608	-0.9135 to -0.3025	Yes	**	0.0042	B-D	**
B6 + RESIST vs. Sp140–/– + RESIST	-0.007869	-0.4011 to 0.3853	No	ns	>0.9999	C-D	ns
Test details	Mean 1	Mean 2	Mean Diff.	SE of diff.	n1	n2	t	DF
B6 + mCherry vs. Sp140–/– + mCherry	-1.416	-0.6611	-0.7545	0.1643	3	3	4.591	2.246
B6 + mCherry vs. B6 + RESIST	-1.416	-0.06103	-1.355	0.1738	3	3	7.792	2.727
B6 + mCherry vs. B6 + HA-RESIST	-1.416	0.02496	-1.441	0.1638	3	3	8.793	2.22
B6 + mCherry vs. B6 + RESIST-HA	-1.416	0.08023	-1.496	0.1601	3	3	9.342	2.032
Sp140–/– + mCherry vs. Sp140–/– + RESIST	-0.6611	-0.05316	-0.608	0.06997	3	3	8.689	3.545
B6 + RESIST vs. Sp140–/– + RESIST	-0.06103	-0.05316	-0.007869	0.09006	3	3	0.08738	3.874

## Sheet: 3g
Figure 3g
	Raw Data
		Timepoint	mCherry			RESIST			HA-RESIST			RESIST-HA
		2	157.692	60.2922	82.0155	152.646	60.4879	86.8666	119.372	97.6788	82.9488	108.726	54.4336	136.84
		4	48.7031	36.4975	41.5819	80.7935	84.7648		72.8014	61.0084	105.525	83.819	118.805	139.402
		5	8.59747	11.5871	8.68612	40.6857	43.5015	45.6344	22.0782	39.3576	34.6259	59.2854	47.4981	51.5285
	log10
		Timepoint	mCherry			RESIST			HA-RESIST			RESIST-HA
		2	2.19781	1.78026	1.9139	2.18368	1.78167	1.93885	2.0769	1.9898	1.91881	2.03633	1.73587	2.13621
		4	1.68756	1.56226	1.6189	1.90738	1.92822	#NUM!	1.86214	1.78539	2.02336	1.92334	2.07483	2.14427
		5	0.934371	1.06398	0.938826	1.60944	1.6385	1.65929	1.34396	1.59503	1.5394	1.77295	1.67668	1.71205
Are raw data residuals normal based on Q-Q residual plot?	no, use log10 data for ANOVA
2 Way ANOVA
We included an interaction term, since the effect of genotype appears to change over time
We did not assume sphericity, and used the Geisser-Greenhouse correction
Two-way ANOVA	Ordinary
Alpha	0.05
Source of Variation	% of total variation	P value	P value summary	Significant?
Interaction	14.38	0.0023	**	Yes
Timepoint	51.75	<0.0001	****	Yes
Genotype	22.63	<0.0001	****	Yes
ANOVA table	SS (Type III)	DF	MS	F (DFn, DFd)	P value
Interaction	0.4947	6	0.08245	F (6, 23) = 4.898	P=0.0023
Timepoint	1.78	2	0.8899	F (2, 23) = 52.87	P<0.0001
Genotype	0.7783	3	0.2594	F (3, 23) = 15.41	P<0.0001
Residual	0.3871	23	0.01683
Data summary
Number of columns (Genotype)	4
Number of rows (Timepoint)	3
Number of values	35
Multiple comparisons
Within each row, compare columns (simple effects within rows)
Number of families	3
Number of comparisons per family	6
Alpha	0.05
Tukey's multiple comparisons test	Predicted (LS) mean diff.	95.00% CI of diff.	Below threshold?	Summary	Adjusted P Value	star value and annotation in figure
2
mCherry vs. RESIST	-0.004079	-0.2972 to 0.2891	No	ns	>0.9999
mCherry vs. HA-RESIST	-0.03118	-0.3243 to 0.2620	No	ns	0.9909
mCherry vs. RESIST-HA	-0.005483	-0.2986 to 0.2877	No	ns	>0.9999
RESIST vs. HA-RESIST	-0.0271	-0.3202 to 0.2660	No	ns	0.994
RESIST vs. RESIST-HA	-0.001403	-0.2945 to 0.2917	No	ns	>0.9999
HA-RESIST vs. RESIST-HA	0.0257	-0.2674 to 0.3188	No	ns	0.9948
4
mCherry vs. RESIST	-0.2949	-0.6226 to 0.03285	No	ns	0.0883	p = 0.088 (purple)
mCherry vs. HA-RESIST	-0.2674	-0.5605 to 0.02575	No	ns	0.0825	p = 0.083 (periwinkle)
mCherry vs. RESIST-HA	-0.4246	-0.7177 to -0.1314	Yes	**	0.0029	** (light blue)
RESIST vs. HA-RESIST	0.0275	-0.3002 to 0.3552	No	ns	0.9955
RESIST vs. RESIST-HA	-0.1297	-0.4574 to 0.1981	No	ns	0.696
HA-RESIST vs. RESIST-HA	-0.1572	-0.4503 to 0.1360	No	ns	0.4629
5
mCherry vs. RESIST	-0.6567	-0.9498 to -0.3635	Yes	****	<0.0001	**** (purple)
mCherry vs. HA-RESIST	-0.5137	-0.8069 to -0.2206	Yes	***	0.0004	*** (periwinkle)
mCherry vs. RESIST-HA	-0.7415	-1.035 to -0.4484	Yes	****	<0.0001	**** (light blue)
RESIST vs. HA-RESIST	0.1429	-0.1502 to 0.4361	No	ns	0.5422
RESIST vs. RESIST-HA	-0.08481	-0.3780 to 0.2083	No	ns	0.8534
HA-RESIST vs. RESIST-HA	-0.2278	-0.5209 to 0.06538	No	ns	0.1675
Test details	Predicted (LS) mean 1	Predicted (LS) mean 2	Predicted (LS) mean diff.	SE of diff.	N1	N2	q	DF
2
mCherry vs. RESIST	1.964	1.968	-0.004079	0.1059	3	3	0.05446	23
mCherry vs. HA-RESIST	1.964	1.995	-0.03118	0.1059	3	3	0.4163	23
mCherry vs. RESIST-HA	1.964	1.969	-0.005483	0.1059	3	3	0.0732	23
RESIST vs. HA-RESIST	1.968	1.995	-0.0271	0.1059	3	3	0.3618	23
RESIST vs. RESIST-HA	1.968	1.969	-0.001403	0.1059	3	3	0.01874	23
HA-RESIST vs. RESIST-HA	1.995	1.969	0.0257	0.1059	3	3	0.3431	23
4
mCherry vs. RESIST	1.623	1.918	-0.2949	0.1184	3	2	3.521	23
mCherry vs. HA-RESIST	1.623	1.89	-0.2674	0.1059	3	3	3.57	23
mCherry vs. RESIST-HA	1.623	2.047	-0.4246	0.1059	3	3	5.668	23
RESIST vs. HA-RESIST	1.918	1.89	0.0275	0.1184	2	3	0.3284	23
RESIST vs. RESIST-HA	1.918	2.047	-0.1297	0.1184	2	3	1.549	23
HA-RESIST vs. RESIST-HA	1.89	2.047	-0.1572	0.1059	3	3	2.099	23
5
mCherry vs. RESIST	0.9791	1.636	-0.6567	0.1059	3	3	8.767	23
mCherry vs. HA-RESIST	0.9791	1.493	-0.5137	0.1059	3	3	6.859	23
mCherry vs. RESIST-HA	0.9791	1.721	-0.7415	0.1059	3	3	9.899	23
RESIST vs. HA-RESIST	1.636	1.493	0.1429	0.1059	3	3	1.908	23
RESIST vs. RESIST-HA	1.636	1.721	-0.08481	0.1059	3	3	1.132	23
HA-RESIST vs. RESIST-HA	1.493	1.721	-0.2278	0.1059	3	3	3.041	23

## Sheet: 3h
Figure 3h
	Raw Data
	Timepoint	mCherry			hRESIST			hHA-RESIST
	0	0.000680392	0.00074603	0.00074219	0.00148268	0.00108162	0.000926895	0.000998376	0.000726696	0.00103624
	4	0.00765223	0.00401959	0.00554317	0.0340521	0.0161578	0.0240698	0.0893569	0.0675268	0.066483
	6	0.104515	0.132435	0.115451	1.32068	0.823662	0.51301	1.1352	1.1594	0.693154
	8	0.217895	0.278786	0.183558	3.9682	5.00001	3.50718	2.50744	2.95453	2.42809
	log10 data	mCherry			hRESIST			hHA-RESIST
	0	-3.16724	-3.12724	-3.12949	-2.82895	-2.96593	-3.03297	-3.00071	-3.13865	-2.98454
	4	-2.11621	-2.39582	-2.25624	-1.46786	-1.79162	-1.61853	-1.04887	-1.17052	-1.17729
	6	-0.98082	-0.877998	-0.937603	0.120797	-0.0842508	-0.289874	0.0550742	0.064234	-0.15917
	8	-0.661752	-0.55473	-0.736226	0.598593	0.698971	0.544958	0.399231	0.470488	0.385265
Are raw data residuals normal based on Q-Q residual plot?	no, use log10 data
2 Way ANOVA
We included an interaction term, since the effect of genotype appears to change over time
We did not assume sphericity, and used the Geisser-Greenhouse correction
Two-way ANOVA	Ordinary
Alpha	0.05
Source of Variation	% of total variation	P value	P value summary	Significant?
Interaction	2.522	<0.0001	****	Yes
Timepoint	89.27	<0.0001	****	Yes
Genotype	7.734	<0.0001	****	Yes
ANOVA table	SS	DF	MS	F (DFn, DFd)	P value
Interaction	1.552	6	0.2587	F (6, 24) = 21.14	P<0.0001
Timepoint	54.95	3	18.32	F (3, 24) = 1497	P<0.0001
Genotype	4.761	2	2.38	F (2, 24) = 194.5	P<0.0001
Residual	0.2937	24	0.01224
Data summary
Number of columns (Genotype)	3
Number of rows (Timepoint)	4
Number of values	36
Multiple comparisons
Within each row, compare columns (simple effects within rows)
Number of families	4
Number of comparisons per family	3
Alpha	0.05
Tukey's multiple comparisons test	Mean Diff.	95.00% CI of diff.	Below threshold?	Summary	Adjusted P Value	star value or annotation in figure
0
mCherry vs. hRESIST	-0.1987	-0.4243 to 0.02685	No	ns	0.0916
mCherry vs. hHA-RESIST	-0.1	-0.3256 to 0.1255	No	ns	0.5188
hRESIST vs. hHA-RESIST	0.09868	-0.1269 to 0.3242	No	ns	0.5278
4
mCherry vs. hRESIST	-0.6301	-0.8556 to -0.4045	Yes	****	<0.0001	**** (periwinkle)
mCherry vs. hHA-RESIST	-1.124	-1.349 to -0.8983	Yes	****	<0.0001	**** (lilac)
hRESIST vs. hHA-RESIST	-0.4938	-0.7193 to -0.2682	Yes	****	<0.0001
6
mCherry vs. hRESIST	-0.8477	-1.073 to -0.6221	Yes	****	<0.0001	**** (periwinkle)
mCherry vs. hHA-RESIST	-0.9189	-1.144 to -0.6933	Yes	****	<0.0001	**** (lilac)
hRESIST vs. hHA-RESIST	-0.07116	-0.2967 to 0.1544	No	ns	0.714
8
mCherry vs. hRESIST	-1.265	-1.491 to -1.040	Yes	****	<0.0001	**** (periwinkle)
mCherry vs. hHA-RESIST	-1.069	-1.295 to -0.8437	Yes	****	<0.0001	**** (lilac)
hRESIST vs. hHA-RESIST	0.1958	-0.02971 to 0.4214	No	ns	0.0974
Test details	Mean 1	Mean 2	Mean Diff.	SE of diff.	N1	N2	q	DF
0
mCherry vs. hRESIST	-3.141	-2.943	-0.1987	0.09032	3	3	3.111	24
mCherry vs. hHA-RESIST	-3.141	-3.041	-0.1	0.09032	3	3	1.566	24
hRESIST vs. hHA-RESIST	-2.943	-3.041	0.09868	0.09032	3	3	1.545	24
4
mCherry vs. hRESIST	-2.256	-1.626	-0.6301	0.09032	3	3	9.866	24
mCherry vs. hHA-RESIST	-2.256	-1.132	-1.124	0.09032	3	3	17.6	24
hRESIST vs. hHA-RESIST	-1.626	-1.132	-0.4938	0.09032	3	3	7.731	24
6
mCherry vs. hRESIST	-0.9321	-0.08444	-0.8477	0.09032	3	3	13.27	24
mCherry vs. hHA-RESIST	-0.9321	-0.01329	-0.9189	0.09032	3	3	14.39	24
hRESIST vs. hHA-RESIST	-0.08444	-0.01329	-0.07116	0.09032	3	3	1.114	24
8
mCherry vs. hRESIST	-0.6509	0.6142	-1.265	0.09032	3	3	19.81	24
mCherry vs. hHA-RESIST	-0.6509	0.4183	-1.069	0.09032	3	3	16.74	24
hRESIST vs. hHA-RESIST	0.6142	0.4183	0.1958	0.09032	3	3	3.066	24

## Sheet: 3i
Figure 3i
	Raw Data
		B6
		4800	11500	700	1600	14700	1300	1600	6300	600	8600	1000	2700	1700	5300																	94300	6300	60500	49200	55600	54100	1500	30200	49000	82000	18100	32700	10000	7800	17200	22600	25700	39200
		Sp140–/–
		94300	6300	60500	49200	55600	54100	1500	30200	49000	82000	18100	32700	10000	7800	17200	22600	25700	39200	16300	50300
		Sp140–/–Resist1–/–Resist2–/–
		3800	3900	7400	4600	7800	7800	2300	7500	4700	4200	11500	2900	500
was non-normally distributed, and had more than two groups of comparison. Therefore, we used a Kruskal Wallis test
Kruskal-Wallis test
P value	<0.0001
Exact or approximate P value?	Approximate
P value summary	****
Do the medians vary signif. (P < 0.05)?	Yes
Number of groups	4
Kruskal-Wallis statistic	34.12
Number of families	1
Number of comparisons per family	3
Alpha	0.05
Dunn's multiple comparisons test	Mean rank diff.	Significant?	Summary	Adjusted P Value		star value or annotation in figure
B6 vs. Sp140–/–	-31.18	Yes	****	<0.0001	A-B	****
B6 vs. Sp140–/–Resist1–/–Resist2–/–	-3.731	No	ns	>0.9999	A-D	ns
Sp140–/– vs. Sp140–/–Resist1–/–Resist2–/–	27.44	Yes	***	0.0001	B-D	***
Test details	Mean rank 1	Mean rank 2	Mean rank diff.	n1	n2	Z
B6 vs. Sp140–/–	15	46.18	-31.18	14	20	4.805
B6 vs. Sp140–/–Resist1–/–Resist2–/–	15	18.73	-3.731	14	13	0.5203
Sp140–/– vs. Sp140–/–Resist1–/–Resist2–/–	46.18	18.73	27.44	20	13	4.138
[truncated: 32 more columns]
