# Supplementary material for: SP140–RESIST pathway regulates interferon mRNA stability and antiviral immunity
Source: Nature. 2025 Jun 11;643(8074):1372–80. doi: 10.1038/s41586-025-09152-2 (PMC12310523; doi:10.1038/s41586-025-09152-2)
Supplement: Supplementary file 7 — Source Data Fig. 4 [file 41586_2025_9152_MOESM7_ESM.xlsx]

## Sheet: 4b
Figure 4b
	Raw Data
		CNOT1 KO:
			B6 + NTC			Sp140–/– + NTC			B6 + Cnot1 gRNA			Sp140–/– + Cnot1 gRNA
		DMXAA	0.00530895	0.00995555	0.0128807	0.20683	0.274373	0.225923	1.92774	0.898024	1.09394	1.4024	1.45967	1.01641
		CNOT11 KO:
			B6 + NTC			Sp140–/– + NTC			B6 + Cnot11 gRNA			Sp140–/– + Cnot11 gRNA
		DMXAA	0.0114427	0.0138791	0.0171264	0.231133	0.311766	0.253352	0.013855	0.0115218	0.0105915	0.293204	0.227733	0.226382
		CNOT9 KO:
			B6 + NTC			Sp140–/– + NTC			B6 + Cnot9 gRNA			Sp140–/– + Cnot9 gRNA
		DMXAA	0.01039	0.008672	0.009404	0.165609	0.149694	0.211709	0.013274	0.015722	0.021055	0.014311	0.021678	0.027978
	log10	CNOT1 KO:
			B6 + NTC			Sp140–/– + NTC			B6 + Cnot1 gRNA			Sp140–/– + Cnot1 gRNA
		DMXAA	-2.27499	-2.00193	-1.89006	-0.684386	-0.561659	-0.64604	0.285047	-0.046712	0.0389928	0.14687	0.164255	0.00707021
		CNOT11 KO:
			B6 + NTC			Sp140–/– + NTC			B6 + Cnot11 gRNA			Sp140–/– + Cnot11 gRNA
		DMXAA	-1.94147	-1.85764	-1.76633	-0.636138	-0.506172	-0.596276	-1.85839	-1.93848	-1.97504	-0.53283	-0.642574	-0.645159
		CNOT9 KO:
			B6 + NTC			Sp140–/– + NTC			B6 + Cnot9 gRNA			Sp140–/– + Cnot9 gRNA
		DMXAA	-1.98338	-2.06188	-2.02669	-0.780916	-0.824796	-0.674261	-1.877	-1.80349	-1.67664	-1.84433	-1.66398	-1.55318
Are raw data residuals normal based on Q-Q residual plot?	no, use log10 data
One-way ANOVA test for DMXAA condition, log10 data, CNOT1 KO
Brown-Forsythe ANOVA test
F* (DFn, DFd)	154.3 (3.000, 5.176)
P value	<0.0001
P value summary	****
Significant diff. among means (P < 0.05)?	Yes
Welch's ANOVA test
W (DFn, DFd)	94.88 (3.000, 4.131)
P value	0.0003
P value summary	***
Significant diff. among means (P < 0.05)?	Yes
Data summary
Number of treatments (columns)	4
Number of values (total)	12
Multiple comparisons
Number of families	1
Number of comparisons per family	4
Alpha	0.05
Dunnett's T3 multiple comparisons test	Mean Diff.	95.00% CI of diff.	Below threshold?	Summary	Adjusted P Value		star value or annotation in figure
B6 + NTC vs. Sp140–/– + NTC	-1.425	-2.251 to -0.5991	Yes	*	0.0173	A-B	*
B6 + NTC vs. B6 + Cnot1 gRNA	-2.148	-2.755 to -1.542	Yes	***	0.0005	A-C	**
Sp140–/– + NTC vs. Sp140–/– + Cnot1 gRNA	-0.7368	-0.9832 to -0.4903	Yes	***	0.0009	B-D
B6 + Cnot1 gRNA vs. Sp140–/– + Cnot1 gRNA	-0.01362	-0.5433 to 0.5161	No	ns	0.9999	C-D	ns
Test details	Mean 1	Mean 2	Mean Diff.	SE of diff.	n1	n2	t	DF
B6 + NTC vs. Sp140–/– + NTC	-2.056	-0.6307	-1.425	0.1199	3	3	11.88	2.398
B6 + NTC vs. B6 + Cnot1 gRNA	-2.056	0.09244	-2.148	0.1515	3	3	14.18	3.925
Sp140–/– + NTC vs. Sp140–/– + Cnot1 gRNA	-0.6307	0.1061	-0.7368	0.06156	3	3	11.97	3.657
B6 + Cnot1 gRNA vs. Sp140–/– + Cnot1 gRNA	0.09244	0.1061	-0.01362	0.1112	3	3	0.1225	2.942
One-way ANOVA test for DMXAA condition, log10 data, CNOT11 KO
Brown-Forsythe ANOVA test
F* (DFn, DFd)	340.5 (3.000, 7.236)
P value	<0.0001
P value summary	****
Significant diff. among means (P < 0.05)?	Yes
Welch's ANOVA test
W (DFn, DFd)	288.4 (3.000, 4.413)
P value	<0.0001
P value summary	****
Significant diff. among means (P < 0.05)?	Yes
Data summary
Number of treatments (columns)	4
Number of values (total)	12
Multiple comparisons
Number of families	1
Number of comparisons per family	3
Alpha	0.05
Dunnett's T3 multiple comparisons test	Mean Diff.	95.00% CI of diff.	Below threshold?	Summary	Adjusted P Value		star value or annotation in figure
B6 + NTC vs. Sp140–/– + NTC	-1.276	-1.513 to -1.038	Yes	****	<0.0001	A-B	****
B6 + NTC vs. B6 + Cnot11 gRNA	0.06882	-0.1603 to 0.2980	No	ns	0.6349	A-C	ns
Sp140–/– + NTC vs. Sp140–/– + Cnot11 gRNA	0.02733	-0.1725 to 0.2272	No	ns	0.9353	B-D	ns
Test details	Mean 1	Mean 2	Mean Diff.	SE of diff.	n1	n2	t	DF
B6 + NTC vs. Sp140–/– + NTC	-1.855	-0.5795	-1.276	0.06352	3	3	20.08	3.733
B6 + NTC vs. B6 + Cnot11 gRNA	-1.855	-1.924	0.06882	0.06119	3	3	1.125	3.527
Sp140–/– + NTC vs. Sp140–/– + Cnot11 gRNA	-0.5795	-0.6069	0.02733	0.05337	3	3	0.512	3.994
One-way ANOVA test for DMXAA condition, log10 data, CNOT9 KO
Brown-Forsythe ANOVA test
F* (DFn, DFd)	93.62 (3.000, 5.090)
P value	<0.0001
P value summary	****
Significant diff. among means (P < 0.05)?	Yes
Welch's ANOVA test
W (DFn, DFd)	159.2 (3.000, 4.001)
P value	0.0001
P value summary	***
Significant diff. among means (P < 0.05)?	Yes
Data summary
Number of treatments (columns)	4
Number of values (total)	12
Multiple comparisons
Number of families	1
Number of comparisons per family	3
Alpha	0.05
Dunnett's T3 multiple comparisons test	Mean Diff.	95.00% CI of diff.	Below threshold?	Summary	Adjusted P Value		star value or annotation in figure
B6 + NTC vs. Sp140–/– + NTC	-1.264	-1.486 to -1.042	Yes	***	0.0003	A-B	***
B6 + NTC vs. B6 + Cnot9 gRNA	-0.2383	-0.5163 to 0.03976	No	ns	0.0744	A-C	ns
Sp140–/– + NTC vs. Sp140–/– + Cnot9 gRNA	0.9272	0.5024 to 1.352	Yes	**	0.0056	B-D	*
Test details	Mean 1	Mean 2	Mean Diff.	SE of diff.	n1	n2	t	DF
B6 + NTC vs. Sp140–/– + NTC	-2.024	-0.76	-1.264	0.05013	3	3	25.21	2.967
B6 + NTC vs. B6 + Cnot9 gRNA	-2.024	-1.786	-0.2383	0.06277	3	3	3.796	2.589
Sp140–/– + NTC vs. Sp140–/– + Cnot9 gRNA	-0.76	-1.687	0.9272	0.0959	3	3	9.669	3.031

## Sheet: 4d
Figure 4d	note: this dataset overlaps with Figure 3f
	Raw Data
		mCherry			RESIST			HA-RESIST			RESIST-HA			RESISTΔC			HA-RESISTΔC			RESISTΔC-HA
	DMXAA 100 μg/mL	0.0800298	0.0262466	0.0269605	1.14423	0.659	0.87	1.19677	1.10751	0.896444	1.157	1.17155	1.2841	0.151086	0.121	0.067	0.165467	0.128	0.135069	0.153448	0.154132	0.0849938
	log10
		mCherry			RESIST			HA-RESIST			RESIST-HA			RESISTΔC			HA-RESISTΔC			RESISTΔC-HA
	DMXAA 100 μg/mL	-1.09675	-1.58093	-1.56927	0.0585147	-0.181115	-0.0604807	0.0780115	0.0443493	-0.0474768	0.0633334	0.0687609	0.1086	-0.820776	-0.917215	-1.17393	-0.781288	-0.89279	-0.869443	-0.814038	-0.812108	-1.07061
Are raw data residuals normal based on Q-Q residual plot?	No, use log10 data for ANOVA
One-way ANOVA test for DMXAA condition, log10 data
Brown-Forsythe ANOVA test
F* (DFn, DFd)	47.51 (6.000, 6.224)
P value	<0.0001
P value summary	****
Significant diff. among means (P < 0.05)?	Yes
Welch's ANOVA test
W (DFn, DFd)	92.85 (6.000, 5.792)
P value	<0.0001
P value summary	****
Significant diff. among means (P < 0.05)?	Yes
Data summary
Number of treatments (columns)	7
Number of values (total)	21
Multiple comparisons
Number of families	1
Number of comparisons per family	9
Alpha	0.05
Dunnett's T3 multiple comparisons test	Mean Diff.	95.00% CI of diff.	Below threshold?	Summary	Adjusted P Value		star value or annotation in figure
mCherry vs. RESIST	-1.355	-2.345 to -0.3647	Yes	*	0.0209	A-B	*
mCherry vs. HA-RESIST	-1.441	-2.814 to -0.06691	Yes	*	0.0456	A-C	*
mCherry vs. RESIST-HA	-1.496	-2.838 to -0.1533	Yes	*	0.0405	A-D	*
RESIST vs. RESISTΔC	0.9096	0.1918 to 1.627	Yes	*	0.0259	B-E	*
HA-RESIST vs. HA-RESISTΔC	0.8728	0.6338 to 1.112	Yes	***	0.0004	C-F	***
RESIST-HA vs. RESISTΔC-HA	0.9792	0.2495 to 1.709	Yes	*	0.0282	D-G	*
mCherry vs. RESISTΔC	-0.445	-1.534 to 0.6435	No	ns	0.3997	A-E	ns
mCherry vs. HA-RESISTΔC	-0.5678	-1.935 to 0.7994	No	ns	0.2488	A-F	ns
mCherry vs. RESISTΔC-HA	-0.5167	-1.548 to 0.5147	No	ns	0.2708	A-G	ns
Test details	Mean 1	Mean 2	Mean Diff.	SE of diff.	n1	n2	t	DF
mCherry vs. RESIST	-1.416	-0.06103	-1.355	0.1738	3	3	7.792	2.727
mCherry vs. HA-RESIST	-1.416	0.02496	-1.441	0.1638	3	3	8.793	2.22
mCherry vs. RESIST-HA	-1.416	0.08023	-1.496	0.1601	3	3	9.342	2.032
RESIST vs. RESISTΔC	-0.06103	-0.9706	0.9096	0.1261	3	3	7.216	3.454
HA-RESIST vs. HA-RESISTΔC	0.02496	-0.8478	0.8728	0.05059	3	3	17.25	3.961
RESIST-HA vs. RESISTΔC-HA	0.08023	-0.8989	0.9792	0.08703	3	3	11.25	2.11
mCherry vs. RESISTΔC	-1.416	-0.9706	-0.445	0.1912	3	3	2.328	3.467
mCherry vs. HA-RESISTΔC	-1.416	-0.8478	-0.5678	0.1631	3	3	3.482	2.181
mCherry vs. RESISTΔC-HA	-1.416	-0.8989	-0.5167	0.1811	3	3	2.853	3.069

## Sheet: 4f
Figure 4f
	Raw Data
		B6 + NTC			Sp140–/– + NTC			B6 + Zfp36 gRNA			Sp140–/– + Zfp36 gRNA			B6 + Zfp36/Zfp36l1/Zfp36l2 gRNA			Sp140–/– + Zfp36/Zfp36l1/Zfp36l2 gRNA
	DMXAA	0.0114427	0.0138791	0.0171264	0.231133	0.311766	0.253352	0.301181	0.220974	0.245458	1.34389	1.25356	0.988894	1.52766	1.86533	1.36379	1.81898	0.916705	1.52138
	log 10
		B6 + NTC			Sp140–/– + NTC			B6 + Zfp36 gRNA			Sp140–/– + Zfp36 gRNA			B6 + Zfp36/Zfp36l1/Zfp36l2 gRNA			Sp140–/– + Zfp36/Zfp36l1/Zfp36l2 gRNA
	DMXAA	-1.94147	-1.85764	-1.76633	-0.636138	-0.506172	-0.596276	-0.521173	-0.655659	-0.610023	0.128365	0.0981437	-0.00485026	0.184028	0.270756	0.134747	0.259828	-0.0377706	0.182239
One-way ANOVA of log10 data
Brown-Forsythe ANOVA test
F* (DFn, DFd)	218.3 (5.000, 7.062)
P value	<0.0001
P value summary	****
Significant diff. among means (P < 0.05)?	Yes
Welch's ANOVA test
W (DFn, DFd)	171.9 (5.000, 5.567)
P value	<0.0001
P value summary	****
Significant diff. among means (P < 0.05)?	Yes
Data summary
Number of treatments (columns)	6
Number of values (total)	18
Multiple comparisons
Number of families	1
Number of comparisons per family	5
Alpha	0.05
Dunnett's T3 multiple comparisons test	Mean Diff.	95.00% CI of diff.	Below threshold?	Summary	Adjusted P Value		star value or annotation in figure
B6 + NTC vs. Sp140–/– + NTC	-1.276	-1.543 to -1.009	Yes	***	0.0001	A-B	***
B6 + NTC vs. B6 + Zfp36 gRNA	-1.26	-1.529 to -0.9898	Yes	***	0.0002	A-C	***
B6 + Zfp36 gRNA vs. Sp140–/– + Zfp36 gRNA	-0.6695	-0.9067 to -0.4323	Yes	**	0.0011	C-D	**
B6 + Zfp36/Zfp36l1/Zfp36l2 gRNA vs.Sp140–/– + Zfp36/Zfp36l1/Zfp36l2 gRNA	0.06174	-0.4285 to 0.5520	No	ns	0.962	E-F	ns
B6 + Zfp36 gRNA vs. B6 + Zfp36/Zfp36l1/Zfp36l2 gRNA	-0.7921	-1.028 to -0.5566	Yes	***	0.0006	C-E	**
Test details	Mean 1	Mean 2	Mean Diff.	SE of diff.	n1	n2	t	DF
B6 + NTC vs. Sp140–/– + NTC	-1.855	-0.5795	-1.276	0.06352	3	3	20.08	3.733
B6 + NTC vs. B6 + Zfp36 gRNA	-1.855	-0.5956	-1.26	0.06416	3	3	19.63	3.778
B6 + Zfp36 gRNA vs. Sp140–/– + Zfp36 gRNA	-0.5956	0.07389	-0.6695	0.05644	3	3	11.86	3.998
B6 + Zfp36/Zfp36l1/Zfp36l2 gRNA vs.Sp140–/– + Zfp36/Zfp36l1/Zfp36l2 gRNA	0.1965	0.1348	0.06174	0.09759	3	3	0.6327	2.766
B6 + Zfp36 gRNA vs. B6 + Zfp36/Zfp36l1/Zfp36l2 gRNA	-0.5956	0.1965	-0.7921	0.05603	3	3	14.14	4
