# Supplementary material for: SP140–RESIST pathway regulates interferon mRNA stability and antiviral immunity
Source: Nature. 2025 Jun 11;643(8074):1372–80. doi: 10.1038/s41586-025-09152-2 (PMC12310523; doi:10.1038/s41586-025-09152-2)
Supplement: Supplementary file 8 — Source Data Fig. 5 [file 41586_2025_9152_MOESM8_ESM.xlsx]

## Sheet: 5a
Figure 5a
	Raw Data
		% of HA-SP140 nuclear bodies with PML			% of PML nuclear bodies with HA-SP140
	DMXAA	0.911162	0.540541		1.27101	10.766

## Sheet: 5b
Figure 5b
	Raw Data
		% of HA-SP140 nuclear bodies with FIBRILLARIN			% of FIBRILLARIN nuclear bodies with HA-SP140
	DMXAA	31.1615	20.206		74.5803	56.6197

## Sheet: 5d
Figure 5d
	Raw data
		B6			Sp140–/–			Ifnar–/–			Sp140–/–Ifnar–/–
	MHV68-GFP, MOI 3	4.31	4.72	5.85	10.3	14.8	14.7	7.41	8.18	7.93	25.1	24.1	27.3
Residuals look normally distributed based on Q-Q plot
One-way ANOVA
Brown-Forsythe ANOVA test
F* (DFn, DFd)	98.29 (3.000, 3.963)
P value	0.0004
P value summary	***
Significant diff. among means (P < 0.05)?	Yes
Welch's ANOVA test
W (DFn, DFd)	98.62 (3.000, 3.836)
P value	0.0004
P value summary	***
Significant diff. among means (P < 0.05)?	Yes
Data summary
Number of treatments (columns)	4
Number of values (total)	12
Multiple comparisons
Number of families	1
Number of comparisons per family	4
Q	0.001
Two-stage linear step-up procedure of Benjamini, Krieger and Yekutieli	Mean Diff.	Discovery?	q value	Individual P Value		star value assigned in figure
B6 vs. Sp140–/–	-8.307	No	0.0225	0.0225	A-B	*
B6 vs. Ifnar–/–	-2.88	No	0.0161	0.0121	A-C	*
Sp140–/– vs. Sp140–/–Ifnar–/–	-12.23	No	0.0081	0.004	B-D	*
Ifnar–/– vs. Sp140–/–Ifnar–/–	-17.66	No	0.0073	0.0018	C-D	*
Test details	Mean 1	Mean 2	Mean Diff.	SE of diff.	n1	n2	t	DF
B6 vs. Sp140–/–	4.96	13.27	-8.307	1.553	3	3	5.347	2.382
B6 vs. Ifnar–/–	4.96	7.84	-2.88	0.5133	3	3	5.611	2.916
Sp140–/– vs. Sp140–/–Ifnar–/–	13.27	25.5	-12.23	1.759	3	3	6.954	3.394
Ifnar–/– vs. Sp140–/–Ifnar–/–	7.84	25.5	-17.66	0.972	3	3	18.17	2.23

## Sheet: 5e
Figure 5e
	Raw Data
	B6			Sp140–/–			Sp140–/–Resist1–/–Resist2–/–			Ifnar–/–			Sp140–/–Ifnar–/–			B6 uninfected
MHV68-GFP, MOI 1	0.93	0.9	0.85	1.86	2.17	2	9.15	10.1	9.56	6.19	4.59	5.91	9.89	8.91	10.6	0.019
Residuals look normally distributed based on Q-Q plot
One-way ANOVA
Brown-Forsythe ANOVA test
F* (DFn, DFd)	151.3 (4.000, 5.255)
P value	<0.0001
P value summary	****
Significant diff. among means (P < 0.05)?	Yes
Welch's ANOVA test
W (DFn, DFd)	257.8 (4.000, 4.143)
P value	<0.0001
P value summary	****
Significant diff. among means (P < 0.05)?	Yes
Data summary
Number of treatments (columns)	5
Number of values (total)	15
Multiple Comparison correction
Number of families	1
Number of comparisons per family	5
Q	0.001
Two-stage linear step-up procedure of Benjamini, Krieger and Yekutieli	Mean Diff.	Discovery?	q value	Individual P Value		star value and annotation in figure
B6 vs. Sp140–/–	-1.117	No	0.007	0.0042	A-B	*
B6 vs. Ifnar–/–	-4.67	No	0.0136	0.0108	A-D	*
Sp140–/– vs. Sp140–/–Resist1–/–Resist2–/–	-7.593	No	0.0025	0.0005	B-C	**
Ifnar–/– vs. Sp140–/–Ifnar–/–	-4.237	No	0.007	0.0037	D-E	*
Sp140–/–Resist1–/–Resist2–/– vs. Sp140–/–Ifnar–/–	-0.1967	No	0.7492	0.7485	C-E	ns
Test details	Mean 1	Mean 2	Mean Diff.	SE of diff.	n1	n2	t	DF
B6 vs. Sp140–/–	0.8933	2.01	-1.117	0.09262	3	3	12.06	2.27
B6 vs. Ifnar–/–	0.8933	5.563	-4.67	0.4939	3	3	9.456	2.009
Sp140–/– vs. Sp140–/–Resist1–/–Resist2–/–	2.01	9.603	-7.593	0.2893	3	3	26.24	2.42
Ifnar–/– vs. Sp140–/–Ifnar–/–	5.563	9.8	-4.237	0.6953	3	3	6.093	4
Sp140–/–Resist1–/–Resist2–/– vs. Sp140–/–Ifnar–/–	9.603	9.8	-0.1967	0.5619	3	3	0.35	3.147

## Sheet: 5f
Figure 5f
	Raw Data
		B6			Sp140–/–			Sp140–/–Resist1–/–Resist2–/–			Ifnar–/–			Sp140–/–Ifnar–/–
	MCMV-GFP, MOI 1	42.1	38.2	41.5	29.5	30	26.2	43.4	46.9	48.2	40.2	41.2	46.1	44.2	43.5	41.7
Residuals look normally distributed based on Q-Q plot
One-way ANOVA
Brown-Forsythe ANOVA test
F* (DFn, DFd)	26.21 (4.000, 7.882)
P value	0.0001
P value summary	***
Significant diff. among means (P < 0.05)?	Yes
Welch's ANOVA test
W (DFn, DFd)	22.95 (4.000, 4.867)
P value	0.0023
P value summary	**
Significant diff. among means (P < 0.05)?	Yes
Data summary
Number of treatments (columns)	5
Number of values (total)	15
Multiple comparisons
Number of families	1
Number of comparisons per family	6
Q	0.001
Two-stage linear step-up procedure of Benjamini, Krieger and Yekutieli	Mean Diff.	Discovery?	q value	Individual P Value		star value or annotation in figure
B6 vs. Sp140–/–	12.03	No	0.0042	0.0021	A-B	**
B6 vs. Sp140–/–Resist1–/–Resist2–/–	-5.567	No	0.0642	0.0428	A-C	ns
B6 vs. Ifnar–/–	-1.9	No	0.53	0.4412	A-D
Sp140–/– vs. Sp140–/–Resist1–/–Resist2–/–	-17.6	No	0.0035	0.0008	B-C	**
Sp140–/– vs. Sp140–/–Ifnar–/–	-14.57	No	0.0035	0.0012	B-E	**
Ifnar–/– vs. Sp140–/–Ifnar–/–	-0.6333	No	0.7722	0.7714	D-E	ns
Test details	Mean 1	Mean 2	Mean Diff.	SE of diff.	n1	n2	t	DF
B6 vs. Sp140–/–	40.6	28.57	12.03	1.7	3	3	7.077	3.999
B6 vs. Sp140–/–Resist1–/–Resist2–/–	40.6	46.17	-5.567	1.877	3	3	2.965	3.893
B6 vs. Ifnar–/–	40.6	42.5	-1.9	2.189	3	3	0.8678	3.48
Sp140–/– vs. Sp140–/–Resist1–/–Resist2–/–	28.57	46.17	-17.6	1.864	3	3	9.441	3.871
Sp140–/– vs. Sp140–/–Ifnar–/–	28.57	43.13	-14.57	1.406	3	3	10.36	3.354
Ifnar–/– vs. Sp140–/–Ifnar–/–	42.5	43.13	-0.6333	1.969	3	3	0.3216	2.649

## Sheet: 5g
Figure 5g
	Raw data
		B6			Sp140–/–			Sp140–/–Resist1–/–Resist2–/–
	SeV-GFP	19.9	18.3	23.4	13.1	13	11.6	21.5	20.7	20.3
Residuals are normally distributed, based on Q-Q plot
One-way ANOVA
Brown-Forsythe ANOVA test
F* (DFn, DFd)	25.11 (2.000, 2.647)
P value	0.019
P value summary	*
Significant diff. among means (P < 0.05)?	Yes
Welch's ANOVA test
W (DFn, DFd)	81.26 (2.000, 3.530)
P value	0.0011
P value summary	**
Significant diff. among means (P < 0.05)?	Yes
Data summary
Number of treatments (columns)	3
Number of values (total)	9
Multiple comparisons
Number of families	1
Number of comparisons per family	3
Q	0.001
Two-stage linear step-up procedure of Benjamini, Krieger and Yekutieli	Mean Diff.	Discovery?	q value	Individual P Value		star value or annotation in figure
B6 vs. Sp140–/–	7.967	No	0.0251	0.025	A-B	*
B6 vs. Sp140–/–Resist1–/–Resist2–/–	-0.3	No	0.5756	0.8625	A-C	ns
Sp140–/– vs. Sp140–/–Resist1–/–Resist2–/–	-8.267	Yes	0.0006	0.0003	B-C	**
Test details	Mean 1	Mean 2	Mean Diff.	SE of diff.	n1	n2	t	DF
B6 vs. Sp140–/–	20.53	12.57	7.967	1.582	3	3	5.036	2.409
B6 vs. Sp140–/–Resist1–/–Resist2–/–	20.53	20.83	-0.3	1.547	3	3	0.194	2.219
Sp140–/– vs. Sp140–/–Resist1–/–Resist2–/–	12.57	20.83	-8.267	0.5991	3	3	13.8	3.656
