# Supplementary material for: SP140–RESIST pathway regulates interferon mRNA stability and antiviral immunity
Source: Nature. 2025 Jun 11;643(8074):1372–80. doi: 10.1038/s41586-025-09152-2 (PMC12310523; doi:10.1038/s41586-025-09152-2)
Supplement: Supplementary file 9 — Source Data Extended Data Fig. 1 [file 41586_2025_9152_MOESM9_ESM.xlsx]

## Sheet: Ext Data 1a
Extended Data Figure 1a
	Raw Data
		B6 + NeonGreen			Sp140–/–+ NeonGreen			Sp140–/–+ SP140			Sp140–/–+ HA-SP140
	UT	0.00131943	0.0115805	0.00214983	0.00114146	0.000457858	0.000335708	0.00224411	0.00183969	0.000167994	0.000943152	0.000924035	0.000672996
	DMXAA	0.146891	0.381546	0.228701	5.81693	4.31732	3.5838	0.247736	0.319103	0.246261	0.309043	0.291074	0.487073
	log10 data
		B6 + NeonGreen			Sp140–/–+ NeonGreen			Sp140–/–+ SP140			Sp140–/–+ HA-SP140
	UT	-2.87961	-1.93627	-2.6676	-2.94254	-3.33927	-3.47404	-2.64896	-2.73525	-3.77471	-3.02542	-3.03431	-3.17199
	DMXAA	-0.833006	-0.418453	-0.640732	0.764693	0.635215	0.554344	-0.606011	-0.496069	-0.608605	-0.509981	-0.535997	-0.312406
Are raw data residuals normal based on Q-Q residual plot?	No, use log10 data for ANOVA
One-way ANOVA test for DMXAA condition, log10 data
Brown-Forsythe ANOVA test
F* (DFn, DFd)	60.03 (3.000, 4.851)
P value	0.0003
P value summary	***
Significant diff. among means (P < 0.05)?	Yes
Welch's ANOVA test
W (DFn, DFd)	77.39 (3.000, 4.160)
P value	0.0004
P value summary	***
Significant diff. among means (P < 0.05)?	Yes
Data summary
Number of treatments (columns)	4
Number of values (total)	12
Multiple Comparison Correction
Number of families	1
Number of comparisons per family	6
Alpha	0.05
Dunnett's T3 multiple comparisons test	Mean Diff.	95.00% CI of diff.	Below threshold?	Summary	Adjusted P Value		star value or annotation in figure
B6 + NeonGreen vs. Sp140–/–+ NeonGreen	-1.282	-1.986 to -0.5781	Yes	**	0.0092	A-B	*
Sp140–/–+ NeonGreen vs. Sp140–/–+ SP140	1.222	0.8469 to 1.596	Yes	**	0.0017	B-C	**
Sp140–/–+ NeonGreen vs. Sp140–/–+ HA-SP140	1.104	0.6961 to 1.512	Yes	**	0.0013	B-D	**
B6 + NeonGreen vs. Sp140–/–+ SP140	-0.0605	-1.019 to 0.8981	No	ns	0.9911	A-C
B6 + NeonGreen vs. Sp140–/–+ HA-SP140	-0.1779	-0.9055 to 0.5497	No	ns	0.7415	A-D
Sp140–/–+ SP140 vs. Sp140–/–+ HA-SP140	-0.1174	-0.5348 to 0.2999	No	ns	0.6498	C-D	ns
Test details	Mean 1	Mean 2	Mean Diff.	SE of diff.	n1	n2	t	DF
B6 + NeonGreen vs. Sp140–/–+ NeonGreen	-0.6307	0.6514	-1.282	0.1345	3	3	9.53	2.979
Sp140–/–+ NeonGreen vs. Sp140–/–+ SP140	0.6514	-0.5702	1.222	0.07161	3	3	17.06	3.292
Sp140–/–+ NeonGreen vs. Sp140–/–+ HA-SP140	0.6514	-0.4528	1.104	0.09347	3	3	11.81	3.922
B6 + NeonGreen vs. Sp140–/–+ SP140	-0.6307	-0.5702	-0.0605	0.1254	3	3	0.4825	2.38
B6 + NeonGreen vs. Sp140–/–+ HA-SP140	-0.6307	-0.4528	-0.1779	0.139	3	3	1.28	3.24
Sp140–/–+ SP140 vs. Sp140–/–+ HA-SP140	-0.5702	-0.4528	-0.1174	0.07974	3	3	1.473	3.026

## Sheet: Ext Data 1c
gene name	chr (atac)	start (atac)	end (atac)	baseMean	log2FoldChange	lfcSE	stat	pvalue	padj	B1	B2	B3	B1D	B2D	B3D	S1	S2	S3	S1D	S2D	S3D	chr (gene)	gene start	gene end	ensemble id	strand
1700112D23Rik	chr3	28734692	28735158	49.3058	1.1252	0.319457	3.52223	0.00042793	0.0424741	16.3746	14.7248	15.9532	43.1696	52.0891	45.7349	25.6984	35.9569	34.5625	110.538	94.8101	102.058	chr3	28702666	28781108	ENSMUSG00000091329.2	-
2410012E07Rik	chr14	70879927	70880701	123.492	-1.23878	0.281013	-4.40827	1.04e-05	0.00376188	196.495	172.823	168.394	66.6478	94.1611	96.8505	225.575	171.014	181.453	26.2527	50.5654	31.6733	chr14	70852932	70873954	ENSMUSG00000099528.1	+
2610016A17Rik	chr19	25671980	25673022	205.637	1.1557	0.195692	5.90572	3.51e-09	6.23e-06	145.883	168.948	223.344	99.9717	104.846	212.533	185.6	169.26	260.947	208.64	314.629	373.041	chr19	25671133	25672253	ENSMUSG00000101089.1	-
2610203C22Rik	chr1	9578389	9578714	36.147	1.48526	0.377856	3.93075	8.47e-05	0.0154545	11.1645	10.0749	10.6354	38.6254	28.7158	20.1772	31.4092	23.6789	17.2813	82.9033	93.4055	65.6927	chr1	9560831	9631175	ENSMUSG00000079671.8	-
2610307P16Rik	chr13	28441922	28442688	110.862	1.03924	0.29956	3.46921	0.000521984	0.0476264	19.3518	18.5998	40.7692	140.112	164.949	72.6379	25.6984	28.9409	34.5625	260.454	259.147	265.117	chr13	28460033	28885620	ENSMUSG00000085936.7	-
9230112D13Rik	chr14	34508165	34509179	102.511	1.03607	0.250098	4.14264	3.43e-05	0.00847129	46.1466	41.8495	56.7223	93.9128	133.562	71.2927	59.963	60.5128	53.5719	198.968	210.689	202.944	chr14	34511620	34522801	ENSMUSG00000021797.2	-
9330182L06Rik	chr5	9458295	9458875	54.7191	1.34104	0.3525	3.80438	0.00014216	0.0209967	22.329	24.7997	28.3612	57.5595	29.3836	51.1155	21.4153	15.7859	53.5719	91.8844	106.749	153.674	chr5	9266117	9481825	ENSMUSG00000056004.16	+
9330182L06Rik	chr5	9393597	9394087	38.9314	1.73599	0.502596	3.45405	0.00055223	0.0485995	1.4886	12.3999	15.9532	15.1472	30.7192	41.6995	38.5476	14.0319	19.0094	94.6479	77.9549	105.578	chr5	9266117	9481825	ENSMUSG00000056004.16	+
A830082K12Rik	chr13	78199231	78199830	223.197	1.07267	0.204734	5.23932	1.61e-07	0.00016227	237.432	313.096	370.468	62.861	73.4591	143.931	265.55	326.243	312.791	137.481	180.49	254.559	chr13	78198016	78279391	ENSMUSG00000087143.9	+
Abi3bp	chr16	56561640	56562403	82.1701	1.2631	0.280263	4.50685	6.58e-06	0.0027049	31.2606	19.3748	23.0435	72.7067	70.7878	84.7442	54.2522	33.3259	53.5719	147.153	202.261	193.559	chr16	56477877	56690135	ENSMUSG00000035258.15	+
AC117237.1	chr13	115323019	115323515	56.5077	1.31046	0.354565	3.69595	0.000219063	0.0276579	37.215	26.3497	40.7692	34.0813	44.0754	49.7704	55.6799	28.0639	31.1063	80.8307	83.5733	166.578	chr13	115282200	115282675	ENSMUSG00000114471.1	+
AC126939.4	chr13	113730048	113730441	52.0487	1.18417	0.344087	3.44147	0.000578557	0.0498397	37.215	28.6747	38.9966	39.3828	46.7467	32.2835	61.3907	29.8179	39.7469	84.9758	103.238	82.1159	chr13	113761385	113762128	ENSMUSG00000114962.1	-
AC153495.1	chr10	118526748	118527192	55.2729	1.43278	0.414729	3.45473	0.000550847	0.0485656	20.0961	23.2497	33.6789	43.927	25.3768	60.5315	69.9568	25.4329	29.3781	113.301	143.269	75.0774	chr10	118502034	118556525	ENSMUSG00000112230.1	-
AC154257.1	chr13	107131598	107131893	31.5368	2.01755	0.471722	4.27698	1.89e-05	0.00559057	5.9544	15.4998	15.9532	20.4488	20.0343	20.1772	8.56614	17.5399	3.45625	66.3226	69.5274	114.962	chr13	107063692	107099252	ENSMUSG00000114311.1	+
AC155235.1	chr12	54566455	54567054	74.6836	1.44065	0.301935	4.77138	1.83e-06	0.00105523	21.5847	17.0498	24.816	84.0671	70.7878	45.7349	51.3968	32.4489	13.825	187.223	195.941	151.328	chr12	54512420	54517079	ENSMUSG00000113947.1	-
AC238811.4	chr13	119965220	119966495	297.393	2.09723	0.189921	11.0426	2.38e-28	4.71e-24	363.218	319.296	460.869	83.3098	58.7672	95.5053	358.35	386.756	447.585	290.161	372.92	331.983	chr13	119962243	119963489	ENSMUSG00000114951.1	+
AC238811.4	chr13	119963052	119963664	84.9524	1.07012	0.269746	3.96712	7.27e-05	0.0140129	78.1515	78.2741	81.5384	51.5006	52.757	71.2927	81.3783	89.4537	69.125	140.936	94.8101	130.212	chr13	119962243	119963489	ENSMUSG00000114951.1	+
AC238940.3	chr13	120096123	120097214	447.14	1.54915	0.146305	10.5885	3.37e-26	5.72e-22	514.311	638.592	684.213	152.987	143.579	130.479	573.931	625.299	634.222	389.645	415.057	463.368	chr13	120099086	120100332	ENSMUSG00000114940.1	-
Adgrf1	chr17	43234293	43235221	176.26	1.2242	0.232368	5.26836	1.38e-07	0.00014641	124.298	87.5739	104.582	150.715	159.606	104.921	101.366	126.288	179.725	330.231	356.064	289.752	chr17	43270328	43324737	ENSMUSG00000041293.5	+
Adgrl2	chr3	148840864	148842079	148.423	1.29387	0.230007	5.62535	1.85e-08	2.78e-05	34.2378	47.2744	76.2207	165.105	126.884	134.515	57.1076	36.8339	50.1157	331.613	339.912	381.252	chr3	148815582	148990555	ENSMUSG00000028184.12	-
Adgrl2	chr3	148767745	148768379	49.6502	1.37451	0.355688	3.86437	0.000111377	0.018359	26.0505	20.9247	33.6789	33.3239	31.387	32.2835	54.2522	22.8019	72.5813	73.2312	67.4205	127.866	chr3	148815582	148990555	ENSMUSG00000028184.12	-
Akap1	chr11	88789805	88790314	92.3255	1.05875	0.286389	3.6969	0.000218249	0.0276246	10.4202	17.0498	37.224	106.031	94.1611	110.302	34.2646	29.8179	27.65	221.766	230.353	188.867	chr11	88830791	88864586	ENSMUSG00000018428.15	-
Ankrd1	chr19	36119851	36120605	86.9651	1.06764	0.306178	3.487	0.000488463	0.0459852	27.5391	26.3497	40.7692	119.663	84.8118	48.4252	45.6861	54.3738	58.7563	157.516	175.574	204.117	chr19	36111964	36119844	ENSMUSG00000024803.8	-
Ano4	chr10	89222157	89222656	84.7166	1.17349	0.318551	3.68385	0.000229738	0.0285509	24.5619	5.42493	19.4983	104.516	84.8118	83.399	37.1199	10.524	25.9219	227.293	177.681	215.847	chr10	88948993	89344762	ENSMUSG00000035189.16	-
Arhgap10	chr8	77362751	77363216	45.9217	1.44681	0.359375	4.0259	5.68e-05	0.0118576	20.0961	35.6496	31.9063	40.1402	26.0446	40.3544	22.843	24.5559	22.4656	111.229	84.2756	91.5006	chr8	77250365	77517953	ENSMUSG00000037148.8	-
Arid1b	chr17	5159970	5160662	128.898	1.02247	0.215613	4.74216	2.11e-06	0.00116923	24.5619	23.2497	14.1806	166.62	152.261	133.169	34.2646	37.7109	34.5625	395.863	274.598	255.732	chr17	4994331	5347656	ENSMUSG00000069729.14	+
Armc1	chr3	19086533	19086937	47.93	1.33479	0.365653	3.65044	0.000261793	0.0309449	23.8176	7.74991	23.0435	37.1107	34.0583	48.4252	34.2646	20.1709	51.8438	88.4301	98.3215	107.924	chr3	19131401	19163065	ENSMUSG00000027599.9	-
Arpp21	chr9	111999843	112000198	48.0817	1.763	0.4206	4.19163	2.77e-05	0.00725399	11.9088	14.7248	40.7692	36.3534	28.048	36.3189	14.2769	7.89297	43.2032	83.5941	135.543	124.347	chr9	112065090	112235938	ENSMUSG00000032503.18	-
Arpp21	chr9	112071464	112072088	86.5647	1.03294	0.253079	4.08151	4.47e-05	0.00993651	23.8176	28.6747	28.3612	87.8539	106.85	75.3281	39.9753	49.9888	44.9313	192.059	168.551	192.386	chr9	112065090	112235938	ENSMUSG00000032503.18	-
Arx	chrX	93285936	93286902	296.096	1.08414	0.195378	5.54895	2.87e-08	4.16e-05	271.67	270.472	233.98	176.465	253.1	134.515	298.387	361.323	355.994	341.976	381.347	473.926	chrX	93286444	93298357	ENSMUSG00000035277.15	+
Atp9b	chr18	80747249	80747624	65.083	1.62375	0.340083	4.77458	1.8e-06	0.00104879	11.1645	10.8499	8.86287	71.192	51.4213	39.0092	34.2646	15.7859	41.475	138.172	180.49	178.309	chr18	80734140	80934058	ENSMUSG00000024566.9	-
Bach2	chr4	32486601	32486956	34.8047	1.55772	0.432964	3.59779	0.000320931	0.0353048	14.1417	8.5249	15.9532	21.2061	22.7055	29.5932	41.403	15.7859	38.0188	59.414	82.871	68.0389	chr4	32238803	32586108	ENSMUSG00000040270.16	+
Barhl2	chr5	106453375	106454190	96.6062	1.34194	0.282811	4.74499	2.09e-06	0.00116788	67.7313	48.8244	138.261	52.258	45.4111	63.2218	129.92	95.5926	112.328	118.137	129.223	158.366	chr5	106452522	106458166	ENSMUSG00000034384.11	-
Bcat1	chr6	144960131	144960520	43.0987	1.57948	0.423568	3.72899	0.000192249	0.0256176	28.2834	23.2497	60.2675	26.5077	8.68152	32.2835	27.1261	42.9728	81.2219	51.1237	63.909	71.5581	chr6	144993834	145076184	ENSMUSG00000030268.17	-
Bcat1	chr6	144923007	144923826	113.277	1.08407	0.258392	4.19544	2.72e-05	0.00719892	62.5212	95.3239	116.99	73.4641	121.541	76.6733	87.0891	84.1917	72.5813	199.659	208.582	160.713	chr6	144993834	145076184	ENSMUSG00000030268.17	-
Btbd11	chr10	85559108	85559634	40.6646	1.62834	0.444191	3.66585	0.000246515	0.0296436	20.8404	9.29989	35.4515	16.662	38.0651	29.5932	34.2646	17.5399	24.1938	89.121	92.0009	80.9428	chr10	85386813	85660292	ENSMUSG00000020042.15	+
C130071C03Rik	chr13	83720832	83721222	79.1452	1.19244	0.3461	3.44535	0.000570313	0.0495998	66.2427	101.524	109.9	26.5077	32.7227	67.2573	107.077	85.9457	67.3969	73.9221	64.6113	146.636	chr13	83721380	83884194	ENSMUSG00000050334.12	+
Cacna2d3	chr14	28949851	28950722	67.0952	1.08256	0.294142	3.68039	0.000232881	0.0286901	15.6303	17.8248	23.0435	63.6184	72.1234	86.0893	19.9877	26.3099	10.3688	129.191	186.109	154.847	chr14	28904942	29721864	ENSMUSG00000021991.9	-
Cacnb2	chr2	14960888	14961758	112.86	1.03073	0.252194	4.08704	4.37e-05	0.00979409	38.7036	48.0494	79.7658	120.42	106.182	94.1602	67.1014	48.2348	84.6782	238.347	195.238	233.444	chr2	14603087	14987908	ENSMUSG00000057914.15	+
Car10	chr11	93109367	93110055	108.153	1.33291	0.318111	4.19009	2.79e-05	0.0072811	52.8453	36.4246	124.08	71.192	65.4453	79.3636	158.474	54.3738	110.6	165.807	169.254	209.982	chr11	93098027	93601749	ENSMUSG00000056158.14	+
Ccser1	chr6	62180217	62182077	121.726	1.31381	0.269193	4.88054	1.06e-06	0.00070614	34.2378	29.4496	54.9498	145.413	100.171	96.8505	77.0952	33.3259	48.3875	241.801	292.858	306.175	chr6	61180323	62382865	ENSMUSG00000039578.17	+
Cdc73	chr1	143624751	143625386	126.277	1.07333	0.228731	4.69257	2.7e-06	0.00142464	38.7036	27.1247	54.9498	136.325	134.23	122.408	68.5291	43.8498	50.1157	264.6	254.231	320.252	chr1	143598799	143702893	ENSMUSG00000026361.9	-
Cdk5rap2	chr4	70312254	70312546	29.9103	1.85877	0.428497	4.33787	1.44e-05	0.004683	15.6303	6.19993	17.7257	21.2061	16.6952	18.832	22.843	17.5399	15.5531	67.7043	60.3975	78.5966	chr4	70216855	70410443	ENSMUSG00000039298.16	-
Cemip	chr7	83966442	83966842	56.0583	1.18421	0.343867	3.44379	0.000573615	0.0495998	11.9088	7.74991	19.4983	64.3757	67.4488	41.6995	22.843	21.9249	13.825	109.847	128.52	163.059	chr7	83932856	84086502	ENSMUSG00000052353.13	-
Cep120	chr18	53716381	53717473	89.3535	1.22031	0.303329	4.02305	5.74e-05	0.011922	45.4023	36.4246	46.0869	110.575	106.182	40.3544	54.2522	30.6949	24.1938	186.532	226.14	165.405	chr18	53681723	53744547	ENSMUSG00000048799.7	-
Cfap61	chr2	146068456	146068923	55.9696	1.91147	0.348055	5.49188	3.98e-08	5.31e-05	22.329	39.5245	26.5886	29.5371	34.0583	39.0092	47.1138	25.4329	24.1938	107.774	137.65	138.424	chr2	145934783	146215039	ENSMUSG00000037143.17	+
Cfap61	chr2	146035769	146036707	110.037	1.24827	0.240963	5.18034	2.21e-07	0.000212335	43.9137	29.4496	47.8595	132.538	116.867	78.0184	31.4092	28.9409	31.1063	281.871	252.125	246.348	chr2	145934783	146215039	ENSMUSG00000037143.17	+
Cfap69	chr5	5618263	5618564	38.2417	1.66362	0.413102	4.02713	5.65e-05	0.0118308	10.4202	7.74991	21.2709	43.1696	20.7021	22.8675	32.8369	12.278	24.1938	92.5753	89.894	80.9428	chr5	5579277	5664239	ENSMUSG00000040473.15	-
Chic2	chr5	75030962	75031638	81.2182	1.19584	0.345697	3.45923	0.000541732	0.048343	30.5163	27.8997	58.4949	69.6773	82.8084	51.1155	87.0891	27.1869	57.0282	159.589	146.078	177.136	chr5	74997987	75044774	ENSMUSG00000029229.8	-
Chrm3	chr13	10149182	10149678	119.518	-1.12273	0.271492	-4.13543	3.54e-05	0.00859048	125.042	130.198	115.217	113.604	156.935	153.347	135.631	111.379	202.191	69.7769	75.1457	45.7503	chr13	9875485	10360847	ENSMUSG00000046159.16	-
Cnot10	chr9	114632111	114632704	48.8707	1.85042	0.412624	4.48453	7.31e-06	0.0029037	13.3974	10.8499	24.816	40.1402	30.7192	26.9029	41.403	19.2939	12.0969	95.3387	88.4894	183.001	chr9	114585877	114640184	ENSMUSG00000056167.7	-
Cnot10	chr9	114621135	114621590	54.0019	1.24255	0.350663	3.54343	0.000394962	0.0405571	25.3062	9.29989	17.7257	53.0153	56.096	43.0447	24.2707	13.155	34.5625	129.191	107.451	134.905	chr9	114585877	114640184	ENSMUSG00000056167.7	-
Cntn4	chr6	106460676	106461379	112.345	1.24554	0.268187	4.64429	3.41e-06	0.00169638	29.0277	27.8997	46.0869	93.9128	108.185	126.444	61.3907	41.2188	38.0188	205.876	337.805	232.271	chr6	105677659	106699310	ENSMUSG00000064293.14	+
Cntnap2	chr6	45692594	45693162	34.2116	1.63347	0.425557	3.83844	0.000123818	0.0194842	5.9544	3.87495	21.2709	25.7503	22.7055	28.2481	14.2769	15.7859	24.1938	92.5753	52.6723	103.231	chr6	45059356	47304213	ENSMUSG00000039419.17	+
Col17a1	chr19	47645667	47645944	31.5588	1.58981	0.439342	3.61862	0.000296175	0.0337049	5.9544	13.1748	15.9532	28.7797	26.0446	20.1772	17.1323	15.7859	8.64063	95.3387	58.9929	72.7312	chr19	47646343	47692094	ENSMUSG00000025064.14	-
Colec11	chr12	28613967	28614759	68.6265	1.08258	0.312966	3.4591	0.000541991	0.048343	31.2606	24.0247	15.9532	94.6702	70.7878	53.8058	28.5538	38.5879	12.0969	183.769	122.2	147.809	chr12	28594172	28623377	ENSMUSG00000036655.8	-
Cpne4	chr9	104555485	104556147	65.96	1.5259	0.369276	4.13214	3.59e-05	0.00866119	11.9088	34.8746	15.9532	74.2214	58.0994	37.6641	37.1199	16.6629	19.0094	131.954	205.071	148.982	chr9	104547285	105034544	ENSMUSG00000032564.16	+
Crim1	chr17	78299007	78299662	115.655	1.01524	0.24957	4.06798	4.74e-05	0.0104338	49.8681	54.2493	69.1304	90.8834	101.507	131.824	74.2399	37.7109	119.241	192.75	193.132	273.329	chr17	78200247	78376592	ENSMUSG00000024074.7	+
Ctdp1	chr18	80422542	80423289	69.175	1.23255	0.308823	3.99111	6.58e-05	0.0131539	41.6808	45.7245	83.3109	37.1107	59.4351	40.3544	64.246	67.5287	63.9407	103.629	97.6192	125.52	chr18	80407958	80469695	ENSMUSG00000033323.13	-
D13Ertd608e	chr13	119837868	119838670	498.093	1.31724	0.156003	8.4437	3.07e-17	2.81e-13	614.048	709.116	701.939	155.259	142.243	150.656	642.46	854.195	895.169	393.1	393.988	324.944	chr13	119836005	119846570	ENSMUSG00000095514.2	+
D13Ertd608e	chr13	119835479	119836935	832.855	1.29266	0.123061	10.5042	8.26e-26	1.23e-21	1155.15	1133.81	1332.98	302.945	310.531	254.232	1036.5	1211.13	1116.37	717.804	703.701	719.1	chr13	119836005	119846570	ENSMUSG00000095514.2	+
Dhx35	chr2	158818042	158818190	38.1988	1.58718	0.461021	3.44276	0.00057581	0.0497172	7.443	3.09996	14.1806	30.2945	51.4213	17.4869	18.56	13.155	5.18438	121.591	103.238	72.7312	chr2	158794806	158858214	ENSMUSG00000027655.14	+
Dlg2	chr7	92415240	92415828	93.9543	1.45052	0.255887	5.66859	1.44e-08	2.25e-05	32.7492	30.2246	31.9063	74.2214	86.1474	84.7442	21.4153	54.3738	43.2032	206.567	240.185	221.713	chr7	90476671	92449247	ENSMUSG00000052572.17	+
Dmbx1	chr4	115937496	115937815	37.4209	2.01612	0.4432	4.54901	5.39e-06	0.00234762	40.1922	25.5747	42.5418	6.81625	16.0274	28.2481	31.4092	23.6789	46.6594	55.2688	71.6343	61.0004	chr4	115915118	115939926	ENSMUSG00000028707.15	-
Dmrt2	chr19	25671980	25673022	205.637	1.1557	0.195692	5.90572	3.51e-09	6.23e-06	145.883	168.948	223.344	99.9717	104.846	212.533	185.6	169.26	260.947	208.64	314.629	373.041	chr19	25672419	25679010	ENSMUSG00000048138.9	+
Dnah3	chr7	120047780	120048253	81.9636	1.07224	0.262856	4.07919	4.52e-05	0.00999886	18.6075	15.4998	33.6789	73.4641	78.8015	126.444	24.2707	15.7859	27.65	168.57	182.597	218.194	chr7	119922670	120095280	ENSMUSG00000052273.4	-
Dnah5	chr15	28273588	28274138	53.5446	1.14021	0.325145	3.50677	0.000453574	0.0440982	18.6075	10.0749	8.86287	56.8021	57.4316	57.8413	24.2707	17.5399	12.0969	118.137	116.581	144.289	chr15	28203751	28472052	ENSMUSG00000022262.8	+
Dok6	chr18	89579428	89579900	66.6637	1.13409	0.327143	3.46665	0.000526981	0.0476843	29.0277	14.7248	44.3143	55.2874	70.12	78.0184	21.4153	16.6629	10.3688	125.737	124.307	209.982	chr18	89301081	89769528	ENSMUSG00000073514.3	-
Dtna	chr18	23631882	23633045	92.3587	1.14259	0.287281	3.97724	6.97e-05	0.0136461	29.0277	20.1498	28.3612	112.847	105.514	59.1864	61.3907	59.6358	31.1063	176.169	200.857	224.059	chr18	23415134	23659715	ENSMUSG00000024302.16	+
E130006D01Rik	chr5	111756941	111758170	75.4141	1.21326	0.29643	4.09291	4.26e-05	0.00964008	20.8404	44.1745	17.7257	75.7362	82.8084	49.7704	57.1076	38.5879	38.0188	155.444	191.025	133.732	chr5	111734283	111761725	ENSMUSG00000085271.7	-
E230016M11Rik	chr6	67048899	67049225	46.253	1.36842	0.334485	4.09113	4.29e-05	0.00967789	18.6075	15.4998	7.09029	43.927	46.0789	25.5578	38.5476	35.0799	29.3781	105.702	107.451	82.1159	chr6	67036598	67080654	ENSMUSG00000087231.7	+
Ebf3	chr7	137313087	137314976	767.579	1.12008	0.138688	8.07629	6.68e-16	4.67e-12	633.399	736.241	1063.54	326.423	561.628	505.775	661.02	805.96	922.819	899.5	961.444	1133.2	chr7	137193672	137314445	ENSMUSG00000010476.14	-
Egfr	chr11	16769651	16770314	66.3022	1.28733	0.373648	3.4453	0.000570418	0.0495998	22.329	55.7993	24.816	40.1402	44.0754	64.567	75.6676	35.0799	76.0376	107.774	132.032	117.308	chr11	16752202	16918158	ENSMUSG00000020122.16	+
Emp1	chr6	135476853	135477137	30.1887	1.7591	0.468959	3.75108	0.000176074	0.0240172	10.4202	7.74991	23.0435	16.662	24.709	18.832	24.2707	12.278	20.7375	69.7769	82.1687	51.6157	chr6	135362544	135383173	ENSMUSG00000030208.15	+
Emx2	chr19	59459824	59461108	132.14	1.09723	0.251514	4.36248	1.29e-05	0.00431599	139.928	158.873	129.398	29.5371	71.4556	47.0801	219.864	243.805	235.025	94.6479	115.177	100.885	chr19	59458371	59465357	ENSMUSG00000043969.4	+
Enox1	chr14	77369689	77371044	82.0258	1.19744	0.264305	4.53052	5.88e-06	0.00247889	61.0326	72.8491	92.1738	64.3757	50.7535	53.8058	64.246	70.1597	63.9407	130.573	117.284	143.116	chr14	77156762	77721760	ENSMUSG00000022012.9	+
Enox1	chr14	77279108	77279379	43.5869	1.36818	0.393419	3.47766	0.000505814	0.0468757	18.6075	6.19993	21.2709	49.9859	43.4076	25.5578	19.9877	21.9249	10.3688	111.919	97.6192	96.1929	chr14	77156762	77721760	ENSMUSG00000022012.9	+
Esx1	chrX	137118154	137118912	123.89	1.13914	0.276357	4.12198	3.76e-05	0.00897931	142.906	144.923	168.394	67.4052	40.0686	43.0447	202.732	149.966	186.638	78.0672	105.345	157.193	chrX	137115396	137122083	ENSMUSG00000023443.13	-
Esyt2	chr12	116327955	116328663	83.2652	1.21898	0.273848	4.45128	8.54e-06	0.0032195	27.5391	36.4246	24.816	79.523	65.4453	73.983	64.246	41.2188	77.7657	164.425	174.872	168.924	chr12	116281195	116391050	ENSMUSG00000021171.8	+
Esyt2	chr12	116357920	116358319	66.7349	1.24039	0.303796	4.08298	4.45e-05	0.00991584	11.1645	13.9498	21.2709	45.4417	72.1234	86.0893	18.56	24.5559	46.6594	158.898	142.566	159.539	chr12	116281195	116391050	ENSMUSG00000021171.8	+
Evx2	chr2	74661679	74662009	35.8347	1.71195	0.444014	3.85562	0.000115437	0.0187618	40.1922	31.7746	49.6321	21.2061	10.685	9.41602	49.9691	50.8658	29.3781	52.5054	31.6034	52.7888	chr2	74652990	74659557	ENSMUSG00000001815.15	-
Evx2	chr2	74658472	74659236	72.0977	1.4189	0.345426	4.10767	4e-05	0.00934741	101.225	56.5743	99.2641	28.0224	24.709	37.6641	129.92	91.2077	60.4844	84.9758	91.2986	59.8273	chr2	74652990	74659557	ENSMUSG00000001815.15	-
Evx2	chr2	74655606	74656822	148.195	1.1092	0.258842	4.28525	1.83e-05	0.00550423	140.673	234.822	226.889	49.9859	61.4385	61.8767	209.87	214.864	200.463	129.191	86.3825	161.886	chr2	74652990	74659557	ENSMUSG00000001815.15	-
Faf1	chr4	109887895	109888590	116.827	1.12928	0.214649	5.26107	1.43e-07	0.000150577	53.5896	51.1494	70.9029	95.4276	117.534	121.063	42.8307	48.2348	69.125	231.438	229.651	270.982	chr4	109676587	109963960	ENSMUSG00000010517.7	+
Fam214a	chr9	75022132	75022714	55.9747	1.5177	0.316849	4.78998	1.67e-06	0.000992074	36.4707	34.8746	47.8595	39.3828	29.3836	49.7704	45.6861	25.4329	31.1063	100.866	105.345	125.52	chr9	74952883	75032468	ENSMUSG00000034858.16	+
Fank1	chr7	133869954	133870672	145.08	1.01389	0.226743	4.47155	7.77e-06	0.00299638	38.7036	44.1745	47.8595	188.583	174.298	117.028	48.5414	41.2188	58.7563	290.161	324.461	367.175	chr7	133776860	133881532	ENSMUSG00000053111.13	+
Fgd6	chr10	94128228	94128678	58.8252	1.28777	0.34682	3.71308	0.000204754	0.026368	16.3746	6.97492	7.09029	62.861	81.4728	37.6641	11.4215	19.2939	22.4656	148.535	158.017	133.732	chr10	94036000	94145339	ENSMUSG00000020021.4	+
Fgf12	chr16	28620174	28620747	104.991	1.1124	0.263633	4.21949	2.45e-05	0.0066835	84.8502	82.149	106.354	47.7138	52.757	114.337	107.077	108.748	122.697	138.863	148.887	145.462	chr16	28160097	28753068	ENSMUSG00000022523.10	-
Fgfr2	chr7	130424936	130425582	54.8902	1.7058	0.344891	4.94592	7.58e-07	0.000545687	13.3974	30.9996	17.7257	35.596	52.757	30.9383	25.6984	22.8019	36.2907	111.919	125.711	154.847	chr7	130162450	133123350	ENSMUSG00000030849.18	-
Filip1	chr9	79926503	79927674	79.7913	1.20204	0.32528	3.69542	0.000219526	0.0276579	17.1189	24.0247	46.0869	103.001	66.1131	48.4252	44.2584	44.7268	50.1157	152.68	165.04	195.905	chr9	79815050	80012851	ENSMUSG00000034898.16	-
Flrt2	chr12	95781132	95781781	96.2243	-1.2847	0.290598	-4.42089	9.83e-06	0.00358235	115.367	96.8738	184.348	85.5819	80.1371	86.0893	121.354	145.581	136.522	28.3253	42.8401	31.6733	chr12	95692225	95785215	ENSMUSG00000047414.6	+
Foxa1	chr12	57538807	57539819	198.818	1.05234	0.228865	4.59811	4.26e-06	0.00202811	130.997	204.598	237.525	98.457	130.223	142.585	268.406	159.613	248.85	220.384	273.193	270.982	chr12	57540627	57546916	ENSMUSG00000035451.7	-
Foxa1	chr12	57540932	57541510	88.9376	1.42425	0.266845	5.33737	9.43e-08	0.000111332	81.873	75.9491	49.6321	49.9859	62.1063	52.4607	95.6552	82.4377	76.0376	130.573	147.482	163.059	chr12	57540627	57546916	ENSMUSG00000035451.7	-
Foxd1	chr13	98353819	98355926	395.132	1.0636	0.173327	6.13639	8.44e-10	1.92e-06	434.671	476.619	544.18	137.84	218.374	219.259	429.735	523.567	573.738	437.315	328.675	417.618	chr13	98354241	98359305	ENSMUSG00000078302.5	+
Foxl2	chr9	98954712	98957228	440.693	1.04312	0.140223	7.439	1.01e-13	4.3e-10	381.082	411.52	607.993	209.789	214.367	322.835	488.27	534.091	604.844	424.879	519.7	568.946	chr9	98955287	98958543	ENSMUSG00000050397.4	+
Foxl2os	chr9	98954712	98957228	440.693	1.04312	0.140223	7.439	1.01e-13	4.3e-10	381.082	411.52	607.993	209.789	214.367	322.835	488.27	534.091	604.844	424.879	519.7	568.946	chr9	98949780	98955299	ENSMUSG00000097072.7	-
Fry	chr5	150204980	150205478	40.7135	1.48134	0.393489	3.76463	0.000166798	0.0230698	14.886	13.9498	26.5886	24.2356	30.7192	28.2481	37.1199	27.1869	31.1063	71.1586	48.4585	134.905	chr5	150118644	150497753	ENSMUSG00000056602.11	+
Fto	chr8	91370275	91371180	94.9003	1.05792	0.297689	3.55378	0.000379731	0.039679	43.1694	57.3493	92.1738	86.3392	81.4728	64.567	61.3907	54.3738	107.144	194.823	144.673	151.328	chr8	91313524	91668439	ENSMUSG00000055932.15	+
Gata3	chr2	9795086	9795740	98.6733	1.01296	0.266003	3.80808	0.000140051	0.0208875	32.0049	27.1247	51.4046	87.8539	96.1646	119.718	45.6861	29.8179	88.1344	193.441	194.536	218.194	chr2	9857077	9890034	ENSMUSG00000015619.10	-
Gata3	chr2	9868867	9869793	152.022	1.12669	0.230551	4.88693	1.02e-06	0.000691389	52.101	39.5245	70.9029	159.046	139.572	152.001	82.806	39.4649	103.688	311.578	321.652	351.925	chr2	9857077	9890034	ENSMUSG00000015619.10	-
Gata4	chr14	63247800	63248563	50.2964	1.82181	0.356449	5.111	3.2e-07	0.000281825	37.9593	33.3246	31.9063	17.4193	31.387	34.9738	49.9691	34.2029	38.0188	78.7581	94.8101	120.828	chr14	63198921	63271692	ENSMUSG00000021944.15	-
Gfra1	chr19	58338493	58339162	77.0344	1.51075	0.294436	5.13101	2.88e-07	0.000259395	31.2606	37.9745	31.9063	59.8316	62.1063	47.0801	65.6737	35.0799	69.125	172.715	172.063	139.597	chr19	58235603	58455909	ENSMUSG00000025089.15	-
Gm10617	chr8	117946312	117947309	55.7566	1.28183	0.335327	3.82263	0.000132038	0.0201227	26.7948	27.1247	26.5886	59.8316	36.0617	55.151	35.6922	28.9409	12.0969	113.301	117.284	130.212	chr8	117802061	117803234	ENSMUSG00000074065.4	+
Gm10714	chr2	174175397	174175817	43.9979	1.39378	0.399036	3.49287	0.000477855	0.0453097	7.443	10.0749	10.6354	43.1696	44.0754	30.9383	44.2584	14.9089	13.825	93.957	99.7261	114.962	chr2	174125037	174183918	ENSMUSG00000074555.5	-
Gm12116	chr11	33203583	33204093	55.3776	1.7882	0.343879	5.2001	1.99e-07	0.000195577	41.6808	53.4744	70.9029	28.0224	17.363	33.6286	44.2584	53.4968	48.3875	63.5592	101.833	107.924	chr11	33204054	33221477	ENSMUSG00000087501.1	+
Gm12649	chr4	93550943	93551586	134.983	1.01167	0.225137	4.49358	7e-06	0.00281104	34.2378	30.2246	46.0869	135.568	149.589	162.763	62.8183	29.8179	57.0282	268.745	285.132	357.791	chr4	93453257	93671070	ENSMUSG00000084833.1	-
Gm13849	chr6	31803142	31804705	142.767	-2.12258	0.559169	-3.79595	0.000147078	0.0213098	271.67	320.071	74.4481	306.731	220.377	65.9121	165.612	61.3898	53.5719	131.263	35.1148	7.0385	chr6	31786674	31922270	ENSMUSG00000087379.1	+
Gm14221	chr2	160603207	160603930	121.428	1.01575	0.265462	3.82636	0.000130053	0.0199372	151.093	92.9989	180.802	86.3392	64.7775	53.8058	131.347	121.903	158.988	129.191	154.505	131.385	chr2	160568378	160619971	ENSMUSG00000078956.3	-
Gm20388	chr8	121116030	121116798	108.484	1.29094	0.300851	4.29094	1.78e-05	0.00540614	169.7	101.524	175.485	40.8975	48.7501	63.2218	89.9445	129.796	117.513	137.481	141.864	85.6351	chr8	119910840	124345722	ENSMUSG00000092329.1	+
Gm20388	chr8	121125341	121125805	101.847	1.26814	0.256092	4.95191	7.35e-07	0.000532377	102.713	113.924	111.672	61.3463	45.4111	48.4252	91.3721	130.673	139.978	116.065	139.757	120.828	chr8	119910840	124345722	ENSMUSG00000092329.1	+
Gm20388	chr8	120711196	120711555	76.562	1.26826	0.304697	4.16239	3.15e-05	0.00797747	27.5391	38.7495	37.224	93.1555	88.8187	39.0092	17.1323	28.0639	20.7375	167.879	183.299	177.136	chr8	119910840	124345722	ENSMUSG00000092329.1	+
Gm20646	chr1	42744715	42745467	91.2523	1.12398	0.268161	4.19143	2.77e-05	0.00725399	15.6303	20.9247	49.6321	86.3392	81.4728	104.921	47.1138	35.9569	44.9313	195.514	150.994	261.598	chr1	42694924	42744791	ENSMUSG00000093436.6	+
Gm20954	chr1	23320257	23321112	95.0123	1.05693	0.271492	3.89305	9.9e-05	0.017126	33.4935	49.5994	23.0435	104.516	92.1577	91.4699	35.6922	48.2348	57.0282	187.914	174.17	242.828	chr1	23345955	23346599	ENSMUSG00000101226.1	-
Gm21188	chr13	120033926	120035487	114.243	3.35955	0.300748	11.1706	5.68e-29	1.35e-24	23.0733	34.0996	53.1772	24.9929	13.3562	24.2126	155.618	203.463	203.919	221.075	180.49	233.444	chr13	120034604	120052194	ENSMUSG00000095609.2	-
Gm21949	chr3	68075199	68075688	56.6565	1.60394	0.35388	4.53244	5.83e-06	0.00246521	5.9544	10.8499	8.86287	59.8316	47.4145	43.0447	15.7046	6.13898	17.2813	115.374	176.979	172.443	chr3	67892231	68626466	ENSMUSG00000102422.1	+
Gm25268	chr19	37238539	37239752	87.5052	1.514	0.273376	5.53816	3.06e-08	4.32e-05	49.1238	30.2246	40.7692	56.0448	57.4316	32.2835	138.486	138.565	91.5907	142.317	152.398	120.828	chr19	37233381	37233484	ENSMUSG00000089143.2	-
Gm26250	chr4	13217687	13218159	101	1.09895	0.250309	4.39037	1.13e-05	0.00398937	36.4707	44.1745	62.0401	90.126	108.853	87.4345	32.8369	59.6358	72.5813	194.132	211.391	212.328	chr4	13266984	13267050	ENSMUSG00000080359.2	-
Gm26883	chr2	169778537	169779416	201.96	1.12034	0.216895	5.16538	2.4e-07	0.000226258	41.6808	44.9495	76.2207	190.098	253.1	220.604	62.8183	43.8498	50.1157	442.151	585.013	412.926	chr2	169633645	169888503	ENSMUSG00000096972.7	-
Gm281	chr14	13891505	13892354	98.1932	1.02057	0.259819	3.92798	8.57e-05	0.0155426	34.2378	34.8746	44.3143	101.486	102.843	86.0893	45.6861	59.6358	62.2125	208.64	142.566	255.732	chr14	13814617	13914478	ENSMUSG00000084902.2	-
Gm28266	chr9	98922051	98923002	71.3164	1.4586	0.343588	4.2452	2.18e-05	0.00616337	31.2606	41.8495	53.1772	25.7503	52.0891	78.0184	74.2399	36.8339	57.0282	126.427	138.352	140.77	chr9	98925173	98925612	ENSMUSG00000101240.1	-
Gm31135	chr8	8328175	8328621	36.5243	1.46907	0.42233	3.47848	0.000504272	0.0468425	6.6987	17.8248	26.5886	21.9635	21.3699	44.3898	4.28307	22.8019	39.7469	60.1049	71.6343	100.885	chr8	8044576	8484730	ENSMUSG00000109127.1	-
Gm3294	chr6	28965075	28965504	81.4741	1.21736	0.279421	4.35673	1.32e-05	0.00440593	24.5619	18.5998	10.6354	106.031	115.531	39.0092	34.2646	26.3099	12.0969	197.586	281.621	111.443	chr6	28981633	29028922	ENSMUSG00000092090.2	+
Gm34030	chr8	57327847	57329044	185.586	1.01771	0.202156	5.03431	4.8e-07	0.000384991	183.098	140.273	237.525	82.5524	96.8324	152.001	174.178	216.618	288.597	169.261	226.842	259.252	chr8	57331691	57334585	ENSMUSG00000109697.1	-
Gm36079	chr13	120026670	120027175	55.8293	2.67278	0.39975	6.68613	2.29e-11	7.56e-08	21.5847	23.2497	7.09029	19.6914	7.34591	24.2126	102.794	80.6837	72.5813	120.21	106.047	84.462	chr13	120026438	120027011	ENSMUSG00000095029.1	-
Gm36535	chr5	111799760	111800407	119.653	1.00375	0.259946	3.86136	0.000112757	0.0185176	145.139	134.848	125.853	47.7138	57.4316	100.886	131.347	145.581	150.347	150.608	122.902	123.174	chr5	111791554	111805689	ENSMUSG00000105376.4	+
Gm36823	chr3	38433314	38433981	160.056	-1.34516	0.313965	-4.28442	1.83e-05	0.0055107	305.163	238.697	311.973	45.4417	74.7947	69.9476	221.292	204.34	375.003	14.5081	37.2217	22.2886	chr3	38426551	38443874	ENSMUSG00000105516.4	-
Gm42196	chr3	28183930	28184402	67.2558	1.32561	0.313263	4.23161	2.32e-05	0.0064559	11.1645	16.2748	12.408	71.9494	61.4385	49.7704	59.963	33.3259	32.8344	128.5	194.536	134.905	chr3	28176552	28212209	ENSMUSG00000109716.1	+
Gm42196	chr3	28180271	28180635	40.8774	1.4269	0.402033	3.54922	0.000386381	0.0401456	25.3062	21.6997	17.7257	30.2945	54.0926	22.8675	5.71076	22.8019	13.825	98.793	87.0848	90.3275	chr3	28176552	28212209	ENSMUSG00000109716.1	+
Gm42196	chr3	28188562	28189715	137.449	1.24937	0.248032	5.03714	4.73e-07	0.000384539	37.215	48.8244	28.3612	167.377	195.668	64.567	58.5353	40.3418	38.0188	351.648	356.064	262.771	chr3	28176552	28212209	ENSMUSG00000109716.1	+
Gm42670	chr5	67227876	67228608	74.959	1.38323	0.30332	4.5603	5.11e-06	0.00227698	47.6352	44.9495	46.0869	88.6113	48.0823	41.6995	49.9691	43.8498	32.8344	136.79	141.864	177.136	chr5	67259970	67261262	ENSMUSG00000107319.1	-
Gm5248	chr19	35067244	35067856	68.5558	1.07899	0.308079	3.50233	0.000461213	0.0443104	19.3518	21.6997	23.0435	62.1037	83.4762	51.1155	42.8307	35.0799	57.0282	152.68	108.856	165.405	chr19	35051201	35055247	ENSMUSG00000101966.1	-
Gm5921	chr9	115450853	115451226	83.086	1.31375	0.323635	4.05935	4.92e-05	0.0106686	18.6075	10.8499	30.1337	102.244	97.5002	57.8413	9.99383	14.0319	5.18438	199.659	188.216	262.771	chr9	115437699	115438581	ENSMUSG00000074034.1	-
Gm6578	chr6	12095515	12096479	158.688	1.1218	0.207317	5.41101	6.27e-08	8.01e-05	55.0782	85.249	74.4481	139.355	150.257	138.55	88.5168	88.5767	141.706	268.054	344.828	329.637	chr6	12099517	12109583	ENSMUSG00000057223.6	-
Gm6749	chr6	108941874	108942470	54.128	1.1327	0.314877	3.59729	0.000321548	0.0353399	26.7948	21.6997	21.2709	53.7727	44.7432	45.7349	44.2584	23.6789	48.3875	132.645	92.7032	93.8467	chr6	108882003	108882408	ENSMUSG00000107751.1	+
Gm8091	chr5	100352504	100353148	101.517	1.25429	0.291589	4.30159	1.7e-05	0.00520595	34.9821	20.1498	40.7692	116.634	112.86	69.9476	55.6799	28.9409	24.1938	259.764	290.049	164.232	chr5	100220439	100355119	ENSMUSG00000085915.1	-
Golm1	chr13	59647770	59648340	55.5172	1.37962	0.353272	3.90527	9.41e-05	0.0165641	32.7492	30.2246	23.0435	60.5889	47.4145	20.1772	58.5353	24.5559	39.7469	134.718	126.413	68.0389	chr13	59634625	59675811	ENSMUSG00000021556.12	-
Grik3	chr4	125389709	125390240	64.5852	1.13701	0.324314	3.50591	0.000455057	0.0440982	43.1694	44.9495	54.9498	46.9564	75.4625	40.3544	47.1138	45.6038	20.7375	146.462	113.07	96.1929	chr4	125490699	125714173	ENSMUSG00000001985.9	+
Gucy2g	chr19	55238688	55239031	69.7027	1.22991	0.323308	3.80414	0.000142299	0.0209967	8.9316	7.74991	21.2709	89.3687	63.4419	71.2927	31.4092	11.401	15.5531	173.406	181.895	160.713	chr19	55198296	55241236	ENSMUSG00000055523.6	-
Haglr	chr2	74749216	74750103	195.757	1.28215	0.243024	5.27583	1.32e-07	0.00014405	114.622	79.0491	54.9498	128.751	176.302	213.878	78.5229	106.117	148.619	395.863	403.118	449.291	chr2	74748421	74762896	ENSMUSG00000075277.5	-
Hdhd5	chr6	120513425	120514256	166.97	1.31568	0.210897	6.23852	4.42e-10	1.05e-06	64.0098	65.8742	46.0869	189.34	169.624	95.5053	131.347	64.0208	48.3875	476.694	401.714	251.04	chr6	120509493	120531319	ENSMUSG00000058979.7	-
Hip1	chr5	135441321	135441725	29.8635	1.96912	0.494693	3.98049	6.88e-05	0.0135057	9.6759	7.74991	17.7257	15.1472	14.024	30.9383	12.8492	18.4169	6.9125	80.1398	95.5124	49.2695	chr5	135406530	135545120	ENSMUSG00000039959.13	-
Hoxd3	chr2	74711788	74712401	77.4212	1.41773	0.295563	4.79671	1.61e-06	0.000977696	54.3339	96.8738	77.9932	28.7797	36.7295	52.4607	89.9445	88.5767	96.7751	87.7393	128.52	90.3275	chr2	74711926	74748442	ENSMUSG00000079277.9	+
Hoxd3	chr2	74715691	74716318	112.53	1.68527	0.239665	7.03177	2.04e-12	8.08e-09	122.81	72.0741	97.4915	51.5006	50.7535	59.1864	141.341	107.871	131.338	176.169	168.551	171.27	chr2	74711926	74748442	ENSMUSG00000079277.9	+
Hoxd3os1	chr2	74711788	74712401	77.4212	1.41773	0.295563	4.79671	1.61e-06	0.000977696	54.3339	96.8738	77.9932	28.7797	36.7295	52.4607	89.9445	88.5767	96.7751	87.7393	128.52	90.3275	chr2	74703247	74716130	ENSMUSG00000052371.5	-
Hoxd3os1	chr2	74715691	74716318	112.53	1.68527	0.239665	7.03177	2.04e-12	8.08e-09	122.81	72.0741	97.4915	51.5006	50.7535	59.1864	141.341	107.871	131.338	176.169	168.551	171.27	chr2	74703247	74716130	ENSMUSG00000052371.5	-
Hoxd4	chr2	74715691	74716318	112.53	1.68527	0.239665	7.03177	2.04e-12	8.08e-09	122.81	72.0741	97.4915	51.5006	50.7535	59.1864	141.341	107.871	131.338	176.169	168.551	171.27	chr2	74711928	74729123	ENSMUSG00000101174.7	+
Hoxd4	chr2	74711788	74712401	77.4212	1.41773	0.295563	4.79671	1.61e-06	0.000977696	54.3339	96.8738	77.9932	28.7797	36.7295	52.4607	89.9445	88.5767	96.7751	87.7393	128.52	90.3275	chr2	74711928	74729123	ENSMUSG00000101174.7	+
Igf2bp3	chr6	49217549	49218544	277.582	1.06668	0.176617	6.03952	1.55e-09	3.17e-06	302.186	360.371	326.153	202.216	176.97	139.895	219.864	297.302	212.56	335.758	365.897	391.81	chr6	49085222	49214957	ENSMUSG00000029814.10	-
Irx3os	chr8	91826412	91827046	105.891	1.03457	0.271818	3.8061	0.000141174	0.0208875	36.4707	27.1247	67.3578	126.479	116.867	80.7087	52.8245	39.4649	46.6594	245.255	201.559	229.924	chr8	91800414	91807539	ENSMUSG00000046413.14	+
Isx	chr8	74906794	74907591	82.0244	1.12688	0.306552	3.676	0.000236918	0.0290482	28.2834	19.3748	46.0869	68.9199	98.168	72.6379	51.3968	28.0639	36.2907	145.772	180.49	208.809	chr8	74873172	74893506	ENSMUSG00000031621.9	+
Itpr2	chr6	146237088	146237712	88.2882	1.08294	0.275672	3.92836	8.55e-05	0.0155426	46.8909	60.4493	31.9063	112.09	112.192	34.9738	59.963	48.2348	31.1063	182.387	207.88	131.385	chr6	146108298	146502223	ENSMUSG00000030287.15	-
Jam3	chr9	27144484	27144936	55.9019	1.6226	0.326274	4.9731	6.59e-07	0.000489262	27.5391	27.1247	24.816	58.3168	32.0549	32.2835	37.1199	33.3259	25.9219	120.21	152.398	99.7121	chr9	27097383	27155421	ENSMUSG00000031990.15	-
Jhy	chr9	40917949	40918575	101.641	1.01548	0.291878	3.47913	0.000503048	0.0468245	17.8632	18.5998	17.7257	127.237	132.226	104.921	44.2584	17.5399	6.9125	246.637	264.064	221.713	chr9	40894848	40964118	ENSMUSG00000032023.7	-
Kbtbd12	chr6	88630968	88631722	73.3546	1.32173	0.368606	3.58577	0.00033609	0.0363856	22.329	22.4747	17.7257	76.4935	90.1543	33.6286	65.6737	16.6629	39.7469	176.86	153.101	165.405	chr6	88545113	88637950	ENSMUSG00000033182.12	-
Kcng4	chr8	119634995	119635673	98.444	-1.10195	0.265594	-4.149	3.34e-05	0.00833195	134.718	135.623	168.394	71.192	90.8221	87.4345	104.221	129.796	143.434	44.9059	30.9011	39.8849	chr8	119623853	119635680	ENSMUSG00000045246.11	-
Kifc3	chr8	95135335	95136112	81.0847	1.14192	0.300806	3.79621	0.000146926	0.0213098	68.4756	92.9989	33.6789	90.8834	60.7707	39.0092	47.1138	69.2827	55.3	156.825	153.101	105.578	chr8	95099827	95202812	ENSMUSG00000031788.14	-
Kmt2c	chr5	25350905	25351428	167.851	1.05633	0.197973	5.33569	9.52e-08	0.000111332	24.5619	24.0247	26.5886	229.481	231.062	139.895	31.4092	44.7268	20.7375	435.242	480.371	326.117	chr5	25271797	25498783	ENSMUSG00000038056.15	-
Lbh	chr17	72943970	72944471	62.9652	1.14131	0.324102	3.52144	0.000429203	0.0425649	50.6124	24.7997	40.7692	64.3757	38.733	41.6995	84.2337	28.0639	70.8532	107.774	96.9169	106.751	chr17	72918304	72941942	ENSMUSG00000024063.12	+
Lhx1	chr11	84522618	84523081	144.429	1.57758	0.241256	6.53904	6.19e-11	1.79e-07	186.075	169.723	187.893	49.9859	85.4796	44.3898	177.034	171.014	124.425	156.825	214.903	165.405	chr11	84518283	84525535	ENSMUSG00000018698.15	-
Lrp2	chr2	69418649	69419085	50.3327	1.52303	0.354009	4.30222	1.69e-05	0.00520468	17.1189	8.5249	7.09029	56.0448	68.7844	21.5223	8.56614	11.401	3.45625	153.371	156.612	91.5006	chr2	69424339	69586065	ENSMUSG00000027070.14	-
Lrpprc	chr17	84758122	84758772	87.4832	1.56341	0.296684	5.26959	1.37e-07	0.00014641	62.5212	31.7746	19.4983	90.126	74.7947	47.0801	59.963	45.6038	20.7375	189.987	235.269	172.443	chr17	84705246	84790789	ENSMUSG00000024120.12	-
Lrrc4c	chr2	96525255	96525897	52.6322	1.16598	0.325455	3.58261	0.000340184	0.0366757	20.0961	14.7248	17.7257	49.9859	56.7638	36.3189	34.2646	31.5719	43.2032	93.2662	111.665	122.001	chr2	96318168	97631666	ENSMUSG00000050587.14	+
Lrrk2	chr15	91771489	91772308	120.06	1.61222	0.294338	5.47744	4.32e-08	5.7e-05	19.3518	17.8248	58.4949	104.516	108.853	79.3636	39.9753	22.8019	55.3	304.669	278.812	350.752	chr15	91673174	91816120	ENSMUSG00000036273.15	+
Macf1	chr4	123506271	123506681	66.9005	-1.3626	0.329618	-4.13389	3.57e-05	0.0086131	88.5717	79.0491	125.853	46.9564	78.1337	56.4961	78.5229	87.6997	91.5907	20.7258	28.0919	21.1155	chr4	123349632	123684360	ENSMUSG00000028649.18	-
Matn2	chr15	34313694	34314360	84.9318	1.08738	0.275383	3.9486	7.86e-05	0.0147245	12.6531	18.5998	15.9532	103.001	121.541	68.6024	31.4092	21.9249	10.3688	241.11	194.536	179.482	chr15	34306676	34436273	ENSMUSG00000022324.15	+
Mbip	chr12	56328921	56329359	71.099	1.54571	0.408213	3.78654	0.000152761	0.0217356	9.6759	18.5998	7.09029	67.4052	80.1371	40.3544	32.8369	7.01597	32.8344	154.062	165.04	238.136	chr12	56328302	56345894	ENSMUSG00000021028.8	-
Mecom	chr3	30514394	30515565	136.786	1.49996	0.281251	5.33316	9.65e-08	0.000111332	97.5033	81.374	148.896	59.0742	46.7467	108.957	188.455	188.554	150.347	200.35	209.284	161.886	chr3	29951295	30548008	ENSMUSG00000027684.16	-
Mecom	chr3	30506950	30508612	277.321	1.33132	0.160409	8.29954	1.05e-16	8.87e-13	232.966	211.572	269.431	145.413	121.541	174.869	356.922	286.778	433.76	350.957	358.874	384.772	chr3	29951295	30548008	ENSMUSG00000027684.16	-
Mettl15	chr2	109182936	109183495	65.6611	1.29713	0.288241	4.50016	6.79e-06	0.00274402	23.0733	26.3497	28.3612	49.9859	48.0823	82.0539	21.4153	24.5559	50.1157	112.61	148.887	172.443	chr2	109092296	109280748	ENSMUSG00000057234.9	-
Mgll	chr6	88768686	88769211	59.603	1.61471	0.392854	4.1102	3.95e-05	0.00930049	13.3974	12.3999	1.77257	64.3757	51.4213	36.3189	17.1323	10.524	41.475	169.261	151.696	145.462	chr6	88724411	88828360	ENSMUSG00000033174.17	+
Micalcl	chr7	112414391	112415207	63.9793	1.68222	0.334111	5.03492	4.78e-07	0.000384991	28.2834	26.3497	19.4983	62.861	29.3836	56.4961	42.8307	21.0479	25.9219	134.027	168.551	152.501	chr7	112368307	112413106	ENSMUSG00000030771.17	+
Micu1	chr10	59741131	59741878	166.084	1.13173	0.219817	5.14851	2.63e-07	0.000243705	159.28	147.248	67.3578	162.833	150.925	78.0184	162.757	114.887	114.056	291.543	308.308	235.79	chr10	59702476	59864132	ENSMUSG00000020111.15	+
Mir148a	chr6	51136031	51136406	33.8043	1.89338	0.460057	4.11553	3.86e-05	0.00914225	5.9544	6.19993	12.408	31.8092	36.7295	9.41602	9.99383	6.13898	3.45625	104.32	115.879	63.3465	chr6	51269811	51269910	ENSMUSG00000065505.1	-
Mob3b	chr4	34951233	34951549	39.6735	1.50881	0.424251	3.55642	0.000375947	0.0394571	9.6759	18.5998	12.408	40.8975	25.3768	26.9029	28.5538	9.64696	36.2907	89.121	76.5503	102.058	chr4	34949073	35157484	ENSMUSG00000073910.10	-
Mroh2b	chr15	4937759	4938927	173.018	1.31531	0.259493	5.06877	4e-07	0.000332656	15.6303	31.7746	46.0869	187.068	178.305	157.382	54.2522	23.6789	62.2125	403.463	445.958	470.407	chr15	4898736	4962205	ENSMUSG00000022155.9	+
Msi2	chr11	88382794	88383511	51.9732	1.29641	0.362191	3.57936	0.000344443	0.0369671	23.0733	15.4998	37.224	43.927	40.0686	41.6995	49.9691	28.0639	39.7469	104.32	125.009	75.0774	chr11	88339381	88718513	ENSMUSG00000069769.13	-
Msi2	chr11	88618630	88619331	194.216	1.64185	0.249097	6.59124	4.36e-11	1.33e-07	72.9414	113.924	54.9498	175.708	186.987	80.7087	79.9506	99.1006	110.6	415.207	453.684	486.83	chr11	88339381	88718513	ENSMUSG00000069769.13	-
Mxi1	chr19	53360094	53360500	58.9211	1.6557	0.334201	4.9542	7.26e-07	0.000529368	11.1645	15.4998	19.4983	62.861	40.7364	32.2835	37.1199	34.2029	24.1938	140.245	121.497	167.751	chr19	53310505	53375810	ENSMUSG00000025025.13	+
Myl2	chr5	122084590	122085593	108.659	1.14079	0.279936	4.07519	4.6e-05	0.0101531	64.7541	95.3239	88.6287	112.09	102.843	59.1864	37.1199	63.1438	70.8532	217.621	181.193	211.155	chr5	122100950	122113472	ENSMUSG00000013936.12	+
Myo3a	chr2	22285222	22285895	95.2352	1.01643	0.283919	3.57999	0.000343609	0.0369444	9.6759	9.29989	21.2709	65.8905	128.219	153.347	28.5538	16.6629	24.1938	176.169	233.865	275.675	chr2	22227502	22618252	ENSMUSG00000025716.14	+
Nadk2	chr15	9110734	9111340	84.2235	-1.39757	0.368077	-3.79695	0.000146486	0.021302	133.23	101.524	106.354	43.1696	56.096	123.753	119.926	120.149	127.881	33.8522	29.4965	15.2501	chr15	9071259	9110891	ENSMUSG00000022253.15	+
Nbea	chr3	56304799	56305501	74.5967	1.35388	0.272478	4.96877	6.74e-07	0.000497218	22.329	27.1247	46.0869	60.5889	52.757	71.2927	49.9691	35.0799	60.4844	145.772	148.887	174.79	chr3	55625194	56183701	ENSMUSG00000027799.12	-
Ncoa2	chr1	13301309	13302103	247.165	1.24005	0.189935	6.52882	6.63e-11	1.88e-07	76.6629	109.274	70.9029	275.68	280.48	199.082	58.5353	69.2827	57.0282	649.409	508.463	611.177	chr1	13139104	13374083	ENSMUSG00000005886.14	-
Ndfip1	chr18	38393433	38393950	98.9442	1.33358	0.316868	4.20864	2.57e-05	0.00695291	49.1238	21.6997	17.7257	141.627	110.856	39.0092	59.963	36.8339	38.0188	219.003	231.758	221.713	chr18	38418974	38464399	ENSMUSG00000024425.3	+
Neb	chr2	52377883	52379134	200.78	1.25769	0.191221	6.57715	4.8e-11	1.42e-07	118.344	102.299	106.354	171.921	162.946	115.683	195.593	230.65	133.066	336.449	398.202	337.848	chr2	52136646	52378474	ENSMUSG00000026950.17	-
Neurog1	chr13	56259895	56260589	60.0558	1.38122	0.353166	3.91098	9.19e-05	0.0163737	53.5896	73.6241	23.0435	28.7797	50.0857	22.8675	72.8122	67.5287	70.8532	96.7205	82.1687	78.5966	chr13	56250477	56252163	ENSMUSG00000048904.5	-
Nid2	chr14	19796718	19797487	208.257	1.0117	0.212229	4.76702	1.87e-06	0.00107313	76.6629	41.8495	65.5852	312.033	252.432	157.382	54.2522	65.7748	38.0188	563.051	436.829	435.214	chr14	19751264	19811787	ENSMUSG00000021806.4	+
Nkx3-2	chr5	41764207	41764858	115.216	1.09293	0.233792	4.67481	2.94e-06	0.00150673	87.8274	92.2239	129.398	74.9788	72.1234	106.266	65.6737	106.994	117.513	177.551	160.826	191.213	chr5	41761482	41764501	ENSMUSG00000049691.8	-
Nkx6-1	chr5	101663141	101663777	96.1945	1.50618	0.278561	5.40701	6.41e-08	8.1e-05	78.8958	107.724	77.9932	44.6843	33.3905	48.4252	127.064	124.534	146.891	91.8844	110.963	161.886	chr5	101658138	101664996	ENSMUSG00000035187.10	-
Nkx6-1	chr5	101664506	101665724	303.723	1.64308	0.176951	9.28549	1.61e-20	1.91e-16	292.51	245.672	239.297	116.634	135.565	176.214	366.916	342.029	392.285	377.21	399.607	560.734	chr5	101658138	101664996	ENSMUSG00000035187.10	-
Nr2f1	chr13	78199231	78199830	223.197	1.07267	0.204734	5.23932	1.61e-07	0.00016227	237.432	313.096	370.468	62.861	73.4591	143.931	265.55	326.243	312.791	137.481	180.49	254.559	chr13	78188972	78199757	ENSMUSG00000069171.14	-
Nr5a1	chr2	38703576	38703940	47.1432	1.51014	0.379992	3.97414	7.06e-05	0.0137799	6.6987	6.97492	1.77257	56.8021	57.4316	25.5578	5.71076	5.26198	8.64063	108.465	140.459	141.943	chr2	38692655	38714542	ENSMUSG00000026751.14	-
Onecut2	chr18	64342402	64343294	221.752	1.44515	0.185056	7.80926	5.75e-15	3.42e-11	189.797	225.522	228.662	121.178	84.8118	117.028	264.123	280.639	274.772	301.906	264.064	308.521	chr18	64340363	64398488	ENSMUSG00000045991.18	+
Onecut2	chr18	64343867	64344250	46.5833	1.63309	0.435078	3.75355	0.000174351	0.0238096	37.215	40.2995	81.5384	12.1178	13.3562	40.3544	65.6737	35.9569	43.2032	32.4704	65.3136	91.5006	chr18	64340363	64398488	ENSMUSG00000045991.18	+
Onecut2	chr18	64334251	64334752	37.327	2.00387	0.411874	4.86524	1.14e-06	0.000748856	13.3974	22.4747	26.5886	18.1767	14.024	12.1063	55.6799	42.0958	57.0282	52.5054	54.0768	79.7697	chr18	64340363	64398488	ENSMUSG00000045991.18	+
Onecut2	chr18	64339015	64340041	128.393	1.96408	0.256693	7.65148	1.99e-14	1.03e-10	97.5033	61.9993	141.806	44.6843	34.7261	82.0539	172.75	123.657	200.463	193.441	191.727	195.905	chr18	64340363	64398488	ENSMUSG00000045991.18	+
Opa1	chr16	29571289	29572083	70.4092	1.42328	0.343992	4.13755	3.51e-05	0.00856666	14.1417	3.87495	24.816	72.7067	68.7844	57.8413	12.8492	24.5559	17.2813	181.696	155.208	211.155	chr16	29579333	29654884	ENSMUSG00000038084.16	+
Osr2	chr15	35302601	35302932	45.4597	1.5182	0.37039	4.09892	4.15e-05	0.00946531	32.7492	30.9996	38.9966	22.7208	18.0309	24.2126	42.8307	78.0527	69.125	47.6694	77.9549	62.1735	chr15	35296097	35303305	ENSMUSG00000022330.5	+
Osr2	chr15	35292816	35293835	217.073	1.12986	0.180745	6.25114	4.07e-10	9.88e-07	218.824	240.247	260.568	101.486	110.189	111.647	244.135	278.885	333.528	255.618	219.819	229.924	chr15	35296097	35303305	ENSMUSG00000022330.5	+
Osr2	chr15	35295755	35296996	277.107	1.67817	0.196752	8.52939	1.47e-17	1.46e-13	270.181	327.046	198.528	84.8245	100.171	126.444	463.999	403.418	366.363	316.414	347.637	320.252	chr15	35296097	35303305	ENSMUSG00000022330.5	+
Otx1	chr11	21993407	21994459	190.947	1.06089	0.228174	4.64947	3.33e-06	0.00166127	233.71	199.173	257.023	65.1331	57.4316	110.302	309.809	327.997	259.219	131.263	160.826	179.482	chr11	21994763	22002897	ENSMUSG00000005917.15	-
Palld	chr8	61581141	61581728	77.8184	1.40851	0.365267	3.8561	0.00011521	0.0187618	15.6303	13.9498	3.54515	80.2803	82.8084	68.6024	37.1199	10.524	17.2813	153.371	207.88	242.828	chr8	61511432	61902690	ENSMUSG00000058056.16	-
Pax6	chr2	105673787	105674357	278.963	1.12726	0.177674	6.34452	2.23e-10	5.64e-07	264.227	239.472	324.381	123.45	178.973	154.692	296.959	326.243	423.391	250.091	368.003	397.675	chr2	105668899	105697364	ENSMUSG00000027168.21	+
Pax6	chr2	105674974	105676724	1565.91	1.04659	0.0892474	11.7269	9.28e-32	2.76e-27	1776.64	1698	1937.42	761.906	829.419	902.593	1763.2	1865.37	2091.03	1593.12	1627.22	1944.97	chr2	105668899	105697364	ENSMUSG00000027168.21	+
Pcdh11x	chrX	120421110	120421694	50.9391	1.4189	0.369228	3.8429	0.000121591	0.0193175	15.6303	10.8499	12.408	59.0742	44.0754	40.3544	11.4215	9.64696	10.3688	86.3576	115.177	195.905	chrX	120290258	120910619	ENSMUSG00000034755.18	+
Pde10a	chr17	8816411	8816975	78.2856	1.28348	0.318142	4.03431	5.48e-05	0.011536	24.5619	21.6997	30.1337	95.4276	72.1234	61.8767	38.5476	12.278	32.8344	174.097	216.307	159.539	chr17	8525371	8986648	ENSMUSG00000023868.16	+
Pdgfd	chr9	6165127	6165578	62.6754	1.32139	0.358954	3.68123	0.000232112	0.0286825	4.4658	13.9498	28.3612	50.7432	66.781	57.8413	32.8369	24.5559	19.0094	119.519	129.925	204.117	chr9	6168583	6378850	ENSMUSG00000032006.15	+
Pdss2	chr10	43288281	43288647	39.7829	1.58911	0.418951	3.79306	0.000148801	0.0213974	28.2834	13.9498	5.31772	34.8386	48.0823	17.4869	17.1323	21.9249	6.9125	111.919	87.0848	84.462	chr10	43221485	43464882	ENSMUSG00000038240.13	+
Pigk	chr3	152739388	152740075	70.2892	1.34198	0.346963	3.86781	0.000109818	0.0182379	18.6075	27.1247	53.1772	79.523	50.0857	55.151	44.2584	19.2939	31.1063	135.409	167.849	161.886	chr3	152714099	152980408	ENSMUSG00000039047.17	+
Pikfyve	chr1	65274128	65275312	81.5075	1.08942	0.275044	3.96089	7.47e-05	0.0141718	56.5668	42.6245	44.3143	94.6702	59.4351	57.8413	51.3968	46.4808	72.5813	142.317	136.246	173.616	chr1	65186682	65278695	ENSMUSG00000025949.16	+
Pitx2	chr3	129213569	129214742	880.767	2.29299	0.132096	17.3584	1.7e-67	2.02e-62	791.191	912.164	1122.04	180.252	215.702	298.622	1237.81	1212.01	1245.98	919.535	1172.84	1261.07	chr3	129199877	129219591	ENSMUSG00000028023.16	+
Ppm1h	chr10	122735316	122735713	87.132	1.23821	0.269506	4.59436	4.34e-06	0.0020465	35.7264	33.3246	70.9029	65.8905	88.1509	78.0184	37.1199	39.4649	50.1157	178.933	186.109	181.828	chr10	122678761	122945795	ENSMUSG00000034613.12	+
Ppm1h	chr10	122779682	122780156	49.0076	1.7498	0.40511	4.31933	1.57e-05	0.00497112	28.2834	27.1247	83.3109	31.8092	22.0377	18.832	37.1199	45.6038	38.0188	79.449	74.4435	102.058	chr10	122678761	122945795	ENSMUSG00000034613.12	+
Prdm13	chr4	21692057	21692328	34.3665	1.59814	0.462917	3.45232	0.000555786	0.0488401	9.6759	5.42493	17.7257	28.0224	31.387	17.4869	32.8369	12.278	22.4656	62.8683	98.3215	73.9043	chr4	21677479	21685963	ENSMUSG00000040478.14	-
Prkca	chr11	108336345	108336671	30.8728	1.90402	0.508273	3.74606	0.000179632	0.0243349	7.443	14.7248	24.816	5.30153	18.0309	24.2126	41.403	21.9249	55.3	48.3602	63.2067	45.7503	chr11	107933386	108343928	ENSMUSG00000050965.14	-
Prkcq	chr2	11283345	11283778	71.1037	1.1482	0.304662	3.76876	0.000164058	0.0228504	20.8404	30.9996	14.1806	95.4276	64.7775	61.8767	32.8369	32.4489	12.0969	153.371	185.406	148.982	chr2	11172107	11301222	ENSMUSG00000026778.13	+
Psd4	chr2	24412529	24412908	46.0148	-1.42697	0.408392	-3.49411	0.000475642	0.0451719	78.1515	86.024	46.0869	35.596	32.7227	40.3544	62.8183	50.8658	79.4938	13.8172	13.3436	12.9039	chr2	24367579	24414954	ENSMUSG00000026979.16	+
Ptger3	chr3	157581420	157581773	39.8111	1.52213	0.412507	3.68995	0.000224297	0.0280803	23.8176	24.7997	40.7692	25.7503	26.0446	21.5223	57.1076	19.2939	24.1938	80.1398	63.909	70.385	chr3	157566891	157645888	ENSMUSG00000040016.16	+
Pth2r	chr1	65391874	65392313	49.2704	1.18093	0.342596	3.447	0.000566845	0.0495189	7.443	15.4998	21.2709	55.2874	44.0754	44.3898	25.6984	21.0479	27.65	100.866	120.093	107.924	chr1	65282055	65389244	ENSMUSG00000025946.13	+
Ptpn13	chr5	103483582	103484151	76.2949	1.06827	0.28982	3.68596	0.000227838	0.0284039	40.1922	34.0996	49.6321	71.192	68.1166	60.5315	35.6922	49.1118	82.9501	156.134	127.116	140.77	chr5	103425191	103598303	ENSMUSG00000034573.14	+
Pvt1	chr15	62144052	62144271	29.2543	-1.7646	0.465882	-3.78767	0.000152068	0.0216889	30.5163	32.5496	24.816	37.8681	42.7398	52.4607	44.2584	21.0479	25.9219	14.5081	16.1528	8.21159	chr15	62037985	62378096	ENSMUSG00000097039.8	+
Rab28	chr5	41666643	41667433	49.778	1.27233	0.334886	3.79929	0.000145114	0.0211542	37.215	24.0247	42.5418	39.3828	33.3905	39.0092	51.3968	21.9249	39.7469	98.793	84.2756	85.6351	chr5	41624975	41708157	ENSMUSG00000029128.12	-
Ralyl	chr3	13711634	13712648	125.938	1.07161	0.244541	4.38215	1.18e-05	0.00404885	17.8632	22.4747	44.3143	143.899	126.216	149.311	49.9691	34.2029	29.3781	243.183	280.919	369.521	chr3	13471654	14182287	ENSMUSG00000039717.16	+
Ranbp17	chr11	33240663	33241186	39.9123	1.39476	0.387251	3.6017	0.000316139	0.0351355	17.1189	14.7248	23.0435	46.1991	34.7261	24.2126	7.13845	16.6629	15.5531	107.774	81.4664	90.3275	chr11	33211794	33513746	ENSMUSG00000040594.19	-
Rasgef1a	chr6	118077242	118078029	140.815	-1.03945	0.232461	-4.47148	7.77e-06	0.00299638	209.893	196.073	221.572	78.7656	73.4591	115.683	221.292	174.522	271.316	42.8333	38.6263	45.7503	chr6	118011437	118091546	ENSMUSG00000030134.11	+
Rbm38	chr2	173063330	173063692	114.804	1.17936	0.227666	5.18023	2.22e-07	0.000212335	46.8909	40.2995	40.7692	106.031	105.514	119.718	64.246	67.5287	38.0188	272.199	242.995	233.444	chr2	173020497	173034734	ENSMUSG00000027510.17	+
Rnf144b	chr13	47140248	47140877	45.794	1.37726	0.364166	3.78195	0.000155603	0.0220082	15.6303	16.2748	7.09029	68.1625	32.7227	29.5932	22.843	20.1709	12.0969	109.847	127.116	87.9813	chr13	47122655	47247991	ENSMUSG00000038068.15	+
Rnf32	chr5	29083273	29083649	65.5144	1.26452	0.340359	3.71524	0.000203008	0.0261878	11.1645	34.0996	35.4515	43.927	74.7947	73.983	27.1261	14.9089	20.7375	145.081	152.398	152.501	chr5	29195991	29228457	ENSMUSG00000029130.12	+
Rora	chr9	68899773	68900687	87.5322	1.11951	0.292111	3.83249	0.000126855	0.0197012	35.7264	41.0745	28.3612	121.935	63.4419	82.0539	32.8369	39.4649	29.3781	187.223	153.101	235.79	chr9	68653785	69388246	ENSMUSG00000032238.17	+
Rpl31-ps16	chr17	85516092	85516540	52.5857	-1.54464	0.351075	-4.39975	1.08e-05	0.00388998	87.0831	46.4994	81.5384	56.8021	36.7295	59.1864	97.0829	43.8498	70.8532	22.1075	14.0459	15.2501	chr17	85498632	85499008	ENSMUSG00000097803.1	+
Rspo1	chr4	124997571	124998156	135.743	1.06352	0.236434	4.49816	6.85e-06	0.00276058	96.759	93.7739	95.719	96.9423	112.192	84.7442	151.335	93.8386	172.813	207.949	177.681	245.175	chr4	124986429	125009099	ENSMUSG00000028871.7	+
Ryr2	chr13	12029462	12030137	71.7443	1.27366	0.303141	4.20153	2.65e-05	0.00709408	35.7264	25.5747	44.3143	57.5595	39.4008	79.3636	65.6737	56.1278	41.475	174.788	116.581	124.347	chr13	11553101	12106945	ENSMUSG00000021313.16	-
Satb2	chr1	56911481	56912089	80.8942	1.49371	0.299264	4.99128	6e-07	0.00045102	37.215	38.7495	58.4949	69.6773	62.1063	45.7349	58.5353	25.4329	53.5719	176.86	135.543	208.809	chr1	56793980	56978650	ENSMUSG00000038331.15	-
Satb2	chr1	56936549	56936779	36.2255	1.53501	0.442204	3.47126	0.000518023	0.0473425	20.8404	34.8746	37.224	24.2356	22.0377	12.1063	49.9691	40.3418	22.4656	67.7043	40.7332	62.1735	chr1	56793980	56978650	ENSMUSG00000038331.15	-
Schip1	chr3	68075199	68075688	56.6565	1.60394	0.35388	4.53244	5.83e-06	0.00246521	5.9544	10.8499	8.86287	59.8316	47.4145	43.0447	15.7046	6.13898	17.2813	115.374	176.979	172.443	chr3	68064801	68626481	ENSMUSG00000027777.15	+
Sdk1	chr5	141477778	141478500	72.0059	1.1359	0.288033	3.94366	8.02e-05	0.0148739	35.7264	28.6747	40.7692	67.4052	63.4419	48.4252	55.6799	39.4649	74.3094	133.336	110.261	166.578	chr5	141241489	142215586	ENSMUSG00000039683.16	+
Sgpp2	chr1	78387751	78388343	47.956	1.28432	0.33394	3.84597	0.000120075	0.019246	13.3974	19.3748	23.0435	47.7138	36.0617	48.4252	25.6984	14.9089	27.65	106.393	102.535	110.27	chr1	78310344	78420289	ENSMUSG00000032908.9	+
Shq1	chr6	100635968	100636706	107.703	1.15609	0.286369	4.03706	5.41e-05	0.0114217	22.329	20.9247	35.4515	142.384	150.257	65.9121	21.4153	16.6629	19.0094	273.581	253.529	270.982	chr6	100568255	100671157	ENSMUSG00000035378.17	-
Sim1	chr10	50893810	50895380	604.239	1.78697	0.131229	13.6171	3.17e-42	1.88e-37	494.215	602.943	719.665	206.76	215.035	282.481	756.676	724.399	838.141	679.116	864.527	866.909	chr10	50894753	50989152	ENSMUSG00000019913.4	+
Sim1	chr10	50897983	50898650	156.026	1.47197	0.208886	7.04678	1.83e-12	7.5e-09	148.116	146.473	260.568	51.5006	64.7775	91.4699	137.058	178.03	229.841	152.68	192.429	219.367	chr10	50894753	50989152	ENSMUSG00000019913.4	+
Slc35f1	chr10	53083619	53084455	70.4655	1.23377	0.309512	3.98619	6.71e-05	0.0132954	28.2834	38.7495	72.6755	49.9859	55.4282	51.1155	65.6737	47.3578	60.4844	97.4113	137.65	140.77	chr10	52690532	53111622	ENSMUSG00000038602.7	+
Slc9a9	chr9	95164763	95165174	46.7021	1.63722	0.336621	4.86371	1.15e-06	0.000748856	8.9316	13.9498	17.7257	31.0518	44.7432	33.6286	21.4153	22.8019	20.7375	94.6479	112.367	138.424	chr9	94669908	95230445	ENSMUSG00000031129.9	+
Slco2a1	chr9	102988370	102989169	177.338	1.03568	0.20497	5.05287	4.35e-07	0.000356604	37.215	31.7746	33.6789	207.517	205.685	189.666	65.6737	47.3578	70.8532	348.885	490.905	398.849	chr9	102988711	103096002	ENSMUSG00000032548.14	+
Smad4	chr18	73642966	73643542	203.162	1.23225	0.207659	5.934	2.96e-09	5.49e-06	81.1287	41.0745	70.9029	194.642	191.661	204.462	77.0952	106.117	81.2219	521.6	444.554	423.483	chr18	73639008	73703780	ENSMUSG00000024515.13	-
Smad4	chr18	73708109	73708636	124.525	1.18435	0.241042	4.91345	8.95e-07	0.000625415	36.4707	31.7746	23.0435	165.862	192.329	57.8413	28.5538	41.2188	19.0094	327.468	363.087	207.636	chr18	73639008	73703780	ENSMUSG00000024515.13	-
Sncaip	chr18	53034893	53035675	106.817	1.0328	0.26598	3.88299	0.000103181	0.0175125	28.2834	53.4744	19.4983	132.538	139.572	90.1247	22.843	26.3099	34.5625	244.565	247.208	242.828	chr18	52767708	52915935	ENSMUSG00000024534.15	+
Snx14	chr9	88395874	88396179	38.9844	-1.50261	0.436049	-3.44597	0.000569021	0.0495632	46.8909	20.1498	30.1337	41.6549	52.0891	59.1864	65.6737	53.4968	44.9313	15.8898	25.985	11.7308	chr9	88376749	88438958	ENSMUSG00000032422.17	-
Snx7	chr3	117875283	117875744	60.0742	1.08781	0.297196	3.66026	0.000251957	0.0301456	18.6075	27.1247	35.4515	41.6549	59.4351	61.8767	38.5476	34.2029	58.7563	91.1936	128.52	125.52	chr3	117781646	117868936	ENSMUSG00000028007.13	-
Snx7	chr3	117838055	117838357	44.891	1.49616	0.379165	3.94593	7.95e-05	0.0148262	16.3746	13.9498	21.2709	24.2356	38.0651	43.0447	37.1199	13.155	29.3781	81.5215	89.1917	131.385	chr3	117781646	117868936	ENSMUSG00000028007.13	-
Sox2ot	chr3	34649839	34650251	32.7995	1.68557	0.410803	4.1031	4.08e-05	0.00940854	23.8176	34.0996	21.2709	15.1472	19.3665	20.1772	25.6984	33.3259	27.65	62.1774	49.8631	61.0004	chr3	34104269	34682619	ENSMUSG00000105265.4	+
Sox5	chr6	143886923	143887425	89.2963	1.12436	0.281481	3.99446	6.48e-05	0.013035	18.6075	29.4496	49.6321	103.759	60.1029	106.266	44.2584	25.4329	51.8438	172.715	174.872	234.617	chr6	143828424	144781977	ENSMUSG00000041540.16	-
Sox6	chr7	116035176	116035442	55.848	1.28274	0.317014	4.04632	5.2e-05	0.0110779	25.3062	23.2497	15.9532	41.6549	52.0891	61.8767	24.2707	17.5399	31.1063	104.32	128.52	144.289	chr7	115470871	116038796	ENSMUSG00000051910.13	-
Sp8	chr12	118846438	118847499	692.809	1.12255	0.13072	8.58747	8.89e-18	9.6e-14	722.715	887.364	992.641	258.26	301.85	410.269	806.645	949.787	917.635	663.226	710.022	693.293	chr12	118846328	118852576	ENSMUSG00000048562.7	+
Sp9	chr2	73247188	73247571	81.3013	1.03528	0.271894	3.80765	0.000140293	0.0208875	75.1743	46.4994	26.5886	78.7656	70.12	59.1864	88.5168	63.1438	43.2032	156.825	153.803	113.789	chr2	73271924	73284706	ENSMUSG00000068859.5	+
Ssbp3	chr4	107021459	107021885	89.5844	1.13926	0.263982	4.31566	1.59e-05	0.00500139	30.5163	23.2497	8.86287	87.8539	94.1611	92.815	54.2522	35.0799	43.2032	203.804	202.964	198.251	chr4	106910700	107049694	ENSMUSG00000061887.14	+
Stc2	chr11	31467799	31468217	132.043	1.14975	0.272444	4.22012	2.44e-05	0.0066835	5.2101	13.9498	26.5886	168.134	164.949	115.683	18.56	17.5399	27.65	293.616	352.553	380.079	chr11	31357306	31370074	ENSMUSG00000020303.2	-
Styx	chr14	45398361	45399077	209.295	1.18285	0.257805	4.58816	4.47e-06	0.0020783	26.0505	38.7495	42.5418	314.305	314.538	100.886	35.6922	35.9569	24.1938	534.035	601.166	443.426	chr14	45351092	45422820	ENSMUSG00000053205.9	+
Syt16	chr12	74121840	74122329	55.6933	1.35279	0.358237	3.77624	0.000159213	0.0223855	15.6303	7.74991	23.0435	58.3168	60.7707	40.3544	14.2769	12.278	24.1938	134.027	154.505	123.174	chr12	73997660	74273267	ENSMUSG00000044912.10	+
Tbc1d22a	chr15	86398862	86399217	41.6405	1.36627	0.359692	3.79844	0.00014561	0.0212005	22.329	19.3748	10.6354	28.0224	46.0789	30.9383	22.843	24.5559	25.9219	82.2124	97.6192	89.1544	chr15	86214458	86498503	ENSMUSG00000051864.10	+
Tbc1d5	chr17	50761208	50761492	39.8631	1.45085	0.42084	3.44752	0.000565753	0.0494963	20.0961	20.9247	7.09029	28.0224	22.0377	49.7704	19.9877	28.0639	15.5531	87.7393	79.3595	99.7121	chr17	50733123	51179352	ENSMUSG00000023923.10	-
Tbc1d5	chr17	51194916	51195345	55.745	1.33989	0.359756	3.72443	0.000195756	0.025765	6.6987	12.3999	3.54515	59.0742	74.7947	37.6641	29.9815	10.524	8.64063	154.753	159.421	111.443	chr17	50733123	51179352	ENSMUSG00000023923.10	-
Tbr1	chr2	61811449	61812402	353.08	1.28849	0.157245	8.19411	2.52e-16	2e-12	448.069	470.419	489.23	117.391	103.51	121.063	489.698	554.262	597.932	254.237	248.613	342.541	chr2	61802929	61814114	ENSMUSG00000035033.15	+
Tbx15	chr3	99263455	99265124	267.934	1.00867	0.170767	5.90672	3.49e-09	6.23e-06	101.225	133.298	118.762	233.267	245.086	322.835	125.637	114.887	209.103	435.242	547.089	628.773	chr3	99240380	99354259	ENSMUSG00000027868.11	+
Tbx3	chr5	119669980	119671233	341.835	1.22011	0.16017	7.61761	2.58e-14	1.28e-10	299.953	316.971	345.652	215.091	140.908	184.285	465.427	367.462	509.797	397.936	386.965	471.58	chr5	119670668	119684724	ENSMUSG00000018604.18	+
Tbx3os1	chr5	119669980	119671233	341.835	1.22011	0.16017	7.61761	2.58e-14	1.28e-10	299.953	316.971	345.652	215.091	140.908	184.285	465.427	367.462	509.797	397.936	386.965	471.58	chr5	119570129	119671365	ENSMUSG00000087516.7	-
Tdrd3	chr14	87478039	87479148	141.44	1.18066	0.233591	5.0544	4.32e-07	0.000356217	60.2883	34.0996	46.0869	138.597	142.243	135.86	64.246	57.8818	60.4844	250.091	302.69	404.714	chr14	87416638	87545504	ENSMUSG00000022019.16	+
Tfap2a	chr13	40736994	40737514	124.865	1.00371	0.286699	3.50094	0.000463625	0.0443821	142.906	165.073	163.077	53.0153	42.7398	107.612	65.6737	148.212	217.744	93.2662	138.352	160.713	chr13	40715301	40738376	ENSMUSG00000021359.16	-
Thrb	chr14	17812993	17813507	31.5077	1.45862	0.404595	3.60512	0.000312003	0.0347734	27.5391	24.0247	21.2709	18.934	24.709	16.1417	32.8369	27.1869	20.7375	53.8871	67.4205	43.4041	chr14	17660260	18038090	ENSMUSG00000021779.17	+
Thsd4	chr9	60075055	60076169	65.272	1.29455	0.327285	3.95542	7.64e-05	0.0144307	32.0049	19.3748	23.0435	56.0448	82.8084	39.0092	28.5538	43.8498	27.65	163.734	122.902	144.289	chr9	59966930	60522046	ENSMUSG00000032289.15	-
Tlx3	chr11	33203583	33204093	55.3776	1.7882	0.343879	5.2001	1.99e-07	0.000195577	41.6808	53.4744	70.9029	28.0224	17.363	33.6286	44.2584	53.4968	48.3875	63.5592	101.833	107.924	chr11	33200751	33203589	ENSMUSG00000040610.7	-
Tns1	chr1	74115971	74116761	108.469	1.04699	0.301489	3.47272	0.000515218	0.0472352	19.3518	18.5998	7.09029	109.817	202.346	87.4345	29.9815	11.401	10.3688	257.691	339.912	207.636	chr1	73910230	74124449	ENSMUSG00000055322.15	-
Tox3	chr8	90356548	90357225	107.184	1.15099	0.262661	4.38204	1.18e-05	0.00404885	31.2606	31.7746	60.2675	100.729	109.521	112.992	25.6984	31.5719	69.125	230.747	251.422	231.098	chr8	90247039	90348343	ENSMUSG00000043668.13	-
Tox3	chr8	90309957	90310990	59.7214	1.20176	0.327735	3.66685	0.000245557	0.0296184	29.772	23.2497	28.3612	40.8975	57.4316	51.1155	44.2584	41.2188	41.475	80.1398	100.428	178.309	chr8	90247039	90348343	ENSMUSG00000043668.13	-
Trim2	chr3	84241206	84241889	45.4295	1.57902	0.447458	3.52887	0.000417336	0.0419838	15.6303	6.97492	14.1806	80.2803	28.048	14.7966	29.9815	17.5399	20.7375	94.6479	142.566	79.7697	chr3	84160438	84306877	ENSMUSG00000027993.16	-
Trim66	chr7	109480684	109481286	133.35	1.07697	0.236661	4.55068	5.35e-06	0.00234428	58.0554	89.8989	54.9498	103.759	94.829	134.515	139.914	113.133	114.056	243.183	245.102	208.809	chr7	109449005	109508134	ENSMUSG00000031026.15	-
Tshz2	chr2	169778537	169779416	201.96	1.12034	0.216895	5.16538	2.4e-07	0.000226258	41.6808	44.9495	76.2207	190.098	253.1	220.604	62.8183	43.8498	50.1157	442.151	585.013	412.926	chr2	169633012	170071816	ENSMUSG00000047907.11	+
Tspan9	chr6	128065250	128066122	139.373	-1.03913	0.266901	-3.89331	9.89e-05	0.017126	143.65	189.098	187.893	96.1849	116.199	205.807	202.732	135.934	200.463	51.8145	79.3595	63.3465	chr6	127961395	128143594	ENSMUSG00000030352.14	-
Ttc17	chr2	94366227	94366842	53.0274	1.27237	0.33552	3.79223	0.000149301	0.0214228	14.886	13.9498	7.09029	46.1991	60.1029	47.0801	35.6922	19.2939	20.7375	116.755	113.772	140.77	chr2	94300766	94406689	ENSMUSG00000027194.16	-
Ttc29	chr8	78262440	78262956	57.3925	1.50235	0.375797	3.99777	6.39e-05	0.0128976	31.2606	12.3999	28.3612	33.3239	44.0754	59.1864	45.6861	17.5399	41.475	107.083	143.971	124.347	chr8	78213296	78394326	ENSMUSG00000037101.16	+
Twist1	chr12	33957981	33958646	75.9834	1.21486	0.31562	3.84912	0.000118545	0.019136	56.5668	65.0992	134.716	18.1767	37.3973	71.2927	74.2399	83.3147	95.0469	77.3764	66.0159	132.558	chr12	33957670	33959829	ENSMUSG00000035799.6	+
Tyw3	chr3	154517555	154517968	43.8629	1.50133	0.374625	4.00755	6.14e-05	0.01246	28.2834	27.8997	31.9063	37.8681	22.0377	24.2126	38.5476	29.8179	44.9313	57.3414	88.4894	95.0198	chr3	154576430	154597104	ENSMUSG00000047583.9	-
Uchl3	chr14	101679323	101680058	88.0711	1.21178	0.292276	4.146	3.38e-05	0.00839168	23.8176	30.2246	19.4983	108.303	104.846	55.151	24.2707	28.9409	38.0188	193.441	187.513	242.828	chr14	101653966	101696125	ENSMUSG00000022111.9	+
Usp30	chr5	114102905	114103328	88.2302	1.44983	0.262702	5.51892	3.41e-08	4.77e-05	52.101	55.0243	60.2675	56.8021	65.4453	56.4961	59.963	78.9297	86.4063	192.059	158.017	137.251	chr5	114065460	114124720	ENSMUSG00000029592.11	+
Vopp1	chr6	57800102	57800486	46.367	1.84834	0.363251	5.08834	3.61e-07	0.000308745	14.886	15.4998	21.2709	41.6549	37.3973	22.8675	9.99383	15.7859	6.9125	116.065	114.474	139.597	chr6	57727806	57825159	ENSMUSG00000037788.14	-
Vps41	chr13	18797369	18797648	35.1036	1.80701	0.457603	3.94887	7.85e-05	0.0147245	20.8404	22.4747	19.4983	32.5665	21.3699	14.7966	34.2646	20.1709	3.45625	93.2662	54.0768	84.462	chr13	18717285	18866811	ENSMUSG00000041236.8	+
Wdfy3	chr5	101840318	101841033	143.805	1.3069	0.200839	6.5072	7.66e-11	2.12e-07	32.0049	34.0996	35.4515	156.774	139.572	127.789	58.5353	37.7109	48.3875	373.065	317.438	364.829	chr5	101832955	102069921	ENSMUSG00000043940.15	-
Wdpcp	chr11	21721276	21721599	33.5263	1.3894	0.398478	3.48676	0.000488907	0.0459905	6.6987	10.0749	10.6354	35.596	32.0549	24.2126	9.99383	10.524	13.825	64.25	87.0848	97.366	chr11	21572234	21898989	ENSMUSG00000020319.9	+
Wls	chr3	159831391	159832096	104.231	1.12045	0.308045	3.63731	0.000275502	0.0319335	17.8632	20.1498	7.09029	108.303	158.271	96.8505	31.4092	11.401	19.0094	212.094	277.407	290.925	chr3	159839671	159938664	ENSMUSG00000028173.10	+
Wwox	chr8	114627418	114628277	63.0999	1.16364	0.330019	3.526	0.000421894	0.0422982	18.6075	29.4496	26.5886	43.927	50.7535	84.7442	38.5476	23.6789	60.4844	128.5	133.436	118.481	chr8	114439654	115352708	ENSMUSG00000004637.15	+
Wwox	chr8	114634034	114634423	31.4167	1.70784	0.462573	3.69205	0.000222454	0.0279303	14.886	19.3748	14.1806	6.81625	23.3733	36.3189	11.4215	21.9249	20.7375	38.6882	51.97	117.308	chr8	114439654	115352708	ENSMUSG00000004637.15	+
Zbtb20	chr16	43422307	43422798	55.6299	1.15435	0.327661	3.52299	0.0004267	0.0424229	19.3518	34.0996	21.2709	62.861	50.7535	51.1155	14.2769	25.4329	10.3688	102.247	164.337	111.443	chr16	42875880	43642602	ENSMUSG00000022708.16	+
Zdhhc25	chr15	88514398	88515504	91.8807	1.28749	0.268477	4.79553	1.62e-06	0.000978469	42.4251	51.1494	67.3578	87.0966	51.4213	102.231	44.2584	35.0799	55.3	183.078	193.132	190.04	chr15	88600301	88601669	ENSMUSG00000054117.8	+
Zhx2	chr15	57669318	57670173	71.473	1.23021	0.330407	3.7233	0.000196636	0.0258143	23.8176	30.2246	26.5886	91.6408	81.4728	30.9383	31.4092	54.3738	24.1938	136.1	168.551	158.366	chr15	57694664	57839832	ENSMUSG00000071757.10	+
Zic1	chr9	91361931	91362563	286.37	2.10136	0.173482	12.1128	9.03e-34	3.58e-29	131.741	172.823	230.435	129.509	108.185	188.32	228.43	205.217	260.947	551.307	577.288	652.235	chr9	91358057	91365810	ENSMUSG00000032368.14	-
Zic1	chr9	91363998	91365552	317.834	1.84334	0.189191	9.74325	1.97e-22	2.6e-18	284.323	247.222	335.016	77.2509	98.8358	172.179	418.313	425.343	570.282	350.266	432.615	402.368	chr9	91358057	91365810	ENSMUSG00000032368.14	-
Zic4	chr9	91363998	91365552	317.834	1.84334	0.189191	9.74325	1.97e-22	2.6e-18	284.323	247.222	335.016	77.2509	98.8358	172.179	418.313	425.343	570.282	350.266	432.615	402.368	chr9	91362412	91389348	ENSMUSG00000036972.14	+
Zic4	chr9	91361931	91362563	286.37	2.10136	0.173482	12.1128	9.03e-34	3.58e-29	131.741	172.823	230.435	129.509	108.185	188.32	228.43	205.217	260.947	551.307	577.288	652.235	chr9	91362412	91389348	ENSMUSG00000036972.14	+
Zmiz1	chr14	25636229	25636597	109.251	1.18413	0.303446	3.90228	9.53e-05	0.0166737	20.0961	20.1498	5.31772	146.171	166.285	73.983	14.2769	32.4489	10.3688	250.091	291.453	280.367	chr14	25459184	25666743	ENSMUSG00000007817.15	+

## Sheet: Ext Data 1f
Extended Data Figure 1f
	Cd247	Cd3d	Cd3e	Foxc2	Foxd2	Hoxa1	Hoxa2	Hoxa3	Hoxa4	Hoxa5	Hoxa6	Hoxa7	Hoxa9	Hoxb1	Hoxb2	Hoxb3	Hoxb4	Hoxb5	Hoxb6	Hoxb7	Hoxb8	Hoxc4	Hoxc6	Hoxd11	Itk	Pax5	Pax6	Pax8	Pax9	Ifnb1	Sp140
padj	0.981326	0.981326	0.981326	0.692834	1.91e-08	0.0648149	0.981326	0.67192	0.828203	0.259377	0.981326	0.495733	0.0472911	0.981326	0.981326	0.593523	0.324537	0.981326	0.981326	0.633682	0.920388	0.981326	0.981326	0.981326	0.981326	0.888453	0.781495	0.981326	0.981326	6.4e-17	1.42e-97
Log2 FC	0.698512	-1.4377	1.22132	3.42901	1.92902	0.795295	0.132725	0.867683	-0.718018	1.90519	0.508155	0.891286	3.47457	-1.43775	0.621698	-0.38783	0.294976	2.57482	1.73642	3.77026	3.19671	1.79172	1.25655	-0.475964	1.9891	-0.542526	1.3157	-1.38863	0.485795	2.80741	-2.64457
