# Supplementary material for: SP140–RESIST pathway regulates interferon mRNA stability and antiviral immunity
Source: Nature. 2025 Jun 11;643(8074):1372–80. doi: 10.1038/s41586-025-09152-2 (PMC12310523; doi:10.1038/s41586-025-09152-2)
Supplement: Supplementary file 10 — Source Data Extended Data Fig. 3 [file 41586_2025_9152_MOESM10_ESM.xlsx]

## Sheet: Ext Data 3a
Extended Data Figure 3a
		Relative Expression
	thio induced peritoneal neutrophil	668.669
	bone marrow neutrophil	364.641
	splenic neutrophil	350.946
	Ly6C high blood monocytes	493.094
	Ly6C low blood monocytes	477.69
	female peritoneal macrophage	280.951
	peritoneal macrophage	214.99
	peritoneal small macrophage	170.582
	inguinal and perigonadal adipose tissue macrophage	223.845
	red pulp macrophage	108.643
	peritoneal large macrophage	102.144
	alveolar macrophage poly ic	83.8111
	splenic eosinophil	165.586
	peritoneal eosinophil	155.179
