# Supplementary material for: SP140–RESIST pathway regulates interferon mRNA stability and antiviral immunity
Source: Nature. 2025 Jun 11;643(8074):1372–80. doi: 10.1038/s41586-025-09152-2 (PMC12310523; doi:10.1038/s41586-025-09152-2)
Supplement: Supplementary file 11 — Source Data Extended Data Fig. 7 [file 41586_2025_9152_MOESM11_ESM.xlsx]

## Sheet: Ext Data 7c
Extended Data Figure 7c
	Raw Data
		B6 + NTC			Sp140–/– + NTC			B6 + Rc3h1/2 gRNA			Sp140–/– + Rc3h1/2 gRNA
	DMXAA	0.0321642	0.0450386	0.040033	0.981216	0.91262	0.941509	0.02	0.0207623	0.0233972	1.16432	0.843832	1.191
	log10 data
		B6 + NTC			Sp140–/– + NTC			B6 + Rc3h1/2 gRNA			Sp140–/– + Rc3h1/2 gRNA
	DMXAA	-1.49263	-1.34641	-1.39758	-0.00823522	-0.0397099	-0.0261756	-1.69897	-1.68272	-1.63084	0.0660735	-0.0737438	0.0759118
Are raw data residuals normal based on Q-Q residual plot?	no, use log10 data
One-way ANOVA test for DMXAA condition, log10 data
Brown-Forsythe ANOVA test
F* (DFn, DFd)	686.6 (3.000, 4.855)
P value	<0.0001
P value summary	****
Significant diff. among means (P < 0.05)?	Yes
Welch's ANOVA test
W (DFn, DFd)	1497 (3.000, 3.790)
P value	<0.0001
P value summary	****
Significant diff. among means (P < 0.05)?	Yes
Data summary
Number of treatments (columns)	4
Number of values (total)	12
Multiple comparison correction
Number of families	1
Number of comparisons per family	4
Alpha	0.05
Dunnett's T3 multiple comparisons test	Mean Diff.	95.00% CI of diff.	Below threshold?	Summary	Adjusted P Value		star value or annotation in figure
B6 + NTC vs. Sp140–/– + NTC	-1.388	-1.689 to -1.086	Yes	**	0.0025	A-B	**
B6 + NTC vs. B6 + Rc3h1/2 gRNA	0.2586	0.03228 to 0.4850	Yes	*	0.0349	A-C
Sp140–/– + NTC vs. Sp140–/– + Rc3h1/2 gRNA	-0.04745	-0.3861 to 0.2912	No	ns	0.8028	B-D	ns
B6 + Rc3h1/2 gRNA vs. Sp140–/– + Rc3h1/2 gRNA	-1.694	-1.944 to -1.443	Yes	***	0.0002	C-D	***
Test details	Mean 1	Mean 2	Mean Diff.	SE of diff.	n1	n2	t	DF
B6 + NTC vs. Sp140–/– + NTC	-1.412	-0.02471	-1.388	0.0438	3	3	31.68	2.181
B6 + NTC vs. B6 + Rc3h1/2 gRNA	-1.412	-1.671	0.2586	0.04751	3	3	5.444	2.874
Sp140–/– + NTC vs. Sp140–/– + Rc3h1/2 gRNA	-0.02471	0.02275	-0.04745	0.04918	3	3	0.9649	2.142
B6 + Rc3h1/2 gRNA vs. Sp140–/– + Rc3h1/2 gRNA	-1.671	0.02275	-1.694	0.05251	3	3	32.25	2.7
