# Supplementary material for: SP140–RESIST pathway regulates interferon mRNA stability and antiviral immunity
Source: Nature. 2025 Jun 11;643(8074):1372–80. doi: 10.1038/s41586-025-09152-2 (PMC12310523; doi:10.1038/s41586-025-09152-2)
Supplement: Supplementary file 12 — Source Data Extended Data Fig. 8 [file 41586_2025_9152_MOESM12_ESM.xlsx]

## Sheet: Ext Data 8
Extended Data Figure 8
		IFNB1 WT				IFNB1 MUT
	TZF [nM]	%-unbound	%-bound		TZF [nM]	%-unbound	%-bound
	0	100	0		0	100	0
	50	82.4749	17.5251		50	95.6787	4.3213
	100	60.8313	39.1687		100	94.377	5.62301
	200	21.1852	78.8148		200	82.9674	17.0326
	400	0	100		400	61.9088	38.0912
	800	0	100		800	34.0603	65.9397
