# Supplementary material for: SP140–RESIST pathway regulates interferon mRNA stability and antiviral immunity
Source: Nature. 2025 Jun 11;643(8074):1372–80. doi: 10.1038/s41586-025-09152-2 (PMC12310523; doi:10.1038/s41586-025-09152-2)
Supplement: Supplementary file 13 — Source Data Extended Data Fig. 9 [file 41586_2025_9152_MOESM13_ESM.xlsx]

## Sheet: Ext Data 9c
Extended Data Figure 9c
	Raw Data
		B6			Sp140–/–			HA-Sp140KI+/+
	UT	0.000200433	4.81571e-05	6.90605e-05	0.000352345	0.000175099	0.000228298	0.000121832	0.000113431	6.61424e-05
	DMXAA	0.0582522	0.0478848	0.0412073	0.850658	1.08016	0.916284	0.0646193	0.0624361	0.0551331
	log10 data
		B6			Sp140–/–			HA-Sp140KI+/+
	UT	-3.69803	-4.31734	-4.16077	-3.45303	-3.75672	-3.6415	-3.91424	-3.94527	-4.17952
	DMXAA	-1.23469	-1.3198	-1.38503	-0.0702449	0.033489	-0.0379698	-1.18964	-1.20456	-1.25859
Are raw data residuals normal based on Q-Q residual plot?	no, use log10 data
One-way ANOVA test for DMXAA condition, log10 data
Brown-Forsythe ANOVA test
F* (DFn, DFd)	472.3 (2.000, 4.592)
P value	<0.0001
P value summary	****
Significant diff. among means (P < 0.05)?	Yes
Welch's ANOVA test
W (DFn, DFd)	481.0 (2.000, 3.702)
P value	<0.0001
P value summary	****
Significant diff. among means (P < 0.05)?	Yes
Data summary
Number of treatments (columns)	3
Number of values (total)	9
Multiple comparison correction
Number of families	1
Number of comparisons per family	3
Alpha	0.05
Dunnett's T3 multiple comparisons test	Mean Diff.	95.00% CI of diff.	Below threshold?	Summary	Adjusted P Value		star value or annotation on figure
B6 vs. Sp140–/–	-1.288	-1.488 to -1.089	Yes	****	<0.0001	A-B	****
B6 vs. HA-Sp140KI+/+	-0.09558	-0.3095 to 0.1184	No	ns	0.3071	A-C	ns
Sp140–/– vs. HA-Sp140KI+/+	1.193	1.054 to 1.332	Yes	****	<0.0001	B-C	****
Test details	Mean 1	Mean 2	Mean Diff.	SE of diff.	n1	n2	t	DF
B6 vs. Sp140–/–	-1.313	-0.02491	-1.288	0.05323	3	3	24.2	3.592
B6 vs. HA-Sp140KI+/+	-1.313	-1.218	-0.09558	0.0483	3	3	1.979	2.879
Sp140–/– vs. HA-Sp140KI+/+	-0.02491	-1.218	1.193	0.03712	3	3	32.13	3.533
