# Supplementary material for: SP140–RESIST pathway regulates interferon mRNA stability and antiviral immunity
Source: Nature. 2025 Jun 11;643(8074):1372–80. doi: 10.1038/s41586-025-09152-2 (PMC12310523; doi:10.1038/s41586-025-09152-2)
Supplement: Supplementary file 14 — Source Data Extended Data Fig. 10 [file 41586_2025_9152_MOESM14_ESM.xlsx]

## Sheet: 10b
Extended Data Figure 10b
Raw Data
	B6						Sp140–/–
T0	0.002	0.018	0.013				0.013	0.014	0.036
T8	0.474	0.679	0.444	0.402	0.566	0.526	0.765	0.643	0.898	0.951	0.83	1.232
T-test
Test details
Test name	Unpaired t test with Welch correction
Variance assumption	Individual variance for each group
Multiple comparisons	False Discovery Rate (FDR)
Method	Two-stage step-up (Benjamini, Krieger, and Yekutieli)
Desired FDR (Q)	1.00%
Number of tests performed	2
Number of rows omitted	0
Output
	Discovery?	P value	Mean of B6	Mean of Sp140–/–	Difference	SE of difference	t ratio	df	q value	star value or annotation in figure
T0	No	0.333356	0.011	0.021	-0.01	0.008869	1.127	3.37	0.168345
T8	Yes	0.004352	0.5152	0.8865	-0.3713	0.09129	4.068	7.307	0.004395	**
